# Supplementary material for: A nuclear pore sub-complex restricts the propagation of Ty retrotransposons by limiting their transcription
Source: PLoS Genet. 2021 Nov 1;17(11):e1009889. doi: 10.1371/journal.pgen.1009889 (PMC8585004; doi:10.1371/journal.pgen.1009889)
Supplement: S1 Table — The genes commonly up-regulated (log2(FC)>1) or down-regulated (log2(FC)<-1) in nup133Δ, nup84Δ and ulp1 mutants are listed. Log2(FC) and adjusted p-values obtained following the DEseq analysis are indicated for each mutant. Candidate genes involved in gene expression largo sensu are highlighted in yellow together with the associated GO Slim categories. (XLSX) [file pgen.1009889.s006.xlsx]

## Sheet: Legend
	Legend
	The genes commonly up-regulated (log2FC>1) or down-regulated (log2FC<-1) in nup133∆, nup84∆ and ulp1 mutants are listed.
	Log2(FC) and adjusted p-values obtained following the DEseq analysis are indicated for each mutant.
	Candidate genes involved in gene expression largo sensu are highlighted in yellow together with the associated GO Slim categories.

## Sheet: up-regulated genes
		log2(FC) nup133Δ	P-adj nup133Δ	log2(FC) nup84Δ	P-adj nup84Δ	log2(FC) ulp1	P-adj ulp1	GO term Identifiers	GO term Name
YDL223C	HBT1	3.00313072546801	0	1.5958875916917	1.62655452128246e-87	2.25038889742361	1.42864972125169e-143
YFL014W	HSP12	5.09167887668579	0	3.04102879151511	1.83897572489864e-100	3.82469172574183	4.3672809076436e-92
YMR196W	YMR196W	2.070893615838	0	1.60237531182423	1.06007365746439e-253	2.23265672578989	0
YHR033W	YHR033W	3.01763747663067	4.28760712429645e-299	1.93631219624008	1.18749592547672e-110	2.05115854540342	1.06717163066584e-94
YOL052C-A	DDR2	2.30269907105573	2.82746712633859e-280	1.32751197677169	2.71572382225788e-134	1.74224637784602	7.36772065705842e-85
YGR043C	NQM1	2.68975084666887	9.57244550759262e-245	1.29343182469377	5.96776856121574e-48	2.68252351829495	1.60969003649678e-173
YBR054W	YRO2	2.62328785175392	6.7120489567944e-228	2.30600676758922	1.18840367766518e-223	2.80261346977149	4.30910589614066e-76
YHR152W	SPO12	1.97757961120562	3.31114404150294e-207	1.04005088189411	7.95747048120896e-41	1.14707292750408	8.61469711979063e-57
YGR138C	TPO2	2.15731155168438	4.10930943269726e-184	2.0296911608455	1.17128327838967e-250	1.94706905646909	2.0375530484629e-194
YPR157W	TDA6	2.33043646228133	1.06918504240807e-170	2.31814453207989	4.74556461309602e-194	1.87182997067634	5.25470498937958e-107
YER037W	PHM8	1.80501682229002	1.00659253662645e-167	1.3798161135472	5.56159076625795e-104	1.85184727096804	1.15634376549572e-168
YBR117C	TKL2	2.45622883983463	9.74835452945526e-162	1.5247688699691	2.75173203669462e-48	2.1879689424512	1.35544392229248e-98
YHL024W	RIM4	2.35692639357039	4.53962359645469e-149	1.63214264726509	2.5295831464889e-62	2.17146692466428	1.09291359973799e-81	GO:0008380, GO:0006397	RNA splicing, mRNA processing
YPR184W	GDB1	1.66562320195072	1.80011164504818e-148	1.34007085503788	3.49024754112019e-133	1.78062401825439	1.46635217654526e-154
YGR052W	FMP48	1.86667501392005	2.23058294532153e-145	1.14622837115146	1.41320838027376e-59	2.03732062091287	9.59994365508838e-198
YDL204W	RTN2	1.85628310724099	3.41635192714674e-140	1.04749570791871	2.80935510601765e-50	1.96138446789366	8.24997699882222e-147
YPR156C	TPO3	1.56188941839128	2.58849076350334e-139	1.51065266767008	4.02612024255157e-211	1.24401329160537	8.55781116356271e-106
YER150W	SPI1	1.48189800946007	7.78938094786018e-137	1.01814271296908	3.89907717905018e-77	1.35045583395561	9.21240909537021e-94
YJL116C	NCA3	2.2321012271952	3.63009373714069e-121	2.51454002115102	1.47888655261017e-190	3.28575590689705	1.22856317096961e-243
YGR248W	SOL4	1.72199180711674	3.04125852256676e-117	1.04933230629895	7.74476553242015e-48	1.70065683094528	2.93271796354298e-123
YKL163W	PIR3	2.01861661005483	1.36340960789827e-116	2.08145992428104	2.61715632911662e-122	3.02363936920863	1.96528897476337e-53
YGL209W	MIG2	1.73259877233562	2.1097991471713e-103	1.52620916869022	2.71775964282164e-75	1.78059850908898	9.60608296599022e-105	GO:006366	transcription by RNA polymerase II
YLR297W	YLR297W	1.83855878811111	5.2668718031361e-94	1.73103002817729	3.24851304514917e-151	1.90016473970259	1.11692784598752e-164
YGR256W	GND2	2.25745341536284	5.99688166673706e-93	1.59863086603434	1.72619190543815e-40	2.83948444850626	2.09294863144294e-143
YOR185C	GSP2	1.40916191366584	6.50687630398768e-85	1.18447385157507	2.16904405780677e-64	1.61727644903436	1.85001135207828e-91	GO:0006997	nucleus organization
YJL079C	PRY1	1.41311346241466	7.33302816475365e-84	1.96141486695827	5.12937565055072e-181	2.13970637528198	1.09046485734969e-175
YPL223C	GRE1	2.81864451899546	5.86273949524142e-83	2.59927933334191	4.49168838587231e-73	3.43125146822431	1.24079747355475e-139
YPL230W	USV1	1.89864510771266	1.19980972075737e-82	1.05851264233646	1.93288958655685e-21	1.42960595616174	4.68047957887472e-48	GO:006366	transcription by RNA polymerase II
YBR072W	HSP26	1.50288234707467	4.96921377514682e-73	2.1524356591623	5.07872253807144e-180	2.49870209452156	5.47272590577187e-55
YFR022W	ROG3	1.33500914245754	3.82722592777032e-71	1.47628048194717	4.59990102878121e-87	1.30733215456219	1.56236825311166e-65
YOR134W	BAG7	1.69527606974231	2.02951287733959e-70	2.00124410426949	3.87841847379314e-114	2.19621023081557	5.10836638888272e-123
YBR006W	UGA2	1.08018710486034	8.62315263421923e-69	1.03584477668083	8.7079370668784e-78	1.41665498779823	4.86199127402536e-124
YER062C	GPP2	1.37486844948163	8.73526668466554e-66	1.20106312148289	1.56039792695427e-51	1.89233053380356	6.74213683230374e-124
YNL160W	YGP1	2.41201120621351	5.80671381863519e-65	2.45165262841935	3.21149353650411e-66	2.98503696872806	3.44260666765375e-99
YMR175W	SIP18	2.65795093786834	9.29662623675049e-62	2.19492776703105	1.67995300418739e-45	2.37007422291886	7.18121073044197e-16
YOR348C	PUT4	1.97616698320726	5.05254553540816e-61	1.44853080217446	2.80446881846317e-30	1.89154571101955	3.1647492038034e-45
YAR050W	FLO1	1.96227401604145	3.01277285613748e-56	1.53134647954251	6.66545138784517e-32	1.08527035503938	1.94177538814929e-13
YLR312C	ATG39	1.56785123725617	4.08141329317016e-56	1.2756008918021	4.914798148219e-43	1.6489517853063	6.77383548214304e-70
YIL101C	XBP1	1.85903877342277	1.61604059072456e-52	1.39980501100551	2.14936660088348e-23	1.54263677353145	6.60555692652232e-32	GO:006366, GO:0016570	transcription by RNA polymerase II, histone modification
YPL017C	IRC15	1.97974705852414	8.47413865830087e-45	1.86447837101752	3.04507786351291e-49	1.88667885782163	2.50413500122697e-45
YER130C	COM2	1.14190942580774	6.97429457710853e-43	1.51452041843333	7.84442595572483e-125	1.26137735492566	2.9437221569157e-74	GO:006366	transcription by RNA polymerase II
YBL075C	SSA3	1.16283915461053	1.99882979266278e-40	1.51844068306362	5.13986597320816e-84	1.01624024501255	3.1299558542744e-29
YGL156W	AMS1	1.08171694966069	2.69143752968128e-40	1.4177782727717	2.75045208974962e-76	2.02890526792951	2.95830809233322e-137
YDR070C	FMP16	1.2066816958362	3.98399802541636e-38	1.1412432238153	7.78808356605981e-38	2.14666704531895	1.99024699592483e-110
YMR174C	PAI3	1.23469109043926	1.16677023802976e-33	1.0233821101057	3.48796439916852e-23	1.8341869784894	1.70154080067071e-51
YDL085W	NDE2	1.46618661044334	1.21109617049493e-29	1.16672784434242	2.95620719574921e-18	1.9021963688225	1.89727616744749e-55
YHR007C-A	YHR007C-A	2.34031439636273	4.47354479607022e-29	1.46866269372019	1.84976962348483e-09	1.33352238316782	8.15683035676959e-08
YER053C-A	YER053C-A	2.37292935362352	3.52932320239424e-28	1.95276730828775	3.96812291169345e-21	3.21576374339351	6.74383047702404e-52
YAR035W	YAT1	1.4807020256544	1.62924190024117e-23	1.24990492845055	4.09446049791323e-14	1.55849896263894	3.04559569026821e-22
YDR461W	MFA1	1.89405667001298	2.0561739206638e-23	2.79915641180615	7.45851123251719e-63	1.28274118686738	2.21794691290849e-09
YPL014W	CIP1	1.1353544415224	2.50082376292415e-22	1.48871496322341	1.33315417671839e-72	1.65961980050134	1.96711718583485e-61
YCL048W-A	YCL048W-A	2.14347838091055	7.54301260170512e-22	1.19536930098016	3.56401012721917e-06	1.63739356250169	5.09760615215071e-06
YHR177W	ROF1	1.54880295914955	1.96834969917144e-21	1.03204256322525	2.92672275072364e-09	1.17937492374557	7.71318602580954e-12	GO:006366	transcription by RNA polymerase II
YOR338W	YOR338W	1.11227270300616	1.87493168199028e-20	1.81853223580875	2.44658662389783e-91	2.10651036944915	4.71110643778631e-83	GO:006366, GO:0016570, GO:0006325	transcription by RNA polymerase II, histone modification, chromatin organization
YJL045W	YJL045W	1.3823471864087	2.76323354250006e-20	1.57414073848029	3.45048644270328e-29	2.03903997778033	1.1285966590273e-43
YHR212C	YHR212C	2.21812898462641	3.12739928674932e-20	1.48010431685239	1.90016039267091e-08	1.06041638662377	0.000381570249020913
YAR060C	YAR060C	2.18051952882302	3.96252460595029e-19	1.45700924548159	4.41428037587943e-08	1.02084517372031	0.000753534157014608
YBL049W	MOH1	1.35940274662913	4.3022794597501e-18	1.59371336503015	1.32045779098278e-26	1.79661822137426	3.07381467044625e-33
YNL145W	MFA2	1.78832394346355	8.22062493504298e-15	3.0347305011429	1.45375999283581e-58	1.22164943233195	1.1827669358093e-06
YGL032C	AGA2	1.74975550514783	8.74330125415159e-12	2.99758780096264	1.26701492989576e-47	1.38618239210609	3.31820647399419e-07
YDR401W	YDR401W	1.59635056006587	3.29964301481764e-10	1.57726750525321	8.6767612947331e-10	1.20223302972416	1.08923721721077e-05
YLR311C	YLR311C	1.79470188891192	3.19277917363068e-08	1.48222990901451	3.85081640282834e-06	1.82789653671167	4.4782754694014e-09
YPL281C	ERR2	1.35800500029011	1.62663387858958e-07	1.74882781240192	6.04598597114156e-13	2.06880600313871	1.00286709452253e-19
YAR073W	IMD1	1.10852138351065	5.47441950166201e-07	1.22152851251347	8.65981979294505e-09	1.44030120105831	6.70381446850127e-12
YDL247W-A	YDL247W-A	1.1231874006216	8.67421953940911e-07	1.22388086318834	3.01600999955475e-08	1.13168619044888	1.50385349520923e-06
YMR101C	SRT1	1.11215837328924	1.14316954249265e-06	1.11202281937503	8.4173136131378e-08	1.7140384304046	1.18677758248824e-17
YOR393W	ERR1	1.30115549361528	1.46301968436829e-06	1.69419431147111	3.36225356410998e-11	1.98237252666968	9.28245639109877e-17
YBL048W	RRT1	1.24005789511379	2.90299477141181e-06	1.38567619806265	2.35046082430339e-08	1.4620618297199	8.77546757261784e-09
YLL046C	RNP1	1.1436839085071	1.2944275327037e-05	1.30958492751468	5.67395624841029e-08	1.40623195313933	9.80313367113201e-09
YOL131W	YOL131W	1.33743512959178	0.00120287080274212	1.23564429645963	0.00108304683961217	1.16152746302687	0.00327103537487145

## Sheet: down-regulated genes
		log2(FC) nup133Δ	P-adj nup133Δ	log2(FC) nup84Δ	P-adj nup84Δ	log2(FC) ulp1	P-adj ulp1	GO term Identifiers	GO term Name
YGR142W	BTN2	-2.375230296816	0	-1.7901135733219	2.6284323408129e-218	-1.75806984139639	2.35697529389791e-107
YPL250C	ICY2	-3.51656302469843	0	-1.67443357831706	7.81857505285351e-129	-1.80055506006297	3.58163150505335e-99
YGR211W	ZPR1	-1.63224707270343	3.564464346156e-231	-1.23809393407473	7.17642181934888e-170	-1.23484251975505	9.96002154237165e-100
YNL006W	LST8	-1.98810278926633	2.08826977862746e-210	-1.78733444765955	1.15568493684497e-190	-1.74875840760554	3.96516433486637e-155
YPL095C	EEB1	-2.05043036173813	6.9341856844749e-139	-2.11503248011305	3.39481566152591e-161	-1.42902033965063	6.94917198025999e-74
YBR101C	FES1	-1.48599917025046	4.83159553607499e-132	-1.05331124189218	1.04647021608215e-83	-1.24323451134725	6.91769175527824e-92
YDR384C	ATO3	-1.84967989048668	1.60501445984675e-131	-1.27400712656236	9.13131307755729e-72	-1.18316493089521	6.21162584872665e-53
YNL077W	APJ1	-1.52655389508309	2.68912819437163e-122	-1.12167827695748	8.86121390842393e-80	-1.03044230758041	2.85968368026799e-48
YDR210W	YDR210W	-1.20648159640859	1.57620568142995e-84	-1.33474678801078	2.348022070515e-116	-1.2176266008642	1.16512116782233e-89
YDL198C	GGC1	-1.28124775602354	2.92649832575239e-77	-1.12584494498909	6.05409882548024e-65	-1.04417582717531	1.73528310503847e-54
YGL184C	STR3	-1.76695741503866	7.81563048755503e-69	-1.56942638354362	2.94798196925895e-68	-1.56637657240153	7.69188728105633e-49
YLR136C	TIS11	-1.78068316683103	2.61013205505498e-62	-1.42019233160267	2.89812179298882e-46	-1.22791638580449	7.00421111863084e-32	GO:006441	RNA catabolic process
YPR194C	OPT2	-1.297862666665	2.85818748332815e-28	-2.08723033549533	6.65915437039127e-27	-1.24982569787075	2.87764459548572e-22
YBR085W	AAC3	-1.17763031885693	2.06439722514226e-25	-1.36352208781182	7.03386673051369e-35	-1.07164054793433	1.54646341693196e-20
YBR296C	PHO89	-1.42009771326018	2.27207668715441e-24	-2.5209073306731	1.99642919863378e-62	-1.27446331077576	1.91196650572016e-18
YIL057C	RGI2	-1.87115354256007	1.32728375689723e-14	-2.53505985394314	3.12741114871496e-25	-1.60558327588422	1.09808670384588e-11
