# Supplementary material for: A nuclear pore sub-complex restricts the propagation of Ty retrotransposons by limiting their transcription
Source: PLoS Genet. 2021 Nov 1;17(11):e1009889. doi: 10.1371/journal.pgen.1009889 (PMC8585004; doi:10.1371/journal.pgen.1009889)
Supplement: S1 Dataset — (XLSX) [file pgen.1009889.s010.xlsx]

## Sheet: Fig 1A and S1B nup133D
	log2(FPKM) WT_1	log2(FPKM) WT_2	log2(FPKM) WT_3	Moyenne log2(FPKM) WT	log2(FPKM) nup133Δ_1	log2(FPKM) nup133Δ_2	log2(FPKM) nup133Δ_3	Moyenne log2(FPKM) nup133Δ
YAL069W	0	0.107434	0	0.0358114	0	0	0	0
YAL068W-A	0	0	0	0	0	0	0	0
YAL068C	0	0.0931889	0	0.031063	0.984616	0.665368	0.758969	0.802984
YAL067W-A	0	0	0	0	0	0	0.151292	0.0504308
YAL067C	1.28402	0.916242	1.07422	1.09149	1.83838	2.2203	1.83165	1.96344
YAL066W	0.127909	0.547636	0.290246	0.32193	0.642913	0.391012	0.446018	0.493314
YAL065C	0.510311	0.436974	0.46319	0.470158	1.1286	0.831997	1.33459	1.09839
YAL064W-B	9.53797	7.7234	6.43022	7.89719	28.0351	23.2412	25.0345	25.4369
YAL064C-A	0.622042	0.266324	0.86259	0.583652	1.0422	0.950776	1.26528	1.08608
YAL064W	3.19052	2.25688	2.41326	2.62022	10.5981	8.90515	12.0927	10.532
YAL063C-A	3.12451	1.86121	2.36333	2.44968	4.09691	5.81394	6.63182	5.51422
YAL063C	0.972985	0.935177	0.916186	0.941449	2.97425	3.00472	2.67442	2.88446
YAL062W	5.01051	4.41935	5.40018	4.94335	12.2356	12.1834	12.2414	12.2201
YAL061W	44.3974	50.1184	86.4275	60.3144	305.663	319.504	314.009	313.059
YAL060W	118.948	111.511	111.63	114.029	204.496	220.791	214.46	213.249
YAL059C-A	2.70731	2.47812	4.09554	3.09365	5.34928	5.80278	6.02229	5.72479
YAL059W	77.8299	75.1712	76.8796	76.6269	117.553	110.285	126.303	118.047
YAL058W	13.0269	13.0243	15.1562	13.7358	29.4343	34.2113	31.3616	31.6691
YAL056C-A	1.80096	1.25299	1.95819	1.67071	5.09187	3.5556	2.55122	3.7329
YAL056W	36.948	36.6641	39.6737	37.7619	111.284	106.545	107.435	108.421
YAL055W	19.1117	20.582	20.9299	20.2079	43.7877	47.2527	49.0619	46.7008
YAL054C	7.09542	7.46532	7.9132	7.49131	14.2309	14.7241	13.319	14.0913
YAL053W	51.5833	52.6702	54.9352	53.0629	108.302	101.559	99.6686	103.177
YAL051W	15.9694	15.7584	16.4862	16.0714	44.34	40.0706	41.419	41.9432
YAL049C	47.4893	46.8248	48.0988	47.4709	130.218	119.341	123.823	124.46
YAL048C	11.9775	12.6658	11.6247	12.0894	29.6845	27.3875	28.3364	28.4695
YAL047W-A	1.67642	0.717753	1.53974	1.31131	2.16675	0.976142	1.98336	1.70875
YAL047C	9.66883	9.75348	10.4931	9.9718	23.5447	21.3162	23.8554	22.9054
YAL046C	27.5613	29.8576	26.9749	28.1313	43.5159	50.0179	41.3367	44.9568
YAL045C	2.04654	1.86196	1.45123	1.78658	3.21457	2.21573	3.45664	2.96231
YAL044W-A	81.7294	88.5527	90.3759	86.886	139.654	149.307	151.909	146.957
YAL044C	314.52	278.697	277.156	290.124	665.312	890.362	921.001	825.558
YAL043C	10.5321	11.6438	11.9194	11.3651	26.3012	24.9604	26.4915	25.9177
YAL042C-A	5.95642	4.92146	4.34727	5.07505	9.55945	5.64357	7.10552	7.43618
YAL042W	73.4931	80.0205	75.7162	76.4099	115.944	117.556	123.164	118.888
YAL041W	14.9694	16.2802	16.1691	15.8062	32.1356	28.0123	28.7211	29.623
YAL040C	8.69223	10.4288	9.73703	9.61935	26.4964	22.7998	25.383	24.8931
YAL039C	48.6704	50.0042	54.2272	50.9673	90.9229	89.4873	91.4034	90.6046
YAL038W	4364.84	4622.66	4763.76	4583.75	6310.84	6059.82	6069.49	6146.71
YAL037C-B	82.594	78.5173	78.1371	79.7495	103.359	112.642	113.361	109.787
YAL037C-A	0.856434	2.56675	0.647795	1.35699	0.860945	3.49077	2.98638	2.44603
YAL037W	5.46311	4.57918	5.17983	5.07404	16.669	16.23	16.1655	16.3549
YAL036C	34.7369	39.7439	39.0549	37.8452	59.2866	56.4298	58.6356	58.1173
YAL035W	102.814	111.702	112.293	108.937	219.603	210.068	218.525	216.065
YAL034C-B	0.558017	0.19113	0.506491	0.418546	1.34629	0.682332	0.9729	1.00051
YAL034W-A	9.80761	10.0991	10.4545	10.1204	18.5953	17.2888	19.9495	18.6112
YAL034C	19.3406	17.9724	18.1435	18.4855	77.6898	70.5755	67.5269	71.9308
YAL033W	49.3089	45.9467	52.1959	49.1505	86.729	84.7843	82.1787	84.564
YAL032C	23.5874	23.2058	28.8733	25.2222	47.7386	41.8059	47.7416	45.762
YAL031W-A	1.407	0.876217	1.64473	1.30931	2.05732	2.34607	2.11858	2.17399
YAL031C	14.9759	14.47	15.384	14.9433	48.1311	43.0481	42.9439	44.7077
YAL030W	69.0945	76.9403	79.9977	75.3442	164.05	188.985	185.85	179.628
YAL029C	33.3917	33.104	35.7508	34.0822	107.717	95.8084	100.941	101.489
YAL028W	6.46944	6.77995	7.59571	6.94837	19.8503	17.0956	15.5724	17.5061
YAL027W	18.2248	18.2728	17.1915	17.8964	43.7923	40.7872	33.4995	39.3596
YAL026C-A	41.1088	38.2889	32.1852	37.1943	77.6663	68.5293	77.4887	74.5614
YAL026C	49.3249	46.3754	51.4936	49.0646	118.956	111.528	112.268	114.251
YAL025C	46.8713	53.9689	51.1828	50.6743	76.2865	81.8761	97.1312	85.0979
YAL024C	8.30079	8.19392	9.71894	8.73788	24.4532	21.1147	23.2946	22.9542
YAL023C	136.234	139.383	143.066	139.561	218.088	214.635	216.182	216.302
YAL022C	38.269	38.3917	40.7692	39.1433	84.9947	83.9576	85.8584	84.9369
YAL021C	33.6321	35.4474	37.1212	35.4002	90.486	78.5058	80.5898	83.1939
YAL020C	9.35654	9.39743	7.44964	8.73454	22.0294	21.5056	21.6486	21.7279
YAL019W-A	1.45398	0.948594	0.890291	1.09762	2.43606	2.68096	2.23322	2.45008
YAL019W	25.8656	29.0344	29.0262	27.9754	71.8228	66.9498	70.1636	69.6454
YAL018C	0.282264	0.552456	0.335501	0.390074	0.526965	0.451978	0.316367	0.43177
YAL017W	24.8201	24.8592	26.6068	25.4287	87.0429	78.9303	80.5915	82.1883
YAL016C-B	0	0.547044	0.161073	0.236039	0.428145	0.650981	0.37128	0.483469
YAL016C-A	2.63476	3.33046	3.5113	3.15884	5.54953	5.7531	6.99992	6.10085
YAL016W	91.2559	89.5824	90.8105	90.5496	184.413	187.571	185.66	185.882
YAL015C	20.9182	20.773	22.6786	21.4566	41.8523	39.3149	40.4978	40.555
YAL014C	50.2473	49.0343	51.8179	50.3665	88.8011	91.345	95.0141	91.7201
YAL013W	15.6277	17.7576	18.2252	17.2035	44.5613	41.7787	47.0343	44.4581
YAL012W	209.932	223.344	217.848	217.041	388.795	377.538	372.293	379.542
YAL011W	8.90118	8.59238	8.97697	8.82351	17.1297	14.76	17.5848	16.4915
YAL010C	17.2007	16.8359	17.1199	17.0522	30.8353	33.6891	32.8566	32.4603
YAL009W	28.1592	30.3226	29.1213	29.201	58.2351	53.2818	55.2616	55.5928
YAL008W	56.9109	60.2089	58.2147	58.4448	153.514	154.057	164.237	157.27
YAL007C	166.806	173.962	179.604	173.457	247.477	241.274	247.35	245.367
YAL005C	1153.9	1141.03	1169.12	1154.68	2539.9	2351.85	2269.08	2386.94
YAL004W	16.5012	14.1299	15.7513	15.4608	32.7478	30.1544	28.9822	30.6281
YAL003W	1666.42	1723.94	1712.69	1701.02	2061.35	2032.72	2071.4	2055.16
YAL002W	15.6402	14.6829	16.3445	15.5559	45.9202	40.2743	41.5984	42.5976
YAL001C	23.9175	24.5507	26.3161	24.9281	54.4333	52.0847	54.1131	53.5437
YAR002W	26.9295	28.169	30.8388	28.6457	80.5895	75.1567	77.4273	77.7245
YAR002C-A	140.029	140.169	143.785	141.328	223.778	222.371	228.32	224.823
YAR003W	24.4962	24.3277	26.599	25.141	47.1349	48.936	51.405	49.1586
YAR007C	30.8588	31.5396	33.4318	31.9434	70.1582	69.6142	68.9858	69.5861
YAR008W	29.5177	30.0901	30.0053	29.871	43.8817	45.8332	46.7328	45.4826
YAR014C	42.0473	40.7821	43.5782	42.1359	134.214	126.349	129.972	130.178
YAR015W	479.446	403.6	398.337	427.128	1146.79	1323.34	1331.73	1267.28
YAR018C	20.1193	19.3702	20.8749	20.1215	57.9492	52.4876	56.3589	55.5985
YAR019C	7.12967	7.92763	8.35584	7.80438	22.8274	19.4399	19.1011	20.4562
YAR019W-A	3.32255	2.43863	2.60289	2.78802	6.44153	5.5621	4.2412	5.41494
YAR020C	12.7388	12.5241	8.56486	11.2759	31.0662	34.8554	36.1942	34.0386
YAR023C	15.7145	14.9583	14.2635	14.9788	34.1662	33.7387	36.5097	34.8049
YAR027W	97.5705	93.8073	100.523	97.3002	172.026	173.976	165.062	170.354
YAR028W	37.3254	40.0596	37.8408	38.4086	73.4126	88.0428	91.0294	84.1616
YAR029W	16.3564	16.2648	19.6883	17.4365	43.3163	54.3017	52.1283	49.9154
YAR030C	1.84849	1.87963	2.00987	1.91266	5.80696	7.29888	4.4314	5.84575
YAR031W	9.80502	11.935	12.6378	11.4593	13.4811	14.5611	13.1087	13.717
YAR033W	16.2285	19.2152	18.5394	17.9944	33.5279	34.0424	36.0508	34.5404
YAR035W	1.18188	1.44777	1.26644	1.29869	4.04285	4.2151	4.42171	4.22655
YAR035C-A	0	0.42168	1.11745	0.513042	4.45539	2.50899	2.14646	3.03695
YAR042W	30.298	30.3903	33.0933	31.2605	102.212	90.8922	96.8011	96.635
YAR047C	0.984899	2.21382	1.86241	1.68704	9.52958	7.40152	10.4103	9.11381
YAR050W	0.794239	0.921424	0.859139	0.858268	3.84616	3.70719	4.11703	3.89013
YAR053W	2.26261	1.25364	1.40939	1.64188	4.28145	4.20426	3.59677	4.02749
YAR060C	1.9992	1.91329	1.95692	1.95647	12.7677	10.9047	11.7895	11.8206
YAR064W	0.263518	0.112824	0	0.125447	0.529812	0.805562	2.18235	1.17258
YAR066W	0.644779	0.883388	0.438931	0.655699	2.07416	1.37974	1.57384	1.67591
YAR068W	0.812288	0.556443	0.675844	0.681525	2.69467	1.90373	1.69947	2.09929
YAR069C	0.268914	0.345403	0.406806	0.340375	1.08132	0.411029	0.468851	0.653734
YAR070C	0.263518	0.338472	0.298982	0.300324	1.05962	1.74539	1.83777	1.54759
YAR071W	14.1241	12.5031	14.6763	13.7678	14.9607	14.5926	15.0298	14.861
YAR073W	1.10608	1.33712	1.05808	1.16709	2.97598	2.78454	3.26134	3.00729
YAR075W	0.416448	1.28376	0.944986	0.881731	1.59084	1.01845	1.23433	1.2812
YBL113C	12.3754	12.2142	13.358	12.6492	21.5004	21.9289	20.089	21.1728
YBL113W-A	1.47122	1.53974	1.79286	1.60127	2.30062	2.49858	2.28006	2.35975
YBL112C	13.2977	14.0471	15.6983	14.3477	23.7371	21.4016	23.4012	22.8466
YBL111C	7.36566	8.29718	8.91689	8.19324	13.5089	12.28	12.3028	12.6972
YBL109W	0.705599	0.402798	0.533706	0.547368	0.591096	1.31816	0.41007	0.773108
YBL108C-A	1.84669	1.31775	1.86241	1.67562	1.85641	2.19537	1.60984	1.88721
YBL108W	0	0.774231	0.293101	0.355777	0.779084	1.18457	1.23861	1.06742
YBL107W-A	2.65165	2.59495	1.43262	2.22641	2.66562	3.85999	2.6418	3.0558
YBL107C	41.8317	39.4928	39.2508	40.1918	39.9228	34.4784	40.852	38.4177
YBL106C	5.56933	7.20839	7.14389	6.64054	11.0038	10.7225	10.8847	10.8703
YBL105C	35.1632	36.4483	37.1701	36.2605	51.9847	48.5177	50.6061	50.3695
YBL104C	14.1625	14.0839	14.8253	14.3572	12.4191	12.8002	13.0172	12.7455
YBL103C	20.9544	22.264	23.0847	22.101	19.9443	21.249	19.5743	20.2559
YBL102W	75.7141	80.7215	86.4358	80.9571	68.643	68.9973	68.9167	68.8523
YBL101C	14.9875	16.0328	15.0744	15.3649	19.2443	16.7092	16.7165	17.5567
YBL100W-C	7.94541	6.52009	4.75775	6.40775	7.98725	5.06015	6.92639	6.65793
YBL100C	9.78626	6.33862	7.30729	7.81073	13.8738	9.84419	13.1249	12.281
YBL099W	218.469	216.007	201.479	211.985	368.222	355.693	374.249	366.055
YBL098W	66.2892	55.1229	52.2716	57.8946	42.2162	46.5	46.5305	45.0822
YBL097W	10.4666	10.7921	10.6189	10.6259	7.87035	8.79423	8.22203	8.29554
YBL096C	1.27909	1.53338	0.870737	1.22774	1.28583	2.34607	1.44956	1.69382
YBL095W	27.6816	27.3453	27.3436	27.4568	32.4028	29.1955	28.8146	30.1377
YBL094C	1.66128	1.21931	1.16681	1.34913	2.02789	1.69281	1.44821	1.72297
YBL093C	38.2528	43.6363	40.8733	40.9208	47.3827	46.2371	48.717	47.4456
YBL092W	2341.53	2479.69	2328.27	2383.16	1393.53	1614.55	1556.83	1521.63
YBL091C-A	26.9488	27.6808	26.3251	26.9849	16.8254	21.6728	17.3824	18.6268
YBL091C	126.576	130.929	136.161	131.222	133.172	134.135	132.75	133.352
YBL090W	67.3622	60.8052	72.473	66.8802	73.2786	68.0215	67.6797	69.66
YBL089W	15.5454	15.4996	18.2818	16.4423	17.4202	16.0304	17.9142	17.1216
YBL088C	10.4431	10.7995	11.7325	10.9917	14.079	12.47	13.5534	13.3675
YBL087C	676.239	699.115	653.2	676.185	378.708	423.159	407.95	403.272
YBL086C	24.3772	24.6007	25.9548	24.9776	33.5845	31.0948	29.5844	31.4213
YBL085W	30.327	32.7674	32.8013	31.9652	37.2979	35.2326	34.8914	35.8073
YBL084C	9.59965	9.86143	9.61852	9.6932	17.4362	16.6578	16.9543	17.0161
YBL083C	1.11236	1.66687	1.89309	1.55744	1.58414	3.21151	2.18181	2.32582
YBL082C	16.3482	15.5923	14.6611	15.5339	17.5568	17.7088	16.0735	17.113
YBL081W	4.97716	6.11097	5.41792	5.50202	5.69167	6.19868	5.46372	5.78469
YBL080C	11.2659	10.363	11.2272	10.952	14.0107	13.6574	12.575	13.4144
YBL079W	30.3111	30.121	33.7995	31.4106	37.8367	35.8613	37.7185	37.1388
YBL078C	53.5931	48.7448	47.9263	50.0881	62.9617	54.0523	57.3053	58.1064
YBL077W	5.21014	7.51392	6.29158	6.33855	6.24834	5.30905	4.54193	5.36644
YBL076C	357.941	354.602	361.556	358.033	272.12	266.288	259.855	266.088
YBL075C	7.78217	7.4773	7.62929	7.62958	19.8525	17.5694	20.6342	19.352
YBL074C	9.56285	7.71433	9.02056	8.76591	12.5083	13.1305	12.0057	12.5482
YBL073W	0.506701	0.108471	0.191631	0.268934	0.636711	0.51632	0.88343	0.678821
YBL072C	1440.29	1502.38	1456.17	1466.28	966.462	1014.19	996.332	992.328
YBL071C-B	1.206	0.344228	1.21627	0.922165	2.02058	1.63852	1.75221	1.80377
YBL071W-A	28.1075	27.7011	28.0794	27.9627	31.6066	31.3431	31.4374	31.4624
YBL071C	1.66282	1.97149	1.74147	1.79193	2.05732	2.60674	3.34513	2.66973
YBL070C	0.984899	0.5271	1.21057	0.907522	1.73265	1.2545	2.57575	1.8543
YBL069W	19.8661	20.047	20.5978	20.1703	56.1331	55.7778	57.5764	56.4958
YBL068W-A	0	0	0	0	0	0	0	0
YBL068W	30.2282	33.4324	33.4112	32.3573	28.035	32.2392	29.6767	29.9836
YBL067C	51.6303	51.9325	53.5676	52.3768	59.2969	54.5235	57.5251	57.1152
YBL066C	7.72055	7.67966	8.57559	7.99193	11.7694	10.6476	11.0636	11.1602
YBL065W	1.71785	1.27485	1.8191	1.60393	2.53278	1.28367	1.99671	1.93772
YBL064C	58.6543	59.1857	56.3712	58.0704	100.777	116.13	107.285	108.064
YBL063W	4.83047	4.8307	4.72937	4.79685	5.81292	4.44313	5.71706	5.32437
YBL062W	0.829389	1.24285	1.01942	1.03055	1.77173	2.00719	1.53641	1.77178
YBL061C	26.9642	28.6624	27.6887	27.7718	40.3477	36.4593	36.4448	37.7506
YBL060W	6.3784	5.6224	5.90811	5.96963	8.48645	9.10623	9.75292	9.1152
YBL059C-A	84.494	65.9152	72.2909	74.2334	78.5555	77.9108	82.9776	79.8146
YBL059W	18.3621	19.259	20.87	19.497	23.7328	26.8286	24.5189	25.0267
YBL058W	124.615	122.049	130.684	125.783	162.441	170.044	170.043	167.51
YBL057C	71.5887	66.3775	70.4101	69.4588	49.4068	55.7271	57.5287	54.2209
YBL056W	120.568	115.031	120.669	118.756	112.065	117.818	111.974	113.952
YBL055C	27.6775	30.1813	30.3504	29.4031	27.4107	25.4848	25.996	26.2972
YBL054W	9.56795	11.5514	11.054	10.7245	16.3989	15.6553	16.0719	16.042
YBL053W	1.79073	1.71378	1.03578	1.51343	2.43551	2.03939	2.47933	2.31808
YBL052C	20.5519	20.0968	20.3466	20.3318	27.1415	23.6976	24.6285	25.1559
YBL051C	35.087	36.032	37.2482	36.1224	36.922	33.5497	36.4898	35.6538
YBL050W	99.1488	97.3724	103.98	100.167	82.2748	84.4576	83.5608	83.431
YBL049W	6.62913	6.81175	7.95106	7.13065	21.5153	23.3529	19.4007	21.423
YBL048W	2.78685	2.06094	3.64098	2.82959	8.02256	7.35756	9.82816	8.40276
YBL047C	60.8987	63.1636	68.1324	64.0649	90.7233	83.6418	82.5769	85.6473
YBL046W	17.7391	17.4496	19.4884	18.2257	22.5094	22.7888	24.7851	23.3611
YBL045C	85.4925	80.4648	78.5418	81.4997	147.336	150.478	153.701	150.505
YBL044W	1.1776	1.37504	1.53851	1.36372	0.322854	1.41813	0.559946	0.766975
YBL043W	4.69545	3.79185	4.47556	4.32095	4.29805	5.01798	5.92356	5.07986
YBL042C	30.7057	29.8896	29.6753	30.0902	26.4812	26.8425	26.1521	26.4919
YBL041W	136.524	141.517	144.158	140.733	156.026	159.081	161.152	158.753
YBL040C	128.858	113.003	125.272	122.377	94.8398	96.5741	104.762	98.7254
YBL039W-B	70.8258	55.5625	58.1729	61.5204	37.7834	40.439	35.8585	38.027
YBL039C	198.135	205.006	202.044	201.728	154.223	142.731	147.603	148.186
YBL039C-A	0	0	0	0	0	0	0	0
YBL038W	62.6617	60.0248	65.9825	62.8897	56.0712	66.7187	56.0708	59.6202
YBL037W	11.6474	12.0096	12.4161	12.0244	13.6865	11.93	11.532	12.3828
YBL036C	107.467	93.9263	107.13	102.841	92.3496	99.7824	100.827	97.6529
YBL035C	10.4283	11.2724	11.5031	11.0679	10.1759	9.23243	9.63803	9.68211
YBL034C	8.8457	9.62919	9.84643	9.44044	14.8429	12.5407	13.5274	13.637
YBL033C	42.9774	43.9372	45.2188	44.0445	42.9961	45.3022	43.4395	43.9126
YBL032W	57.8335	64.1304	64.0536	62.0059	41.2831	44.4151	42.2904	42.6628
YBL031W	10.8482	10.9392	11.9302	11.2392	13.237	12.545	11.8211	12.5344
YBL030C	203.536	201.671	184.162	196.456	284.074	299.591	290.745	291.47
YBL029C-A	160.8	156.882	146.104	154.595	139.622	141.528	140.878	140.676
YBL029W	7.38674	6.40526	6.48307	6.75836	7.20632	6.98706	8.20545	7.46628
YBL028C	203.024	177.553	178.679	186.418	154.663	156.774	167.294	159.577
YBL027W	1827.86	1837.13	1781.62	1815.53	1189.64	1221.77	1211.93	1207.78
YBL026W	258.232	214.248	214.407	228.962	186.624	186.971	218.468	197.355
YBL025W	14.7735	14.8018	15.6214	15.0656	13.5884	16.5901	14.5434	14.9073
YBL024W	61.6554	66.7119	69.0934	65.8202	57.9726	54.9956	56.4684	56.4789
YBL023C	25.4725	25.6773	26.2955	25.8151	26.7706	25.5081	26.6391	26.3059
YBL022C	61.1422	60.2573	67.7802	63.0599	92.963	86.0939	87.511	88.856
YBL021C	23.6376	23.983	25.515	24.3785	25.1853	27.7244	24.7916	25.9004
YBL020W	27.4846	26.2739	27.3472	27.0352	25.4715	26.6768	26.7482	26.2988
YBL019W	12.4263	13.6947	13.1587	13.0932	12.5611	14.1395	14.1024	13.601
YBL018C	34.9134	32.1666	29.4165	32.1655	13.7724	14.3463	12.6586	13.5924
YBL017C	98.8512	98.6408	107.152	101.548	119.805	112.973	113.649	115.476
YBL016W	24.952	25.5949	24.7432	25.0967	44.8665	36.7386	36.7063	39.4371
YBL015W	44.1914	46.4768	43.9334	44.8672	74.1051	74.2179	70.5988	72.974
YBL014C	15.1597	16.442	16.7252	16.109	21.3964	21.1121	23.0038	21.8374
YBL013W	6.02689	5.87096	6.25247	6.05011	9.97729	10.4515	10.8694	10.4327
YBL012C	5.1087	3.02852	4.1614	4.09954	5.23437	5.80634	5.13866	5.39312
YBL011W	55.7221	53.9992	57.6754	55.7989	65.4907	62.7727	62.3841	63.5492
YBL010C	16.0489	17.5649	16.4803	16.698	20.3359	21.7326	22.6382	21.5689
YBL009W	8.75059	8.70008	9.80362	9.08476	11.2075	10.0173	10.1977	10.4742
YBL008W-A	0.164837	0.423444	0.24936	0.279214	1.32564	0.167966	0.862176	0.78526
YBL008W	12.0125	13.6703	13.2924	12.9917	15.5148	15.1853	16.0006	15.5669
YBL007C	93.4768	95.1309	101.263	96.6236	106.296	98.6033	97.4235	100.774
YBL006C	90.7024	92.8186	103.255	95.5921	90.6044	95.1083	92.747	92.8199
YBL006W-A	16.6574	15.3956	16.9992	16.3507	12.7582	15.6265	14.2905	14.2251
YBL005W	10.044	11.7322	16.7808	12.8523	10.0158	9.19335	9.72866	9.64592
YBL004W	54.4001	59.5354	61.5157	58.4837	84.3273	75.6144	78.7378	79.5598
YBL003C	662.163	614.809	592.835	623.269	525.788	596.136	556.588	559.504
YBL002W	303.963	298.412	311.16	304.512	292.784	314.344	323.241	310.123
YBL001C	186.086	176.913	179.951	180.984	215.347	238.923	227.404	227.225
YBR001C	19.9691	19.6655	20.2758	19.9701	37.6051	35.8931	35.538	36.3454
YBR002C	40.2881	44.2152	43.5372	42.6802	48.4281	55.4887	55.0925	53.0031
YBR003W	24.0195	22.7836	23.7552	23.5194	32.2031	32.5913	33.2044	32.6663
YBR004C	33.4421	37.6653	36.0908	35.7327	29.1712	28.7754	30.5113	29.486
YBR005W	107.635	113.733	110.29	110.553	81.8	87.1217	89.0883	86.0033
YBR006W	24.7945	24.1039	25.1791	24.6925	56.7894	59.405	60.4196	58.8713
YBR007C	9.5295	9.75419	10.7523	10.012	10.8644	8.93872	9.57268	9.79193
YBR008C	8.03797	7.69615	8.80339	8.17917	12.2131	11.9175	13.7052	12.6119
YBR009C	1353.01	1272	1375.89	1333.63	1492.31	1501.88	1519.62	1504.6
YBR010W	483.133	464.417	466.056	471.202	438.046	507.02	483.36	476.142
YBR011C	435.8	479.19	501.292	472.094	313.387	307.271	316.428	312.362
YBR012C	9.12031	9.50037	10.0988	9.57316	8.22315	6.32338	10.2456	8.26405
YBR013C	21.8754	21.6802	23.2107	22.2554	26.4702	24.3546	25.2499	25.3582
YBR014C	58.274	54.4545	59.5366	57.4217	78.8048	74.0929	73.9167	75.6048
YBR015C	94.0958	94.6509	101.573	96.7732	96.8571	94.01	93.6187	94.8286
YBR016W	96.3794	101.404	100.748	99.5103	69.6007	77.719	77.5792	74.9663
YBR017C	44.8079	44.1372	46.8817	45.2756	64.9964	64.5206	64.895	64.804
YBR018C	3.22331	3.34277	2.62769	3.06459	4.17636	5.10922	5.52616	4.93725
YBR019C	2.92795	2.74825	2.54118	2.73913	2.18866	2.1229	2.17612	2.16256
YBR020W	2.02773	1.97059	2.38583	2.12805	4.40038	4.21445	4.12457	4.24647
YBR021W	6.36005	6.22405	6.6387	6.4076	8.16547	7.62881	7.22351	7.6726
YBR022W	39.7207	35.6806	38.8446	38.0819	28.941	26.303	28.0691	27.771
YBR023C	47.8306	47.4898	49.43	48.2501	63.6188	56.8073	58.8679	59.7647
YBR024W	23.1646	24.7459	28.5733	25.4946	33.8062	32.4188	33.1007	33.1086
YBR025C	384.858	399.656	395.661	393.392	266.76	266.976	267.687	267.141
YBR026C	72.4444	70.5704	72.9047	71.9732	102.303	97.0553	98.0079	99.1221
YBR027C	0.949301	0.711267	0.538528	0.733032	0.238575	0.120915	0.413775	0.257755
YBR028C	24.7318	24.3649	27.002	25.3662	27.4989	28.9178	27.527	27.9812
YBR029C	38.3298	36.2992	42.221	38.95	25.6453	26.1245	26.8861	26.2186
YBR030W	9.27775	9.63116	10.7871	9.89866	7.84148	8.28971	7.84746	7.99288
YBR031W	1221.31	1304.61	1275	1266.97	847.969	879.207	865.41	864.195
YBR032W	0.913152	0.33511	0.888037	0.712099	4.45867	5.71585	6.14087	5.43846
YBR033W	3.72684	3.09344	3.25095	3.35708	7.78002	7.53698	7.56824	7.62841
YBR034C	77.5764	81.0532	90.2915	82.9737	89.3271	88.4499	98.6013	92.1261
YBR035C	117.677	123.799	121.759	121.078	143.983	145.663	143.651	144.432
YBR036C	98.2554	97.0532	103.783	99.6971	108.517	117.591	112.683	112.93
YBR037C	35.147	35.1386	37.664	35.9832	43.3502	45.1191	42.5312	43.6668
YBR038W	23.0104	24.2978	24.8639	24.0574	37.3118	32.6875	35.079	35.0261
YBR039W	132.622	127.871	126.156	128.883	299.928	292.877	299.735	297.513
YBR040W	3.82528	3.87795	3.09293	3.59872	6.27644	5.42121	4.67622	5.45796
YBR041W	54.1147	54.5529	57.6106	55.426	66.1524	65.7356	63.1059	64.998
YBR042C	48.2695	44.7007	45.1025	46.0242	36.5351	39.4385	36.9767	37.6501
YBR043C	24.6731	24.8531	27.0687	25.5316	21.0224	24.1447	24.3608	23.176
YBR044C	16.8568	15.1398	17.0643	16.3536	21.2988	18.9849	18.4699	19.5845
YBR045C	8.06472	6.04657	5.85661	6.65597	5.67123	5.32422	6.27125	5.75557
YBR046C	54.1398	52.4305	55.7377	54.1027	52.397	56.7697	55.4976	54.8881
YBR047W	15.6353	14.1263	15.7839	15.1818	7.42565	7.3388	7.61993	7.46146
YBR048W	916.198	956.074	934.679	935.65	589.041	636.453	609.358	611.617
YBR049C	31.5857	30.8207	33.1867	31.8644	40.5127	34.0579	37.5474	37.3727
YBR050C	5.34241	4.92882	4.7709	5.01404	5.89028	5.33847	5.70887	5.64587
YBR051W	1.23816	1.34937	1.5325	1.37334	1.01837	1.14697	1.56998	1.24511
YBR052C	132.699	131.438	138.928	134.355	183.008	200.666	188.386	190.687
YBR053C	54.9671	49.8592	57.0002	53.9422	53.5832	57.8481	58.7102	56.7138
YBR054W	53.2081	49.8288	41.9525	48.3298	319.924	359.635	344.049	341.203
YBR055C	14.9688	15.9593	17.2524	16.0602	22.7748	21.5645	20.7592	21.6995
YBR056W	80.5215	82.6081	82.5093	81.8796	105.674	104.864	96.287	102.275
YBR056W-A	573.802	580.063	583.307	579.057	145.345	180.647	202.626	176.206
YBR056C-B	12.2177	10.8889	14.3335	12.4801	4.76244	4.82743	4.78199	4.79062
YBR057C	39.7223	38.9419	43.1496	40.6046	50.22	43.2272	44.455	45.9674
YBR058C	28.3594	29.6396	30.2297	29.4096	26.6941	22.8471	25.2054	24.9155
YBR058C-A	214.74	190.724	181.967	195.81	133.175	132.935	146.452	137.521
YBR059C	32.7269	36.221	36.3713	35.1064	49.5487	41.8878	44.5655	45.334
YBR060C	18.6058	18.951	20.4648	19.3405	18.2029	17.1431	17.9568	17.7676
YBR061C	22.0909	23.133	23.7654	22.9964	27.8898	29.3658	30.1109	29.1222
YBR062C	30.4257	28.8382	30.2747	29.8462	34.4355	29.3462	30.0447	31.2755
YBR063C	12.4938	14.1996	15.6111	14.1015	22.3136	21.2954	22.575	22.0613
YBR064W	0	0.0788186	0.208868	0.0958957	0.555189	0.281382	0.401207	0.412593
YBR065C	22.1467	24.8537	24.5688	23.8564	31.7479	31.7775	34.7201	32.7485
YBR066C	35.9488	31.373	35.0133	34.1117	57.1775	50.6314	59.4569	55.7553
YBR067C	266.759	275.683	252.374	264.939	160.936	172.032	165.844	166.271
YBR068C	148.773	157.815	156.714	154.434	154.526	148.079	154.414	152.339
YBR069C	89.2254	88.9281	89.2962	89.1499	75.3729	79.0667	82.6483	79.0293
YBR070C	23.6868	24.2887	25.5895	24.5217	23.366	26.1939	24.9848	24.8482
YBR071W	37.662	37.1494	37.9564	37.5893	34.1649	38.2709	41.2362	37.8907
YBR072W	44.9977	39.5927	36.7099	40.4334	119.918	133.392	136.773	130.028
YBR072C-A	17.8628	12.5718	12.7708	14.4018	10.3313	13.7137	14.292	12.779
YBR073W	39.7511	40.3783	43.5716	41.2337	54.75	53.8685	53.6347	54.0844
YBR074W	39.5909	39.4643	40.7765	39.9439	45.1808	44.3674	45.4551	45.0011
YBR076W	2.73995	2.66324	2.18448	2.52922	3.98268	3.622	4.22836	3.94435
YBR076C-A	41.4694	43.88	40.1048	41.8181	27.3949	33.8054	39.766	33.6554
YBR077C	53.8465	55.4405	59.6582	56.3151	39.36	40.3906	45.9554	41.902
YBR078W	388.736	399.78	391.383	393.3	402.599	398.572	401.684	400.952
YBR079C	88.3716	93.5602	95.9432	92.625	78.2529	72.3034	73.2256	74.594
YBR080C	52.6135	53.6508	54.5134	53.5926	40.6516	40.389	41.0974	40.7127
YBR081C	20.8067	20.1109	22.1323	21.0166	27.5942	24.4121	26.0475	26.0179
YBR082C	398.071	414.638	408.537	407.082	364.073	378.054	381.695	374.607
YBR083W	17.9233	17.31	16.775	17.3361	36.9215	26.7187	29.6509	31.097
YBR084W	126.52	128.985	123.286	126.264	130.099	124.93	123.79	126.273
YBR084C-A	1100.69	1099.47	1061.99	1087.38	749.828	766.431	774.109	763.456
YBR085W	11.5305	11.6476	12.8325	12.0035	5.52396	5.56874	6.46556	5.85275
YBR085C-A	360.398	322.539	315.517	332.818	336.576	363.749	362.052	354.125
YBR086C	105.008	105.11	110.759	106.959	133.079	126.766	124.337	128.061
YBR087W	30.7261	33.7344	35.412	33.2908	31.2365	35.5853	33.4969	33.4396
YBR088C	77.1219	81.4392	83.6627	80.7413	80.24	83.0803	90.4126	84.5777
YBR089W	1.71001	1.35163	0.895449	1.31903	1.19009	1.40738	1.54803	1.38183
YBR089C-A	123.437	126.245	132.239	127.307	114.404	126.192	115.953	118.849
YBR090C	11.6286	9.91093	11.6317	11.0571	8.95857	13.8427	10.9899	11.2637
YBR091C	53.8851	50.3452	59.5971	54.6091	62.8359	76.1391	67.1209	68.6986
YBR092C	110.739	115.545	117.247	114.51	158.565	151.431	160.69	156.895
YBR093C	8.86925	7.96997	9.24379	8.69434	9.09739	9.48425	9.97935	9.52033
YBR094W	18.0837	17.7748	19.6725	18.5103	23.2605	21.5341	22.5165	22.437
YBR095C	24.3763	23.5204	24.501	24.1326	27.2274	25.2851	25.6621	26.0582
YBR096W	69.2243	69.3964	74.5674	71.0627	52.0031	49.0806	47.9989	49.6942
YBR097W	12.0441	13.0619	13.8578	12.9879	17.1771	15.6712	17.8186	16.889
YBR098W	6.25639	6.42274	6.34943	6.34285	7.6811	5.80372	6.35535	6.61339
YBR099C	4.32018	5.28476	4.12356	4.57617	8.37566	8.48995	8.51859	8.4614
YBR101C	302.798	303.311	279.186	295.098	119.044	112.964	121.148	117.719
YBR102C	21.1179	21.4074	22.4746	21.6666	26.2251	26.4291	24.3748	25.6763
YBR103W	15.999	17.6876	17.8994	17.1954	22.5569	21.843	22.5135	22.3045
YBR103C-A	1.92847	0.943619	0.416763	1.09629	1.93863	1.68436	1.92131	1.8481
YBR104W	37.9985	36.7545	39.0603	37.9378	17.8951	18.241	18.0999	18.0787
YBR105C	27.2128	23.8383	27.3871	26.1461	51.1068	56.039	62.3342	56.4933
YBR106W	369.969	380.232	395.818	382.006	189.09	208.654	219.93	205.891
YBR107C	8.38657	9.30251	9.05244	8.91384	8.10071	8.15042	8.82	8.35704
YBR108W	12.8099	13.0152	13.4326	13.0859	16.0934	15.0756	15.7089	15.626
YBR109C	244.658	250.372	261.711	252.247	208.143	215.887	222.11	215.38
YBR109W-A	10.5525	10.6926	12.3717	11.2056	8.30965	10.932	10.2723	9.83801
YBR110W	45.6748	44.4373	45.8134	45.3085	36.0512	36.6026	36.711	36.4549
YBR111C	177.151	194.276	201.607	191.011	224.754	225.522	227.233	225.836
YBR111W-A	118.444	96.7673	101.828	105.68	104.281	105.899	117.08	109.086
YBR112C	30.8018	32.7714	32.1534	31.9089	40.6983	34.3418	35.2515	36.7638
YBR113W	3.43284	4.05932	4.38941	3.96053	3.77958	4.99716	4.56011	4.44562
YBR114W	26.6678	25.7723	26.4546	26.2982	37.2785	33.2501	35.1526	35.2271
YBR115C	0.0359452	0	0	0.0119817	0.0271009	0.0366276	0.0235014	0.0290766
YBR116C	0.523286	0.128024	0.621981	0.424431	1.20238	1.75201	2.15053	1.70164
YBR117C	4.16114	3.66212	3.74486	3.85604	23.6652	24.7734	24.2167	24.2184
YBR118W	6132.58	6190.88	6142.82	6155.43	4942.25	5104.9	4973.11	5006.75
YBR119W	10.5477	9.60176	11.9295	10.693	15.2192	13.7995	14.2421	14.4202
YBR120C	35.5658	35.6085	36.1446	35.773	39.1145	37.6658	36.3043	37.6949
YBR121C	352.656	358.16	381.312	364.043	289.246	285.677	280.114	285.012
YBR121C-A	0	0	0	0	0	0	0	0
YBR122C	54.5212	56.6686	59.7111	56.967	57.6877	55.1466	57.1221	56.6521
YBR123C	16.7923	18.3051	18.196	17.7645	21.5657	20.9948	22.5995	21.72
YBR124W	1.20712	0.563806	1.07906	0.949994	0.330948	1.00639	0.860976	0.732772
YBR125C	13.2245	13.9372	14.4446	13.8688	14.2005	13.7111	13.947	13.9529
YBR126C	292.002	281.931	295.153	289.695	522.7	531.529	517.67	523.966
YBR126W-A	607.578	615.079	571.091	597.916	556.948	692.579	644.021	631.183
YBR126W-B	36.3655	30.9035	23.1304	30.1331	34.3415	37.3366	38.186	36.6213
YBR127C	546.753	535.59	565.279	549.208	570.397	595.233	617.365	594.331
YBR128C	6.41176	7.13176	8.17461	7.23938	9.46895	9.56448	8.2401	9.09117
YBR129C	46.2256	46.0462	45.296	45.8559	29.3051	27.544	27.5436	28.1309
YBR130C	34.3875	35.6032	33.5869	34.5259	34.5686	33.8144	37.807	35.3967
YBR131W	10.2239	10.1991	11.4967	10.6399	12.9842	12.1022	13.2947	12.7937
YBR131C-A	0	0.758076	0	0.252692	0	0.451055	1.15764	0.536232
YBR132C	26.7628	26.91	25.6394	26.4374	37.4169	35.9592	35.7996	36.3919
YBR133C	19.3706	20.4137	22.1767	20.6537	35.8835	32.4428	32.6063	33.6442
YBR134W	0.491222	0.757131	0.520174	0.589509	0.59257	1.20131	0.770799	0.854894
YBR135W	48.9014	48.199	55.0494	50.7166	65.1039	69.0848	73.5786	69.2558
YBR136W	8.50644	9.44526	9.57811	9.1766	16.0714	14.4246	14.6952	15.0637
YBR137W	50.0738	50.3928	54.434	51.6336	44.799	46.4536	45.4794	45.5773
YBR138C	12.1769	11.232	11.3946	11.6012	16.5614	14.803	16.8595	16.0747
YBR139W	77.6128	72.7744	81.5438	77.3104	125.271	125.826	124.354	125.151
YBR140C	27.2152	28.0131	31.2817	28.8367	46.3406	41.7431	42.4814	43.5217
YBR141C	8.89806	9.94582	11.2258	10.0232	13.9636	15.0193	16.4019	15.1283
YBR141W-A	23.6376	34.4446	32.3079	30.13	22.5114	20.2832	17.3524	20.049
YBR142W	34.6715	37.8589	36.2821	36.2708	48.8855	42.6842	46.7928	46.1208
YBR143C	257.573	265.74	265.794	263.035	258.427	247.845	260.375	255.549
YBR144C	2.38383	2.47099	2.6572	2.50401	2.64864	5.49741	2.29685	3.48096
YBR145W	62.7439	67.6672	62.2921	64.2344	16.9771	18.1533	17.803	17.6444
YBR146W	55.4275	53.6487	57.2317	55.436	59.8388	58.8972	57.4061	58.714
YBR147W	17.0421	14.7067	14.0957	15.2815	21.1812	19.6209	19.6413	20.1478
YBR148W	4.93257	3.74416	3.55171	4.07615	5.04516	4.38971	4.61917	4.68468
YBR149W	124.426	124.958	139.122	129.502	244.276	245.101	236.468	241.948
YBR150C	15.1693	14.5445	15.3132	15.009	17.0164	14.5438	15.9335	15.8313
YBR151W	96.9912	91.1719	96.1281	94.7637	113.891	115.538	117.535	115.655
YBR152W	12.3816	11.6432	13.8946	12.6398	14.8456	11.6532	12.5599	13.0196
YBR153W	20.6641	23.6692	23.0188	22.4507	23.8484	23.9551	24.2837	24.029
YBR154C	174.494	157.732	171.447	167.891	180.737	178.99	179.614	179.781
YBR155W	40.605	40.7792	42.3113	41.2318	40.9078	40.3542	44.0603	41.7741
YBR156C	6.32661	7.08656	7.44964	6.95427	13.4246	9.94885	11.9695	11.781
YBR157C	11.0528	10.5576	12.7058	11.4387	18.83	21.949	23.4521	21.4104
YBR158W	77.1824	73.4576	77.2936	75.9779	176.867	155.226	157.368	163.154
YBR159W	144.527	136.519	143.455	141.5	121.872	120.465	120.541	120.959
YBR160W	50.0717	46.1077	47.4167	47.8654	44.4093	45.8944	47.4415	45.9151
YBR161W	27.9424	26.0589	24.9647	26.322	23.6675	24.5261	24.7205	24.3047
YBR162C	317.549	328.063	331.112	325.575	257.808	268.791	268.765	265.121
YBR162W-A	496.916	451.589	415.881	454.795	243.722	293.377	292.118	276.406
YBR163W	15.726	14.3279	16.0004	15.3514	18.8261	17.6911	19.8038	18.7737
YBR164C	118.521	114.012	114.265	115.599	100.609	93.9457	98.5758	97.7102
YBR165W	21.9329	21.6678	24.4119	22.6709	23.8382	24.6267	21.7288	23.3979
YBR166C	35.9213	36.7739	40.9541	37.8831	36.211	37.5202	39.0721	37.6011
YBR167C	28.0648	24.8504	23.7955	25.5702	22.9258	21.7283	23.5902	22.7481
YBR168W	18.7885	17.8549	18.3892	18.3442	19.1104	20.2075	19.4148	19.5776
YBR169C	99.0993	92.5157	89.8317	93.8156	161.56	160.441	167.955	163.319
YBR170C	33.5431	35.1342	37.584	35.4204	44.2901	48.1644	45.9729	46.1425
YBR171W	116.514	114.95	121.504	117.656	114.602	116.367	117.325	116.098
YBR172C	29.5151	29.695	30.4857	29.8986	41.2536	41.3618	41.8178	41.4777
YBR173C	84.1052	82.283	87.4843	84.6242	99.7251	105.708	110.938	105.457
YBR174C	1.25465	1.28921	2.0878	1.54389	1.51351	1.53416	1.53123	1.5263
YBR175W	21.4987	21.2728	23.433	22.0682	17.2896	17.9	21.3685	18.8527
YBR176W	14.4901	16.4728	17.445	16.136	17.1662	18.3752	15.8128	17.1181
YBR177C	39.151	37.5945	40.4541	39.0665	21.8952	21.3202	21.486	21.5671
YBR178W	1.36938	0.901989	0.637402	0.96959	0.635349	0.751356	1.37741	0.921371
YBR179C	13.9742	13.616	14.8993	14.1631	23.3316	20.5519	21.166	21.6832
YBR180W	0.596214	0.451624	0.312208	0.453349	0.345781	0.584166	0.559729	0.496558
YBR181C	1406.88	1430.5	1384.31	1407.23	885.297	919.294	907.496	904.029
YBR182C	6.753	6.26292	5.97229	6.3294	4.97132	5.0815	4.76387	4.9389
YBR182C-A	1.82765	0.173889	1.84321	1.28158	3.67455	6.00089	4.07164	4.58236
YBR183W	25.6203	22.7376	25.2947	24.5509	59.0816	56.5753	56.0605	57.2391
YBR184W	4.42957	3.68705	3.87456	3.99706	3.23395	3.95891	4.63808	3.94365
YBR185C	24.9454	25.9575	26.9897	25.9642	35.2211	33.4806	36.1379	34.9466
YBR186W	0.763065	0.42938	0.643134	0.61186	1.4465	1.5551	1.3304	1.444
YBR187W	86.8284	93.3259	86.8349	88.9964	54.2141	58.9264	58.1929	57.1112
YBR188C	26.9842	25.1717	26.3018	26.1526	29.9046	27.2917	30.1819	29.1261
YBR189W	1583.4	1595.57	1587.02	1588.66	984.167	1073.85	1050.86	1036.29
YBR190W	0.126675	0.759295	0.958153	0.614708	1.91013	1.16172	1.65643	1.5761
YBR191W	1792.52	1883.7	1859.94	1845.39	1212.09	1222.22	1216.98	1217.1
YBR191W-A	14.9066	19.6024	14.8993	16.4694	17.1258	15.1896	14.8512	15.7222
YBR192W	23.9441	26.0107	28.0502	26.0017	25.6362	25.5251	26.6774	25.9462
YBR193C	21.955	23.2802	24.47	23.2351	25.3022	25.5081	23.4918	24.7674
YBR194W	23.9698	22.7097	24.8172	23.8322	25.289	24.6667	26.1713	25.3757
YBR195C	11.5919	13.8586	14.6482	13.3662	10.9021	13.2215	12.1794	12.101
YBR196C	972.328	987.887	1038.19	999.468	858.597	859.345	855.523	857.822
YBR196C-A	9.25409	10.641	8.1996	9.36491	13.5555	13.2017	11.9856	12.9143
YBR196C-B	15.9099	21.084	19.1972	18.7303	16.3745	21.2299	21.1344	19.5796
YBR197C	18.8123	21.266	20.0712	20.0498	22.0098	20.9383	23.9353	22.2945
YBR198C	31.3155	32.6769	33.3965	32.463	37.8103	38.4039	39.6862	38.6335
YBR199W	114.464	111.525	121.084	115.691	125.731	119.308	119.134	121.391
YBR200W	35.8636	35.6026	35.5194	35.6619	44.6165	44.1455	45.284	44.682
YBR200W-A	0	0	0	0	0.482969	0.734339	0.209411	0.475573
YBR201W	42.924	40.4348	41.1227	41.4938	44.7414	46.919	49.2873	46.9826
YBR201C-A	14.3045	15.7025	13.5158	14.5076	11.9282	11.3263	10.9981	11.4175
YBR202W	22.4194	23.1554	24.9519	23.5089	25.8957	25.9116	26.7743	26.1938
YBR203W	15.8188	15.0518	15.4206	15.4304	22.3685	19.7843	18.4248	20.1925
YBR204C	35.6142	32.1502	32.8854	33.5499	41.5453	41.8904	39.3715	40.9358
YBR205W	118.48	118.598	121.452	119.51	118.941	124.73	123.427	122.366
YBR206W	80.1336	86.8947	82.5688	83.199	74.3024	88.6148	76.9802	79.9658
YBR207W	65.5943	63.8634	69.9149	66.4575	57.4745	59.99	61.7537	59.7394
YBR208C	57.1009	54.7685	51.8195	54.563	40.2149	56.2067	56.2592	50.8936
YBR209W	0.745665	1.27701	0.846016	0.956231	0.874524	0.759821	0.325016	0.65312
YBR210W	40.334	36.7464	40.973	39.3511	30.8341	34.7913	31.8494	32.4916
YBR211C	28.9638	22.915	24.2358	25.3715	24.2311	22.6139	21.5211	22.7887
YBR212W	31.5107	30.7076	34.2661	32.1615	38.6923	33.0171	33.922	35.2105
YBR213W	3.05025	3.2098	2.9465	3.06885	1.77329	2.17196	2.97941	2.30822
YBR214W	35.4956	38.1004	35.5506	36.3822	46.3939	42.2976	45.0567	44.5827
YBR215W	10.5867	10.7078	10.7699	10.6882	13.3124	12.3476	12.5733	12.7444
YBR216C	21.3226	21.3883	21.9393	21.5501	22.6597	22.3654	23.0136	22.6796
YBR217W	26.845	25.7113	24.4256	25.6606	25.2779	23.358	26.0614	24.8991
YBR218C	135.15	136.564	135.78	135.831	132.8	134.602	132.262	133.221
YBR219C	4.753	6.08394	4.63286	5.1566	5.8617	4.1442	4.57057	4.85883
YBR220C	9.88413	11.5523	11.8344	11.0903	10.1716	9.88083	9.96407	10.0055
YBR221C	232.057	236.357	245.895	238.103	226.704	227.25	231.84	228.598
YBR221W-A	0.757615	3.24369	1.1461	1.7158	1.90401	1.158	3.63247	2.23149
YBR222C	21.9162	23.8002	24.5972	23.4379	21.3627	20.9309	21.4259	21.2398
YBR223C	15.2271	15.4986	15.4221	15.3826	18.6944	17.607	17.5294	17.9436
YBR223W-A	1.98635	1.70089	1.00163	1.56296	1.33121	1.68672	1.443	1.48697
YBR224W	2.14192	1.70309	1.85156	1.89886	2.9222	2.88412	2.66745	2.82459
YBR225W	13.3701	13.3714	14.0832	13.6082	23.1142	19.5816	19.2689	20.6549
YBR226C	0.384351	0.493674	0.218038	0.365354	0.676156	0.881207	0.167529	0.574964
YBR227C	36.6973	38.7449	39.2036	38.2152	36.0285	36.0832	39.1145	37.0754
YBR228W	21.0289	20.1885	22.1476	21.1217	21.9807	22.3194	21.5475	21.9492
YBR229C	36.8358	36.2846	38.5326	37.2177	51.8154	50.2597	50.5699	50.8817
YBR230C	58.8726	52.781	51.2686	54.3074	88.8296	91.7896	87.9325	89.5173
YBR230W-A	37.166	34.2913	40.8325	37.4299	59.0316	62.3934	59.2099	60.2116
YBR231C	12.2581	12.529	13.2646	12.6839	10.4351	10.4331	11.0566	10.6416
YBR232C	0	0.563806	0.58103	0.381612	0.992844	1.34186	0.382656	0.905785
YBR233W	8.92234	9.38577	9.87278	9.39363	11.5244	11.6816	11.8632	11.6898
YBR233W-A	46.4706	42.0492	45.1175	44.5458	43.508	42.6882	42.6873	42.9612
YBR234C	111.5	113.932	120.459	115.297	122.936	132.45	127.728	127.704
YBR235W	21.3918	22.4191	23.7744	22.5284	31.0783	30.3822	29.9135	30.458
YBR236C	38.4268	39.3642	40.874	39.555	44.8435	47.2171	45.852	45.9709
YBR237W	17.5335	16.4816	17.0199	17.0117	20.269	19.169	20.5022	19.9801
YBR238C	19.9231	20.084	19.848	19.9517	28.8115	26.0935	28.1861	27.697
YBR239C	6.02826	5.85262	6.32577	6.06889	6.59346	6.98624	7.19804	6.92592
YBR240C	2.33472	1.596	1.97371	1.96814	3.43177	3.17872	3.06148	3.22399
YBR241C	19.7941	18.595	18.8603	19.0831	26.7082	30.573	28.3542	28.5451
YBR242W	26.8532	27.4632	27.5382	27.2849	28.7717	31.223	29.7569	29.9172
YBR243C	30.2756	29.1949	32.8202	30.7636	30.0814	29.1862	29.4372	29.5683
YBR244W	247.386	219.234	229.885	232.168	202.454	218.803	201.97	207.742
YBR245C	37.2226	35.94	38.6529	37.2718	41.1293	40.6243	41.2401	40.9979
YBR246W	24.9742	25.8028	28.4461	26.4077	27.4042	29.9287	29.3605	28.8978
YBR247C	31.2213	37.4241	35.6652	34.7702	38.9846	37.9109	42.414	39.7698
YBR248C	87.2999	85.6725	83.6089	85.5271	57.2836	65.3234	67.3452	63.3174
YBR249C	208.839	229.379	223.137	220.452	98.5399	97.1529	93.8346	96.5091
YBR250W	1.59574	1.66027	1.27189	1.5093	1.36266	1.53861	1.52571	1.47566
YBR251W	34.3245	33.8288	35.6916	34.6149	47.2508	47.8581	49.6249	48.2446
YBR252W	93.9275	90.8472	97.4479	94.0742	70.398	74.1628	78.4089	74.3233
YBR253W	74.0263	68.761	77.0797	73.289	61.8005	70.3327	69.7253	67.2862
YBR254C	56.8394	53.0402	55.1094	54.9963	49.5043	52.2958	48.7738	50.1913
YBR255W	16.294	16.808	15.971	16.3577	22.8588	20.6177	21.3592	21.6119
YBR255C-A	15.8382	14.7018	15.8557	15.4652	16.6575	16.6136	15.6053	16.2922
YBR256C	183.6	176.628	182.692	180.973	154.584	142.586	151.832	149.667
YBR257W	19.1164	14.8086	17.5682	17.1644	21.283	18.1754	20.1463	19.8682
YBR258C	22.5975	19.1529	19.7033	20.4845	21.236	16.9298	23.2299	20.4652
YBR259W	12.4335	10.5569	10.6461	11.2122	13.3591	11.8688	12.757	12.6616
YBR260C	17.4949	19.5621	19.2402	18.7658	23.6169	21.2604	20.5447	21.8073
YBR261C	49.7465	54.3108	58.6314	54.2296	45.1039	47.7638	52.1908	48.3528
YBR262C	135.708	132.18	138.821	135.57	143.563	155.654	147.445	148.887
YBR263W	99.0964	106.002	105.946	103.681	94.6679	91.7821	92.7313	93.0604
YBR264C	46.5416	47.109	43.9086	45.8531	55.3685	54.5776	55.0706	55.0056
YBR265W	84.3944	84.6415	89.4767	86.1709	72.1759	69.8154	70.8643	70.9518
YBR267W	22.0226	23.6245	26.2588	23.9687	26.843	27.6457	30.877	28.4552
YBR266C	1.39455	1.94047	1.78	1.70501	1.9276	2.39797	1.5956	1.97372
YBR268W	124.508	110.129	118.015	117.55	107.342	112.905	115.551	111.933
YBR269C	51.0178	51.1638	52.3461	51.5092	68.316	78.8158	81.222	76.1179
YBR270C	4.70695	4.89419	5.72934	5.11016	7.59464	8.18193	8.1031	7.95989
YBR271W	22.8576	23.5214	24.0499	23.4763	24.6091	23.4656	25.4846	24.5197
YBR272C	23.0279	21.6462	23.9098	22.8613	24.3043	23.7518	24.4901	24.182
YBR273C	43.6047	41.0402	44.8711	43.172	47.0003	46.4747	49.4185	47.6312
YBR274W	19.0557	18.0222	18.9156	18.6645	19.0914	19.8101	19.0942	19.3319
YBR275C	11.7278	12.8931	13.8372	12.8194	15.2887	14.2277	14.7982	14.7715
YBR276C	28.6557	30.5912	30.0157	29.7542	36.3386	34.8026	34.3434	35.1615
YBR277C	2.84909	2.60789	1.70914	2.38871	2.27152	4.20459	1.5416	2.67257
YBR278W	30.7659	29.5593	30.9787	30.4346	28.2322	30.8531	29.0728	29.386
YBR279W	50.3595	48.9592	53.9903	51.103	47.6284	44.8713	51.1083	47.8693
YBR280C	26.0241	24.4412	26.8474	25.7709	24.2381	23.7389	22.802	23.593
YBR281C	16.1745	16.5583	16.9348	16.5559	15.7019	14.6582	15.4545	15.2715
YBR282W	91.4957	92.4028	99.2206	94.373	79.6374	89.5237	92.3289	87.1633
YBR283C	94.6067	93.2897	95.467	94.4545	70.789	69.7433	68.6489	69.7271
YBR284W	3.49216	3.67948	3.77641	3.64935	6.88398	6.51921	6.46911	6.6241
YBR285W	5.85616	6.72408	3.9765	5.51891	11.5733	10.5106	10.2102	10.7647
YBR286W	485.477	491.434	516.236	497.716	701.828	708.872	707.228	705.976
YBR287W	114.663	114.941	116.646	115.417	114.407	118.688	116.926	116.674
YBR288C	33.113	34.1498	34.3491	33.8706	34.5311	36.0899	33.0957	34.5722
YBR289W	6.06641	5.70795	7.15813	6.31083	9.82912	8.50875	9.59374	9.31054
YBR290W	67.2778	70.6541	69.0298	68.9872	56.8053	57.2555	59.8847	57.9818
YBR291C	15.0061	14.4766	14.43	14.6376	10.4076	11.6559	10.952	11.0052
YBR292C	5.73418	5.72848	6.34525	5.93597	3.41593	2.05588	4.25821	3.24334
YBR293W	14.9967	14.941	15.7185	15.2187	10.6487	12.0795	10.9774	11.2352
YBR294W	0.534649	0.706342	0.519944	0.586978	0.660313	0.46697	0.372863	0.500049
YBR295W	11.8664	12.6681	13.8037	12.7794	12.9377	12.2498	12.0941	12.4272
YBR296C	9.30183	7.86466	6.48887	7.88512	3.51638	3.18602	2.93009	3.21083
YBR296C-A	2.64847	1.98437	5.25857	3.29714	2.66242	4.72281	2.5974	3.32754
YBR297W	12.4059	11.5354	11.8012	11.9142	12.0429	11.7488	9.90674	11.2328
YBR298C	24.2437	22.5031	21.4416	22.7295	47.0608	44.7598	40.6451	44.1552
YBR298C-A	0.178262	0.457933	0.404505	0.3469	0.716805	0.544939	0.776999	0.679581
YBR299W	3.81831	2.90416	3.07499	3.26582	5.35121	5.26402	3.73978	4.785
YBR300C	1.42682	1.35752	0.95931	1.24788	1.99213	0.969268	1.86574	1.60904
YBR301W	1.5236	1.30464	0.905481	1.24458	1.64103	0.998052	1.70768	1.44892
YBR302C	90.0331	86.5128	89.3434	88.6298	93.7409	94.8086	96.1554	94.9016
YCL076W	0	0	0	0	0	0	0	0
YCL073C	0.0213297	0.0365288	0.032267	0.0300418	0.0857682	0.0869385	0.130159	0.100955
YCL069W	0.0286308	0.0490325	0.0216559	0.0331064	0.0863447	0.0583486	0.0748765	0.07319
YCL068C	0.705299	0.776494	1.44801	0.976602	1.06352	0.770023	0.878347	0.903963
YCL067C	57.9096	46.4381	51.4874	51.945	103.583	74.571	82.4349	86.863
YCL066W	18.0907	18.4355	18.4333	18.3198	29.0826	27.8036	28.6738	28.52
YCL065W	4.9245	4.58347	5.26333	4.92377	8.28659	7.63606	6.62603	7.51623
YCL064C	36.6116	39.6261	36.3953	37.5443	30.304	26.8485	25.3563	27.503
YCL063W	16.3493	16.8672	18.092	17.1028	16.492	13.7636	14.228	14.8279
YCL061C	9.319	8.70778	8.72744	8.91807	11.4659	9.67593	10.9248	10.6889
YCL059C	102.915	110.492	108.991	107.466	122.075	102.905	108.412	111.131
YCL058C	6.53732	4.86128	5.13993	5.51284	8.56057	6.13552	8.54835	7.74815
YCL058W-A	10.5119	9.73107	9.81347	10.0188	17.0409	14.4749	17.1717	16.2292
YCL057C-A	176.811	181.912	183.876	180.867	210.588	260.73	230.558	233.958
YCL057W	61.9795	62.6601	65.2432	63.2943	68.9065	65.0753	63.957	65.9796
YCL056C	47.8865	42.9677	42.0648	44.3063	50.6139	46.8922	52.1812	49.8957
YCL055W	39.6591	37.0499	37.3051	38.0047	108.154	72.6267	71.636	84.1388
YCL054W	31.7922	35.9004	35.7651	34.4859	46.2993	47.4039	49.7796	47.8276
YCL052C	47.5853	47.5263	47.7847	47.6321	62.7693	55.9463	52.0843	56.9333
YCL051W	22.8385	21.7046	22.8549	22.466	30.9542	27.9681	27.7987	28.907
YCL050C	217.422	218.833	228.004	221.419	197.864	192.986	187.343	192.731
YCL049C	33.2974	33.8181	38.3089	35.1415	42.5213	44.5304	43.0145	43.3554
YCL048W-A	3.7185	1.29086	2.81262	2.60732	14.7503	14.4395	14.7186	14.6361
YCL048W	1.50107	1.79464	1.77806	1.69126	2.16381	1.44299	2.19738	1.93473
YCL047C	28.4619	24.2287	26.5472	26.4126	18.3334	19.1364	19.209	18.8929
YCL045C	80.0272	78.7469	82.2365	80.3369	90.9872	81.7846	79.1498	83.9739
YCL046W	0.609845	0.626645	0.461278	0.565922	0.613057	0.248569	0.637957	0.499861
YCL044C	5.74968	6.13145	5.61743	5.83285	7.35875	7.10655	7.79687	7.42072
YCL043C	475.616	473.873	505.777	485.089	533.914	515.623	505.754	518.431
YCL041C	2.23297	2.04865	2.71444	2.33202	2.40507	3.4943	2.78084	2.8934
YCL042W	11.5225	11.3701	10.3755	11.0894	12.1348	16.9968	11.1927	13.4414
YCL040W	355.272	361.465	378.513	365.083	718.241	682.446	628.035	676.241
YCL039W	3.80137	3.99486	4.44365	4.07996	5.67997	6.14483	5.21176	5.67885
YCL038C	10.0739	10.6479	11.3105	10.6774	21.045	20.5073	20.4845	20.6789
YCL037C	25.7331	29.4458	27.104	27.4276	30.1028	28.1007	28.7169	28.9735
YCL036W	11.2193	12.2837	11.6603	11.7211	17.6709	15.5776	17.377	16.8751
YCL035C	313.728	318.011	340.277	324.005	382.859	414.563	388.542	395.321
YCL034W	58.2557	59.0052	63.3748	60.2119	82.8583	72.5294	75.0195	76.8024
YCL033C	64.0868	58.508	67.0468	63.2139	60.1615	60.1461	61.1145	60.474
YCL032W	20.1874	20.0887	21.331	20.5357	23.307	22.69	21.9712	22.6561
YCL031C	92.3154	85.5361	82.2899	86.7138	90.2502	73.2625	72.8145	78.7757
YCL030C	288.332	300.682	286.697	291.904	174.764	175.384	172.203	174.117
YCL029C	14.3499	16.9805	17.743	16.3578	20.5736	19.6403	19.8259	20.0132
YCL028W	102.925	103.842	114.772	107.18	117.652	123.777	121.557	120.996
YCL027W	13.6528	13.4455	12.2062	13.1015	46.0667	33.4097	35.9288	38.4684
YCL026C-B	8.1074	10.5934	10.4477	9.71616	6.09748	5.9971	4.92115	5.67191
YCL026C-A	0.881493	0.929002	1.02577	0.945421	1.49961	0.898227	1.06399	1.15395
YCL025C	89.747	84.0489	76.3434	83.3798	64.1318	75.0575	68.1024	69.0972
YCL023C	1.0218	1.06939	0.686999	0.926062	0.570655	1.61964	1.18767	1.12599
YCL024W	10.4737	12.3357	12.6477	11.8191	16.7231	16.5893	16.6911	16.6678
YCL022C	0.76497	0.589533	0.694335	0.682946	0.922799	0.935391	1.20035	1.01951
YCL021W-A	65.6251	69.1689	68.0545	67.6162	113.243	96.0471	98.8396	102.71
YCL018W	0.160581	0.114587	0.0202436	0.0984706	0.134523	0.0818149	0.116655	0.110998
YCL017C	49.9543	53.2739	55.0906	52.7729	58.1828	57.015	57.2389	57.4789
YCL016C	11.1622	11.117	11.2196	11.1663	13.9812	11.8303	13.7373	13.1829
YCL014W	15.1386	15.9826	17.2787	16.1333	30.1399	27.1478	28.2019	28.4965
YCL012C	49.8514	52.7861	54.6623	52.4333	59.195	54.0365	54.4681	55.8999
YCL011C	159.82	162.177	161.837	161.278	142.424	148.751	140.778	143.985
YCL010C	29.1136	30.2935	33.9108	31.106	26.8511	25.7724	28.1616	26.9283
YCL009C	30.3495	32.5787	28.4466	30.4582	25.3755	24.1978	24.7081	24.7605
YCL008C	7.75152	8.30344	9.01315	8.35604	10.237	9.57134	10.0168	9.94172
YCL007C	5.9295	4.47497	4.63702	5.01383	5.85969	5.73484	4.64336	5.41263
YCL005W-A	461.03	457.077	446.611	454.906	388.713	452.113	440.055	426.96
YCL005W	16.1365	17.8084	17.2606	17.0685	18.9619	18.7726	19.2415	18.992
YCL004W	7.2193	7.32883	8.50016	7.68277	9.08583	8.39084	8.19865	8.55844
YCL002C	41.5029	39.1754	37.2356	39.3046	28.2402	30.7383	28.2793	29.0859
YCL001W	243.294	220.679	237.989	233.987	187.173	185.845	179.434	184.151
YCL001W-A	2.73464	2.92706	3.10267	2.92146	2.57723	3.13488	2.9799	2.89734
YCL001W-B	2.48164	3.71875	4.1061	3.4355	4.52165	5.53163	4.73235	4.92855
YCR001W	0.25093	0.107434	0.3796	0.245988	0.378377	0	0.218748	0.199041
YCR002C	66.7626	71.7821	74.5533	71.0327	66.7741	66.3063	61.4117	64.8307
YCR003W	88.4692	72.8623	85.8874	82.4063	67.2338	66.9259	72.5304	68.8967
YCR004C	178.72	173.689	176.535	176.314	260.638	261.301	251.653	257.864
YCR005C	98.9722	96.3994	101.607	98.9929	102.658	94.4881	93.4263	96.8574
YCR006C	13.1598	16.3323	16.3168	15.2696	24.4486	23.8487	21.637	23.3115
YCR007C	12.1898	11.8184	11.3081	11.7721	5.8384	6.70564	6.56451	6.36952
YCR008W	46.9541	43.5958	44.9336	45.1612	57.3843	52.6729	51.7324	53.9299
YCR009C	210.982	205.742	212.815	209.846	253.137	227.195	225.346	235.226
YCR010C	2.10066	1.50389	2.10986	1.9048	2.631	2.10545	1.53104	2.08916
YCR011C	64.0655	61.9235	65.9533	63.9808	73.2168	68.8625	69.9879	70.6891
YCR012W	3691.15	3807.82	3980.11	3826.36	2892.85	3035.44	2886.01	2938.1
YCR013C	36.7168	38.062	38.7796	37.8528	27.7897	32.0779	28.8229	29.5635
YCR014C	10.5671	11.8246	10.7709	11.0542	16.749	15.4303	17.4042	16.5278
YCR015C	25.331	23.6929	23.0189	24.0143	28.5273	28.5917	28.2283	28.4491
YCR016W	38.6242	44.8428	43.2246	42.2305	50.9451	43.6265	51.483	48.6849
YCR017C	63.2442	65.719	65.9812	64.9815	60.0942	57.2541	55.9297	57.7593
YCR018C	46.2088	43.9308	43.7792	44.6396	57.3506	49.5007	48.3389	51.7301
YCR018C-A	7.1347	5.84375	5.98318	6.32054	4.52165	4.58335	6.7605	5.2885
YCR019W	16.3255	14.2604	15.3733	15.3197	21.6619	23.5389	22.1931	22.4646
YCR020C	6.39347	6.20462	6.77031	6.45613	8.07984	7.94191	8.12138	8.04771
YCR020C-A	111.523	87.7601	104.631	101.305	90.5222	92.8138	85.9875	89.7745
YCR020W-B	35.8873	33.4708	33.5234	34.2938	30.2595	31.0488	33.5384	31.6156
YCR021C	384.477	358.399	324.991	355.955	444.268	486.846	503.925	478.346
YCR022C	4.00831	4.80519	3.81144	4.20831	3.68404	4.4345	4.29292	4.13715
YCR023C	29.3273	29.7527	32.0972	30.3924	30.5123	28.5969	28.4705	29.1932
YCR024C	10.1675	9.98605	11.1189	10.4241	11.8219	10.71	11.1915	11.2411
YCR024C-B	1015.11	1084.07	972.038	1023.74	1132.87	1115.88	1053.02	1100.59
YCR024C-A	2937.91	2950.37	2849.43	2912.57	2951.11	3335.89	3174.79	3153.93
YCR025C	1.44132	1.97469	1.01751	1.47784	2.60803	2.74153	1.59152	2.3137
YCR026C	33.8791	31.7509	37.1412	34.2571	39.9945	40.288	36.7018	38.9948
YCR027C	13.0866	15.2131	14.7346	14.3448	16.8205	14.8876	16.5076	16.0719
YCR028C	18.3475	19.3634	20.5924	19.4344	17.7653	18.3098	17.0855	17.7202
YCR028C-A	210.992	202.145	210.51	207.882	143.818	141.849	128.301	137.989
YCR030C	20.0153	20.8359	22.2968	21.0493	28.7319	25.8208	25.0721	26.5416
YCR031C	1238.15	1338.99	1259.75	1278.96	858.854	930.557	897.18	895.53
YCR032W	11.7713	11.3447	12.7541	11.9567	18.0661	16.7589	16.2769	17.0339
YCR033W	35.6296	33.4594	36.0483	35.0458	43.781	40.3719	40.927	41.6933
YCR034W	101.961	105.039	108.401	105.134	83.6802	88.782	86.4532	86.3051
YCR035C	35.7026	38.9335	40.1265	38.2542	44.132	42.8809	45.1244	44.0458
YCR036W	66.5159	58.6135	67.5523	64.2272	59.9709	59.248	58.353	59.1907
YCR037C	22.9314	22.1961	24.0476	23.0584	25.7178	26.0273	26.0406	25.9286
YCR038C	4.82233	4.67172	5.25493	4.91633	6.01857	5.20538	4.75606	5.32667
YCR038W-A	6.93369	3.77825	5.95971	5.55722	2.21779	6.10187	4.1212	4.14695
YCR039C	70.252	56.9001	59.9272	62.3597	114.925	89.625	92.5423	99.0308
YCR040W	21.679	23.3644	22.3913	22.4782	32.9152	32.6788	35.7119	33.7686
YCR041W	16.1381	12.5996	14.7198	14.4858	23.8575	21.2811	18.7233	21.2873
YCR042C	14.2846	14.3773	15.8609	14.8409	22.4088	20.0484	20.8833	21.1135
YCR043C	81.9524	79.1751	79.7223	80.2833	69.8232	70.776	70.9293	70.5095
YCR044C	52.6218	53.4027	55.8191	53.9479	47.8424	50.7533	50.4111	49.6689
YCR045C	0.454055	0.388803	0.404048	0.415635	0.510146	0.435459	0.558807	0.501471
YCR045W-A	14.9705	18.5057	18.9008	17.459	19.0097	18.0074	20.8023	19.2731
YCR046C	29.1952	30.3208	31.661	30.3923	31.0581	36.9777	35.11	34.3819
YCR047C	6.7801	8.9225	8.96116	8.22125	11.0488	11.4541	14.9319	12.4783
YCR047W-A	3.82485	3.27518	3.76098	3.62034	5.57524	4.67695	6.33518	5.52913
YCR049C	2.73829	3.10114	2.80614	2.88186	3.99586	4.05039	5.23621	4.42749
YCR048W	28.2768	28.4801	29.9168	28.8912	29.3883	28.6941	30.5274	29.5366
YCR050C	1.407	1.42385	1.06423	1.29836	1.15724	2.0854	1.33805	1.5269
YCR051W	61.6036	65.482	63.5727	63.5527	53.3599	64.0758	56.3446	57.9268
YCR052W	11.558	12.8429	12.8753	12.4254	16.2302	15.0998	16.6032	15.9777
YCR053W	168.183	181.764	187.358	179.102	136.75	125.33	120.651	127.577
YCR054C	8.67942	9.29452	10.1191	9.36435	14.15	13.4022	13.5764	13.7095
YCR057C	42.6878	49.1353	50.6716	47.4983	49.571	46.8796	48.2751	48.2419
YCR059C	40.1054	41.8106	41.92	41.2787	36.8346	38.0601	37.1083	37.3343
YCR060W	109.624	102.028	106.886	106.179	62.5261	75.597	69.8999	69.341
YCR061W	11.0585	12.3841	15.2522	12.8982	31.1443	29.1219	29.0111	29.7591
YCR064C	3.1709	2.55065	2.8345	2.85201	3.091	3.81856	4.18821	3.69926
YCR063W	5.20475	5.72524	6.14747	5.69249	4.54796	6.16029	6.03801	5.58208
YCR065W	17.8827	18.5208	20.4062	18.9366	24.5386	24.2634	25.9427	24.9149
YCR066W	11.7077	11.5135	11.9231	11.7148	16.9625	14.316	16.2458	15.8414
YCR067C	23.1532	25.7038	25.9088	24.9219	34.4453	31.3829	28.8196	31.5493
YCR068W	12.6692	11.703	11.9949	12.1224	13.9354	12.0255	10.7796	12.2468
YCR069W	31.0798	31.4724	33.0054	31.8525	29.1453	30.3073	30.9886	30.1471
YCR071C	49.9973	47.0876	52.6131	49.8993	40.7723	46.6951	44.3005	43.9227
YCR072C	16.0511	18.7767	18.6944	17.8407	22.1602	23.433	25.8993	23.8308
YCR073C	10.9036	11.3604	11.495	11.253	11.2828	9.84407	10.2685	10.4651
YCR073W-A	62.2969	63.9719	67.8947	64.7212	79.8509	86.1216	77.6565	81.2097
YCR075C	17.2357	19.389	18.5511	18.3919	19.0737	17.2186	15.4461	17.2461
YCR075W-A	85.5488	81.394	74.0633	80.3354	65.5069	87.2895	80.667	77.8211
YCR076C	14.1292	14.0297	16.5006	14.8865	18.2287	19.4154	19.3382	18.9941
YCR077C	37.103	40.8239	39.7392	39.222	49.9529	44.4248	45.733	46.7036
YCR079W	20.4814	20.9163	22.8145	21.4041	30.6589	30.7066	29.0992	30.1549
YCR081W	9.94487	10.1128	11.2602	10.4393	14.5534	13.2688	12.8636	13.5619
YCR081C-A	1.83625	1.14354	2.5253	1.83503	2.18155	2.04121	2.61941	2.28072
YCR082W	175.267	162.602	176.308	171.393	152.188	154.569	158.253	155.003
YCR083W	64.7761	62.4735	66.0153	64.4216	100.989	101.054	101.709	101.251
YCR084C	43.5383	44.7352	45.2347	44.5027	52.7512	49.8404	47.1211	49.9042
YCR085W	0.111603	0.19113	0.337661	0.213465	1.00972	1.25094	0.87561	1.04542
YCR086W	16.415	15.06	18.4911	16.6553	20.6857	18.7577	18.3471	19.2635
YCR087W	10.5566	9.95655	10.01	10.1744	10.5353	11.7703	11.47	11.2585
YCR087C-A	75.1359	83.0581	81.551	79.915	85.9575	80.972	72.3942	79.7746
YCR088W	105.66	112.53	130.665	116.285	165.249	156.586	152.982	158.273
YCR089W	2.76476	2.80683	2.94278	2.83812	9.6006	5.87642	5.72167	7.06623
YCR090C	126.943	108.7	113.768	116.47	108.115	105.006	110.715	107.945
YCR091W	6.84379	5.66564	6.01702	6.17548	12.6046	10.808	10.5342	11.3156
YCR092C	9.08106	9.47735	10.1326	9.56368	10.342	9.36524	9.13839	9.61521
YCR093W	36.2954	37.1599	38.7611	37.4055	57.5839	49.8391	51.3242	52.9157
YCR094W	34.2345	32.0431	34.9575	33.745	41.2712	39.8487	37.9017	39.6739
YCR095C	34.5687	32.8189	33.7929	33.7268	35.6626	29.4476	33.7785	32.9629
YCR095W-A	6.51976	6.73104	6.05065	6.43381	7.94858	7.37384	8.18275	7.83506
YCR096C	76.1582	65.9653	68.1466	70.09	113.736	94.1536	93.5593	100.483
YCR097W	0	0	0.0613139	0.020438	0	0	0	0
YCR097W-A	0	0.126821	0	0.0422737	0.744426	0.45275	0.387331	0.528169
YCR098C	1.97379	1.99743	2.08107	2.01743	1.56329	1.70652	1.77278	1.68087
YCR099C	19.5714	20.4429	15.4417	18.4853	16.2824	13.9257	14.6345	14.9475
YCR100C	9.70385	10.5109	11.7312	10.6487	9.75496	8.91616	8.1701	8.94707
YCR101C	14.9532	17.9752	18.5969	17.1751	15.4656	12.3801	12.9101	13.5853
YCR102C	7.30215	7.62531	6.22375	7.0504	4.54759	4.13779	4.2541	4.31316
YCR102W-A	5.19947	5.82218	5.74795	5.58986	4.02065	2.44531	4.00963	3.49187
YCR104W	4.0028	2.61577	3.90409	3.50755	1.48248	1.61005	3.21395	2.10216
YCR105W	1.96072	1.95877	1.56545	1.82832	0.985524	0.887975	0.601404	0.824968
YCR106W	9.91996	10.412	11.416	10.5827	5.92942	4.75684	5.16938	5.28521
YCR107W	10.0747	11.3788	11.4169	10.9568	6.09842	5.22496	6.20132	5.84157
YCR108C	0	0	0	0	0	0	0	0
YDL248W	38.9852	35.2584	37.4359	37.2265	45.4184	45.5847	45.5027	45.5019
YDL247W-A	17.5685	18.2348	15.7046	17.1693	44.4201	42.8563	47.3381	44.8715
YDL247W	1.09852	1.23576	1.20563	1.17997	2.96647	2.91915	3.17333	3.01965
YDL246C	6.93927	6.13066	6.69287	6.5876	6.53291	6.28534	5.88926	6.23584
YDL245C	0.277599	0.237705	0.192475	0.235926	0.348827	0.212152	0.241997	0.267658
YDL244W	2.62126	2.47561	2.12847	2.40845	1.86004	2.55318	2.25147	2.22157
YDL243C	11.1536	11.2562	10.0032	10.8043	13.4147	12.1365	11.0427	12.198
YDL242W	1.89726	1.6246	1.6883	1.73672	1.2341	1.13722	1.07019	1.14717
YDL241W	30.4012	30.2275	29.6085	30.0791	12.7044	13.9787	13.6234	13.4355
YDL240C-A	0.287562	0	0	0.0958539	0	0.293021	1.25341	0.515476
YDL240W	20.5651	20.5795	22.0967	21.0804	27.6241	25.5657	26.2324	26.474
YDL239C	6.4827	7.30072	8.2502	7.34454	12.6051	11.3242	11.5076	11.8123
YDL238C	16.8619	16.4256	18.3121	17.1999	26.2554	25.3264	23.2177	24.9332
YDL237W	50.8865	50.3204	55.0446	52.0838	48.4317	49.3435	49.5594	49.1115
YDL236W	71.4222	75.4661	75.0102	73.9662	92.6584	91.1196	87.0426	90.2736
YDL235C	61.8008	59.2991	60.5701	60.5567	73.9264	76.246	68.0326	72.735
YDL234C	95.6988	97.7692	97.367	96.945	65.1457	60.461	61.9467	62.5178
YDL233W	9.13494	10.4577	10.2991	9.96391	9.1583	10.0109	10.4318	9.86699
YDL232W	279.86	253.565	241.059	258.161	181.018	247.396	238.703	222.372
YDL231C	13.9123	14.5981	14.8492	14.4532	26.4948	24.9099	23.6207	25.0085
YDL230W	7.34944	7.37939	6.51844	7.08242	9.52583	8.47735	9.30133	9.1015
YDL229W	1741.45	1795.12	1757.8	1764.79	878.339	883.471	853.244	871.685
YDL228C	22.2486	19.367	20.0827	20.5661	10.3797	12.0244	11.5192	11.3078
YDL227C	20.3024	21.9082	24.5161	22.2422	13.2312	16.5593	17.679	15.8232
YDL226C	77.9867	77.9975	80.5873	78.8572	77.0275	72.0822	76.3546	75.1547
YDL225W	41.2782	42.0368	42.5623	41.9591	59.8012	54.7964	55.6935	56.7637
YDL224C	20.1161	21.6674	23.3328	21.7055	26.558	24.9321	25.096	25.5287
YDL223C	5.35168	5.36498	5.18782	5.3015	52.0809	46.3226	47.1497	48.5178
YDL222C	9.49932	8.83282	8.15493	8.82902	84.5967	85.1572	79.5841	83.1127
YDL221W	3.36045	1.89794	2.10915	2.45585	2.30002	2.40426	2.11919	2.27449
YDL220C	4.98829	5.7899	5.94427	5.57415	6.2201	6.27898	6.27256	6.25721
YDL219W	78.7417	66.8233	76.6629	74.076	45.8673	46.0323	49.6752	47.1916
YDL218W	2.14962	2.58406	3.22062	2.65143	5.90104	5.09696	6.09027	5.69609
YDL217C	26.4281	27.9995	27.4643	27.2973	22.706	20.3061	24.9276	22.6465
YDL216C	16.2422	14.9191	15.5745	15.5786	17.6884	16.3745	15.6905	16.5844
YDL215C	46.961	41.691	38.428	42.36	47.6899	46.4107	44.7066	46.269
YDL214C	2.13636	1.87585	2.05413	2.02212	5.25983	4.24315	4.18244	4.56181
YDL213C	61.4593	60.5957	64.5831	62.2127	64.9013	63.1396	63.6501	63.897
YDL212W	245.515	211.334	226.04	227.629	164.479	182.094	178.601	175.058
YDL211C	7.35597	7.45846	7.51948	7.44464	4.76479	4.39073	4.82953	4.66169
YDL210W	2.77954	1.96702	2.50204	2.4162	1.87048	2.05986	2.46311	2.13115
YDL209C	12.4561	12.5126	16.1652	13.7113	8.80077	9.01925	9.98875	9.26959
YDL208W	417.086	419.598	411.003	415.896	313.569	332.965	348.216	331.583
YDL207W	18.251	18.9456	19.9834	19.06	23.7668	21.594	24.0892	23.15
YDL206W	13.0136	12.0697	13.4826	12.8553	18.0975	15.9753	15.8064	16.6264
YDL205C	47.5766	48.5047	47.6085	47.8966	47.0967	45.4086	44.6417	45.7157
YDL204W	26.0117	24.2985	21.8749	24.0617	104.452	95.7814	96.4541	98.896
YDL203C	14.475	15.1901	16.6206	15.4286	18.2641	18.5893	17.0904	17.9813
YDL202W	32.7127	32.1154	33.5566	32.7949	43.2279	44.9826	44.999	44.4032
YDL201W	68.736	73.2801	76.5936	72.8699	84.4901	80.5407	85.9305	83.6538
YDL200C	25.2451	22.6835	24.7037	24.2108	25.0936	27.8585	28.3727	27.1083
YDL199C	6.80291	6.17304	6.47684	6.48426	11.8232	10.8292	10.0316	10.8946
YDL198C	69.8775	75.9023	71.5601	72.4466	32.0875	33.1846	34.5	33.2574
YDL197C	18.3447	19.2009	20.6713	19.4056	22.4848	23.098	21.2024	22.2618
YDL196W	2.1554	3.17862	1.63032	2.32145	1.4445	1.3422	3.02723	1.93797
YDL195W	42.2927	44.7725	45.735	44.2667	57.3473	49.678	52.4578	53.1611
YDL194W	16.1979	17.7384	16.89	16.9421	21.9974	19.9337	18.9101	20.2804
YDL193W	41.0466	39.2233	41.1187	40.4629	41.0969	44.9656	41.6581	42.5735
YDL192W	865.95	830.492	837.125	844.522	547.252	576.085	573.658	565.665
YDL191W	947.169	955.569	865.884	922.874	521.834	593.856	585.984	567.224
YDL190C	31.3796	31.0442	33.0142	31.8127	35.4802	31.4926	33.4956	33.4895
YDL189W	22.3682	24.6073	25.6764	24.2173	20.9458	19.1575	20.4152	20.1729
YDL188C	79.9866	82.1652	87.2578	83.1365	104.486	107.664	102.827	104.992
YDL187C	3.83183	4.10144	4.25694	4.0634	4.45388	4.02659	5.32374	4.6014
YDL186W	0.662117	0.364477	0.393498	0.473364	0.475432	0.24096	0.783342	0.499911
YDL185C-A	6.42137	6.53882	5.25085	6.07035	4.01268	4.24428	4.38748	4.21482
YDL185W	424.128	433.933	442.946	433.669	425.01	419.232	422.006	422.083
YDL184C	1792.4	1597.77	1098.3	1496.16	906.505	969.404	1002.35	959.419
YDL183C	9.22476	9.35416	9.31205	9.29699	14.4678	12.3683	13.5741	13.4701
YDL182W	67.2237	75.0789	76.7225	73.0084	83.2786	83.9695	66.4005	77.8829
YDL181W	62.75	58.1407	48.1969	56.3625	125.411	132.9	147.715	135.342
YDL180W	20.8981	20.6588	19.2345	20.2638	19.2401	18.0479	18.4163	18.5681
YDL179W	12.4239	12.1543	14.1202	12.8995	21.8078	21.679	21.9977	21.8282
YDL178W	85.6528	78.154	80.8973	81.568	100.619	110.517	110.261	107.132
YDL177C	15.0533	14.9025	16.0845	15.3468	14.2325	14.5407	16.879	15.2174
YDL176W	10.1028	10.6797	11.9809	10.9211	13.9497	11.6396	12.2592	12.6162
YDL175C	14.9903	16.5224	15.5552	15.6893	22.1057	21.8708	22.8686	22.2817
YDL174C	32.7322	32.8731	37.7871	34.4641	56.5192	54.0874	57.3607	55.9891
YDL173W	100.201	95.1281	100.57	98.6331	119.859	114.988	115.472	116.773
YDL172C	6.66195	4.57773	6.53204	5.92391	6.0356	5.61511	6.16603	5.93891
YDL171C	144.448	152.363	143.676	146.829	85.6703	83.7838	84.3101	84.5881
YDL170W	18.7896	18.7504	19.1485	18.8962	13.7459	13.3244	13.7123	13.5942
YDL169C	21.0803	16.9658	18.8637	18.9699	19.628	19.1916	21.4395	20.0864
YDL168W	47.7562	51.5332	51.2379	50.1758	56.8724	57.1817	61.224	58.426
YDL167C	18.929	21.6023	23.6483	21.3932	27.3178	28.1074	30.407	28.6107
YDL166C	48.585	44.9502	47.4627	46.9993	45.5236	48.6796	44.965	46.3894
YDL165W	55.811	56.0301	52.7041	54.8484	54.91	57.1589	56.4494	56.1727
YDL164C	28.6	29.0986	32.043	29.9139	32.3047	32.3274	29.9266	31.5196
YDL163W	0.391351	0.446813	0.296012	0.378059	0.917961	2.12683	0.568599	1.20446
YDL162C	0.331989	0	0.418519	0.250169	0.77872	0.676582	0.38588	0.613727
YDL161W	45.3612	46.0587	47.4051	46.275	54.6844	44.4117	52.1789	50.425
YDL160C-A	42.5226	36.5456	38.3124	39.1269	29.1525	33.7718	34.4115	32.4453
YDL160C	96.0686	98.4993	96.8577	97.1419	105.308	97.4756	94.1162	98.9665
YDL159W-A	0	0	0	0	0.302316	0.306442	0.262163	0.290307
YDL159W	17.1437	17.2416	19.9121	18.0991	17.1646	16.2029	16.0684	16.4786
YDL159C-B	0.895363	2.30007	0.67724	1.29089	2.2502	3.42135	2.53673	2.73609
YDL158C	28.9074	25.4103	27.4766	27.2648	33.9458	29.8472	28.3221	30.7051
YDL157C	274.555	242.869	255.38	257.601	225.606	236.127	232.782	231.505
YDL156W	12.0062	10.542	12.1304	11.5595	12.7923	11.2794	12.005	12.0255
YDL155W	23.1652	25.1717	26.4918	24.9429	28.3892	29.9543	33.1825	30.5087
YDL154W	5.80046	5.79865	5.93032	5.84315	8.20248	8.07402	8.58886	8.28845
YDL153C	30.0294	32.4263	30.6195	31.0251	37.7243	34.5319	38.0756	36.7773
YDL152W	0	0.277269	1.06132	0.446196	0	0.659899	0.752731	0.470877
YDL151C	0.745879	0.580626	1.58994	0.972148	1.29512	1.2437	0.76844	1.10242
YDL150W	21.9606	23.7508	25.0469	23.5861	32.0841	29.8366	30.4913	30.804
YDL149W	13.4944	13.0228	14.1156	13.5443	15.9314	14.8845	14.3172	15.0444
YDL148C	43.2733	45.6941	45.1367	44.7014	57.2998	51.5208	54.673	54.4979
YDL147W	195.974	185.539	202.076	194.53	216.912	205.343	211.724	211.326
YDL146W	24.4102	24.6828	23.6333	24.2421	23.8346	22.1267	22.2048	22.722
YDL145C	164.156	173.993	186.336	174.828	172.339	162.679	166.815	167.278
YDL144C	39.396	42.6951	43.9382	42.0097	41.981	45.9211	44.1436	44.0152
YDL143W	90.5472	97.4721	94.2362	94.0852	85.4805	85.2594	85.7199	85.4866
YDL142C	30.3677	28.8787	32.7051	30.6505	32.8529	36.7985	34.6686	34.7733
YDL141W	23.6749	26.059	27.2018	25.6452	26.9697	26.4513	25.8929	26.438
YDL140C	69.2154	71.1563	73.2146	71.1954	93.0561	85.7323	86.8954	88.5613
YDL139C	11.1043	11.2448	13.1464	11.8318	17.6177	14.1192	16.7929	16.1766
YDL138W	7.12293	7.51744	7.4829	7.37442	8.41279	7.96007	8.45807	8.27698
YDL137W	238.463	226.45	247.762	237.559	222.507	238.803	220.901	227.403
YDL136W	1009.52	1004.47	989.94	1001.31	595.361	627.248	622.225	614.945
YDL135C	128.357	122.047	122.495	124.3	88.2223	87.7535	84.0784	86.6847
YDL134C	78.3588	78.3817	75.2724	77.3376	93.4623	84.5158	84.2684	87.4155
YDL133C-A	1443.6	1306.24	1248.13	1332.65	952.442	905.223	1009.37	955.679
YDL133W	32.6692	34.2778	33.4658	33.4709	28.7584	27.6765	28.8334	28.4228
YDL132W	49.5704	50.3713	51.9548	50.6322	72.1227	63.9649	63.1355	66.4077
YDL131W	55.9359	63.8249	60.7713	60.1773	47.0829	43.8528	43.1158	44.6839
YDL130W-A	95.8635	86.7254	84.4913	89.0268	140.675	140.169	156.763	145.869
YDL130W	1345.69	1413.41	1268.63	1342.58	785.371	887.789	817.338	830.166
YDL129W	15.4477	15.0098	15.0988	15.1854	26.6086	22.5212	25.8597	24.9965
YDL128W	95.9066	95.8342	102.687	98.1426	117.485	125.833	126.559	123.292
YDL127W	9.08604	11.1062	10.3875	10.1933	22.3467	19.8246	22.0692	21.4135
YDL126C	375.471	383.529	403.328	387.442	467.186	481.132	477.67	475.329
YDL125C	152.485	146.953	149.916	149.785	148.776	160.931	156.939	155.548
YDL124W	237.853	235.719	253.059	242.21	491.121	477.403	481.17	483.231
YDL123W	11.828	14.0691	13.0195	12.9722	15.2677	13.9284	15.607	14.9344
YDL122W	37.9787	40.1576	40.3125	39.483	47.5616	43.2509	44.6888	45.1671
YDL121C	143.114	128.482	137.45	136.349	101.209	94.7841	97.2002	97.731
YDL120W	70.9127	72.5733	76.496	73.3274	79.8843	79.4954	79.2157	79.5318
YDL119C	18.2401	16.8117	19.6778	18.2432	20.6811	19.9399	21.1257	20.5822
YDL118W	1.65878	2.84079	1.48993	1.9965	2.29283	2.32412	1.89792	2.17162
YDL117W	16.7534	15.6174	17.5201	16.6303	28.2991	25.8271	25.492	26.5394
YDL116W	32.6681	34.0165	35.5694	34.0847	37.2677	36.2213	35.6736	36.3875
YDL115C	33.0194	32.6802	30.5626	32.0874	33.5423	33.5175	36.022	34.3606
YDL114W-A	3.83501	1.19414	2.63704	2.55539	2.10284	2.48679	5.1667	3.25211
YDL114W	0.382898	0.473593	0.321799	0.392763	0.684293	0.433519	0.667581	0.595131
YDL113C	34.6218	34.9415	33.4949	34.3528	43.0801	40.7759	42.4868	42.1143
YDL112W	15.1476	16.7629	16.1365	16.0157	23.1428	20.7989	21.8818	21.9412
YDL111C	40.9112	43.1411	45.0162	43.0228	55.5548	51.8096	52.6892	53.3512
YDL110C	75.9861	73.3526	75.9257	75.0882	105.916	115.414	100.085	107.138
YDL109C	5.09924	5.88991	6.70468	5.89794	6.10021	6.78237	6.48092	6.4545
YDL108W	25.7287	25.0563	25.6959	25.4936	23.7477	22.9445	24.4821	23.7248
YDL107W	18.5788	16.0731	19.1562	17.936	14.8191	15.3146	14.0496	14.7278
YDL106C	18.6968	19.6318	20.2174	19.5153	24.4949	21.0692	20.8884	22.1509
YDL105W	10.3862	10.1459	10.3166	10.2829	9.57083	8.94113	9.96478	9.49225
YDL104C	9.84899	10.3819	11.8581	10.6963	8.77292	7.62225	7.09147	7.82888
YDL103C	42.7962	41.8668	43.0128	42.5586	47.3591	48.8417	46.8542	47.685
YDL102W	17.5241	17.8644	17.6761	17.6882	21.0728	20.7613	22.6635	21.4992
YDL101C	14.0075	14.5058	14.8662	14.4598	21.0778	19.6482	20.358	20.3613
YDL100C	212.325	213.941	224.571	216.946	219.352	230.309	229.63	226.43
YDL099W	47.5248	49.0997	51.178	49.2675	55.8449	54.8885	59.1894	56.6409
YDL098C	33.8075	27.8593	34.5697	32.0788	32.4281	35.2386	36.0316	34.5661
YDL097C	94.3357	93.6647	98.5933	95.5312	118.091	111.965	114.95	115.002
YDL096C	3.50455	3.20787	3.65627	3.45623	3.40152	2.58595	2.10695	2.69814
YDL095W	152.085	151.236	154.294	152.538	113.814	116.429	116.594	115.612
YDL094C	1.39318	1.65689	1.52213	1.52407	0.85587	1.18302	1.2145	1.08446
YDL093W	19.0605	20.9885	19.9863	20.0117	21.1635	21.7446	20.8672	21.2584
YDL092W	110.66	107.769	113.926	110.785	88.047	88.3165	85.2451	87.2029
YDL091C	17.3835	16.9515	17.3763	17.2371	22.1532	18.5665	21.4431	20.7209
YDL090C	22.1876	21.5291	23.0939	22.2702	28.0524	27.794	29.7642	28.5369
YDL089W	22.0503	20.971	22.3656	21.7956	34.4099	30.6679	32.6569	32.5782
YDL088C	22.096	22.3857	22.5918	22.3578	34.3732	30.0861	30.5171	31.6588
YDL087C	21.3544	20.4706	21.7055	21.1769	26.6873	31.0203	31.3773	29.695
YDL086W	42.3334	40.9843	44.6652	42.661	52.7612	61.2282	61.3436	58.4443
YDL086C-A	6.89883	6.4515	7.68995	7.01343	9.49023	8.97224	10.4454	9.63597
YDL085C-A	151.523	136.154	138.32	141.999	95.6766	115.8	121.11	110.862
YDL085W	2.77897	2.13464	2.59656	2.50339	7.92891	8.57846	7.39237	7.96658
YDL084W	352.471	357.352	376.635	362.153	317.347	294.53	302.694	304.857
YDL083C	1559.98	1618.96	1575.75	1584.9	930.374	1026.23	1039.57	998.724
YDL082W	686.239	718.043	704.332	702.871	459.553	467.732	470.831	466.039
YDL081C	1762.49	1853.28	1737.03	1784.27	982.421	1049.49	1022.27	1018.06
YDL080C	18.7313	17.8199	19.6588	18.7367	18.995	18.4179	17.919	18.4439
YDL079C	25.1782	22.3638	21.2474	22.9298	39.6998	32.1385	31.0694	34.3026
YDL078C	138.864	132.343	142.307	137.838	154.987	164.821	157.957	159.255
YDL077C	14.3498	15.6218	15.9214	15.2977	18.2245	15.5441	15.794	16.5208
YDL076C	30.2505	30.3664	29.2423	29.953	34.6852	36.6573	31.723	34.3552
YDL075W	2873.35	3031.04	2846.22	2916.87	1740.87	1934.95	1915.33	1863.72
YDL074C	39.6033	38.7501	41.3782	39.9105	40.003	36.1647	38.7116	38.2931
YDL073W	17.9437	19.614	20.3396	19.2991	18.9578	17.8247	17.7179	18.1668
YDL072C	115.208	111.034	112.366	112.87	114.229	124.718	115.866	118.271
YDL071C	6.32021	6.58452	5.65695	6.18722	3.91799	4.61547	7.52983	5.35443
YDL070W	109.551	102.38	105.749	105.893	115.655	102.697	120.275	112.875
YDL069C	18.4453	15.9424	17.6439	17.3439	16.8054	14.3497	13.9708	15.042
YDL068W	3.2331	3.58876	2.89834	3.24007	2.64826	2.31834	1.77458	2.24706
YDL067C	199.196	185.434	171.528	185.386	192.696	244.125	234.662	223.827
YDL066W	137.729	138.706	141.404	139.28	118.336	117.095	118.969	118.133
YDL065C	47.5214	47.4691	47.9704	47.6536	49.469	50.8967	52.1283	50.8313
YDL064W	87.3974	91.0232	88.4551	88.9585	76.8567	83.8865	88.8504	83.1979
YDL063C	26.7045	28.6649	28.3059	27.8918	25.4984	24.0199	25.5366	25.0183
YDL062W	0.741571	0.635	1.12183	0.8328	1.39777	0.661193	0.808079	0.95568
YDL061C	672.804	712.639	643.779	676.407	350.709	436.058	416.413	401.06
YDL060W	38.1689	41.1587	41.8523	40.3933	47.5728	44.9809	47.954	46.8359
YDL059C	12.1495	12.004	14.573	12.9088	10.1177	9.34004	9.05587	9.50453
YDL058W	26.978	26.6353	27.4625	27.0252	33.6873	28.4473	32.1969	31.4438
YDL057W	13.361	13.4676	14.3795	13.7361	10.937	12.9145	13.6442	12.4986
YDL056W	18.6776	17.6016	19.2952	18.5248	27.0713	25.4817	26.9307	26.4945
YDL055C	894.042	873.064	917.216	894.774	775.32	783.586	767.216	775.374
YDL054C	23.128	23.3917	24.7765	23.7654	26.821	30.1828	31.3533	29.4523
YDL053C	80.9146	77.2837	83.1341	80.4441	90.6868	88.7664	88.3379	89.2637
YDL052C	43.3587	47.2084	48.5682	46.3784	37.9404	34.4202	37.496	36.6189
YDL051W	189.666	200.608	209.603	199.959	144.873	139.618	145.107	143.199
YDL050C	3.39804	3.00063	2.81119	3.06995	1.60122	3.02973	1.94396	2.19164
YDL049C	9.34941	10.9087	10.4997	10.2526	10.2596	8.32694	9.14579	9.24411
YDL048C	16.5444	15.6208	13.9451	15.3701	39.0913	44.4944	49.2734	44.2864
YDL047W	45.4495	47.5572	43.5713	45.526	44.1675	45.2108	47.7038	45.694
YDL046W	151.823	154.55	160.062	155.478	172.098	185.192	182.247	179.845
YDL045W-A	56.7196	57.6798	68.0445	60.8146	61.2616	71.327	76.5826	69.7237
YDL045C	36.6718	33.7344	37.5916	35.9993	37.1458	33.4532	34.9523	35.1838
YDL044C	8.41841	8.5985	8.9687	8.66187	11.7538	10.933	12.2552	11.6474
YDL043C	16.5708	19.268	19.0591	18.2993	17.3084	17.3249	18.4878	17.707
YDL042C	9.25974	9.35264	10.1875	9.59997	9.47775	9.47841	8.86103	9.2724
YDL041W	0.446413	0.573389	0.928567	0.649456	0.224382	1.0235	1.55664	0.93484
YDL040C	82.5418	84.942	89.0198	85.5012	103.278	95.1882	98.9209	99.129
YDL039C	7.36795	7.75762	6.80988	7.31182	5.34722	4.23273	5.40711	4.99569
YDL037C	11.9067	14.7117	14.3855	13.668	7.02901	6.79921	7.21002	7.01275
YDL036C	16.3219	15.563	16.0705	15.9851	17.7603	16.6318	17.1496	17.1805
YDL035C	27.3477	27.358	28.9849	27.8969	33.5356	33.1771	34.1871	33.6333
YDL034W	1.14523	1.17678	0.779614	1.03388	2.1874	1.86716	1.49753	1.8507
YDL033C	12.4862	13.1804	14.8789	13.5152	15.5005	18.2073	18.5792	17.429
YDL032W	0.506701	0.542353	0.574892	0.541315	0.764054	1.41988	1.98772	1.39055
YDL031W	31.5777	36.1579	36.0482	34.5946	45.4215	44.8256	47.3106	45.8526
YDL030W	10.2862	10.877	9.66016	10.2744	8.3047	8.6056	9.97001	8.9601
YDL029W	141.259	139.808	148.807	143.291	161.929	169.282	166.458	165.889
YDL028C	14.5747	14.785	16.299	15.2195	18.8024	17.5318	19.4381	18.5908
YDL027C	31.5901	28.3512	30.4722	30.1378	35.5746	36.8875	36.9237	36.4619
YDL026W	3.67358	1.08471	1.53305	2.09711	3.18356	1.80712	2.319	2.43656
YDL025C	41.0375	36.5752	37.4181	38.3436	45.4571	44.8625	44.2547	44.8581
YDL025W-A	3.40927	5.51427	3.72482	4.21612	3.80802	6.17598	3.9627	4.6489
YDL024C	3.67061	4.29477	5.36205	4.44248	7.91506	6.9952	7.35231	7.42085
YDL022C-A	0.794274	0.272051	0.720933	0.595753	1.7566	1.45683	1.38481	1.53275
YDL023C	5.9094	5.48184	5.12163	5.50429	6.43556	6.27248	6.76135	6.4898
YDL022W	169.327	162.648	158.694	163.556	199.105	190.352	181.317	190.258
YDL021W	12.554	10.9874	14.0861	12.5425	25.6586	23.3937	26.8156	25.2893
YDL020C	55.9367	56.9948	57.3893	56.7736	90.5849	79.5795	82.1367	84.1004
YDL019C	54.0489	56.3113	61.6875	57.3492	63.2928	59.5448	59.0175	60.6184
YDL018C	70.9212	66.1713	71.0581	69.3835	53.9047	63.3467	60.7613	59.3376
YDL017W	15.1936	14.5689	15.9408	15.2344	13.9832	15.4345	16.2561	15.2246
YDL016C	11.871	14.8565	8.88037	11.8693	5.77004	8.64023	10.5759	8.32874
YDL015C	199.727	194.154	203.219	199.033	139.717	147.524	145.996	144.412
YDL014W	98.1156	116.936	102.291	105.781	94.0871	87.888	92.5363	91.5038
YDL013W	13.353	14.4831	14.9852	14.2738	12.9282	12.2169	13.7043	12.9498
YDL012C	37.6846	40.0147	40.2862	39.3285	25.4192	27.4032	27.8888	26.9037
YDL011C	0.853783	0.626645	0.8303	0.770243	1.22611	1.11856	1.06326	1.13598
YDL010W	49.9995	50.4315	52.2676	50.8996	39.5236	41.6412	41.9944	41.0531
YDL009C	2.43938	1.35773	3.13669	2.31127	1.22611	1.36713	2.4455	1.67958
YDL008W	71.5738	59.7861	69.0367	66.7989	47.3343	55.8852	50.9858	51.4017
YDL007C-A	0	0	0	0	0.308198	0.156202	0.80179	0.422063
YDL007W	224.47	222.969	230.084	225.841	255.442	239.417	261.01	251.956
YDL006W	29.2535	28.8474	29.7492	29.2833	29.1453	32.0021	29.9936	30.3803
YDL005C	18.0905	20.3848	20.1874	19.5542	24.547	23.9459	25.2237	24.5722
YDL004W	139.784	144.777	141.892	142.151	195.903	199.622	198.413	197.979
YDL003W	23.0491	23.831	27.4648	24.7816	27.7512	29.1085	31.8674	29.5757
YDL002C	62.8882	58.8278	59.3834	60.3665	63.0977	56.1849	59.6434	59.642
YDL001W	14.7735	14.3325	15.2249	14.777	16.4473	15.3007	17.5236	16.4239
YDR001C	77.4155	73.388	74.1841	74.9959	129.111	124.592	122.322	125.342
YDR002W	1010.31	918.943	966.45	965.235	739.436	766.994	753.124	753.184
YDR003W	91.9447	94.7979	86.5667	91.1031	82.3401	86.449	89.3905	86.0599
YDR003W-A	98.4899	84.6124	90.6169	91.2398	71.4161	84.2363	80.2283	78.6269
YDR004W	11.4766	11.2374	12.262	11.6587	13.7357	14.0018	13.2797	13.6724
YDR005C	27.1479	26.8794	28.2704	27.4326	26.6054	26.4023	26.2418	26.4165
YDR006C	15.9152	16.5727	19.1027	17.1969	31.2652	27.711	28.8633	29.2798
YDR007W	24.2177	27.6691	27.8086	26.5651	28.7193	31.6202	30.8443	30.3946
YDR008C	4.27728	4.53004	4.42721	4.41151	3.73404	4.70257	4.61182	4.34948
YDR009W	3.149	3.1124	2.98999	3.0838	3.88962	3.77202	3.56283	3.74149
YDR010C	1.06796	2.1338	1.9746	1.72546	3.34005	2.78105	3.51709	3.21273
YDR011W	57.0184	63.7858	79.821	66.8751	61.0553	57.0554	58.0301	58.7136
YDR012W	551.641	583.314	578.457	571.138	416.033	422.707	423.236	420.659
YDR013W	37.885	36.849	34.3276	36.3539	32.9091	34.4986	33.2213	33.543
YDR014W	12.1664	9.50846	11.3351	11.0033	10.8909	9.8195	10.707	10.4725
YDR014W-A	1.42481	2.19609	2.2093	1.9434	3.43755	5.29928	4.65778	4.46487
YDR015C	0.164837	0.141148	0	0.101995	0.165705	0	0.287392	0.151032
YDR016C	58.638	48.1808	48.1468	51.6552	43.6371	51.7596	48.9711	48.1226
YDR017C	19.2367	18.704	20.3775	19.4394	28.4505	25.6775	27.2555	27.1278
YDR018C	5.52574	5.39358	5.91207	5.61046	11.1385	10.8237	10.0834	10.6818
YDR019C	201.339	158.4	159.653	173.131	308.854	422.746	438.349	389.983
YDR020C	15.9164	17.8821	16.0519	16.6168	14.4683	14.4932	18.7462	15.9026
YDR021W	12.7338	13.2742	15.1858	13.7312	17.3704	16.3307	17.1463	16.9491
YDR022C	13.0029	13.9296	12.4719	13.1348	16.8537	14.3774	19.1493	16.7935
YDR023W	602.974	607.292	604.73	604.999	458.607	452.978	463.734	458.44
YDR024W	0.324915	0.765109	0.491523	0.527182	2.20473	1.90373	2.05352	2.05399
YDR025W	1999.46	2124.51	2076.32	2066.76	1242.54	1410.34	1355.48	1336.12
YDR026C	20.1641	19.9734	24.2497	21.4624	23.5095	21.8478	24.0439	23.1337
YDR027C	26.358	25.3491	27.2157	26.3076	27.504	25.1618	26.2372	26.301
YDR028C	59.9763	60.757	65.2697	62.001	87.241	79.1169	77.4067	81.2549
YDR029W	5.39499	4.18994	4.55519	4.71337	5.17115	6.90372	4.92182	5.66556
YDR030C	6.8943	6.84972	6.86821	6.87074	9.3696	8.95893	10.8056	9.71137
YDR031W	50.2946	46.5856	49.7994	48.8932	82.4398	81.6531	75.3062	79.7997
YDR032C	140.438	143.486	151.126	145.017	233.975	251.401	239.194	241.523
YDR033W	389.856	355.408	347.247	364.17	662.265	683.259	660.974	668.833
YDR034C	17.594	16.9977	17.7131	17.4349	18.3304	16.3589	16.9059	17.1984
YDR034C-A	0.223841	0	0.16931	0.13105	0.675059	0.22809	0.195133	0.366094
YDR034W-B	51.4336	51.0701	50.8024	51.102	50.1919	58.2643	62.8436	57.0999
YDR035W	206.188	214.558	207.378	209.374	124.903	128.834	128.153	127.297
YDR036C	23.738	22.783	24.2656	23.5955	29.1018	29.1092	27.8831	28.698
YDR037W	348.235	363.057	352.558	354.617	211.626	218.677	208.216	212.84
YDR038C	41.2485	41.8718	44.6478	42.5894	34.6817	34.0641	34.637	34.4609
YDR039C	32.9964	34.7953	35.0486	34.2801	26.1927	26.783	26.8665	26.6141
YDR040C	37.6517	38.349	38.1422	38.0476	28.9014	27.3346	28.0829	28.1063
YDR041W	88.8379	81.5528	88.6135	86.3347	108.513	100.51	98.1361	102.387
YDR042C	10.9288	11.9359	11.3353	11.4	16.5124	15.7375	17.6851	16.645
YDR043C	26.8111	27.3551	27.8247	27.3303	41.4228	41.259	39.2967	40.6595
YDR044W	64.6751	65.6287	69.1688	66.4908	40.8336	39.1403	44.048	41.3406
YDR045C	77.9512	74.6167	80.0836	77.5505	74.3168	79.431	80.8849	78.2109
YDR046C	50.8996	55.5268	51.9091	52.7785	71.2466	71.0546	72.9796	71.7603
YDR047W	72.529	71.5342	77.1133	73.7255	74.7896	86.9784	85.3741	82.3807
YDR048C	1.75651	2.14869	2.3725	2.09256	1.13513	2.81263	3.06247	2.33674
YDR049W	17.9307	18.5505	19.285	18.5887	20.8198	20.3957	23.2995	21.505
YDR050C	1857.13	1960.26	1913.04	1910.14	1222.16	1343.24	1289.35	1284.92
YDR051C	63.3842	59.131	66.4824	62.9992	71.1812	72.7988	75.4838	73.1546
YDR052C	23.3548	22.4757	24.2912	23.3739	29.6046	28.4684	30.178	29.417
YDR053W	0.89763	0.854035	0.980712	0.910792	1.3034	1.11793	1.47807	1.2998
YDR054C	68.6386	69.127	65.6866	67.8174	101.567	84.1499	86.0996	90.6056
YDR055W	49.649	48.8283	55.4139	51.2971	131.098	126.505	129.316	128.973
YDR056C	98.4899	100.961	105.362	101.605	114.612	117.613	115.281	115.836
YDR057W	17.1654	16.3652	16.9391	16.8232	21.4283	19.6896	20.7491	20.6223
YDR058C	16.7502	17.7878	16.9715	17.1698	22.2421	20.39	24.0948	22.2423
YDR059C	21.3202	19.7941	22.0422	21.0522	36.7497	39.7896	40.2019	38.9137
YDR060W	62.1244	67.2072	67.9248	65.7521	84.231	76.0293	83.7492	81.3365
YDR061W	31.1171	30.9232	32.6237	31.5546	37.2598	39.7802	39.8806	38.9735
YDR062W	111.297	111.823	115.038	112.72	117.996	114.639	112.701	115.112
YDR063W	89.9007	84.2869	91.9511	88.7129	95.8427	95.1666	96.7904	95.9332
YDR064W	1225.36	1247.3	1163.18	1211.95	733.336	761.945	824.885	773.388
YDR065W	12.2996	11.5312	12.7456	12.1921	12.6694	13.4843	12.4718	12.8752
YDR066C	11.7641	9.56588	11.071	10.8003	9.02995	9.2461	9.73857	9.33821
YDR067C	41.0375	38.5759	39.2486	39.6206	41.7578	35.3582	40.584	39.2333
YDR068W	57.854	52.3307	56.4082	55.531	57.1615	54.4758	55.0976	55.5783
YDR069C	13.7706	14.0597	15.0841	14.3048	18.7935	15.5125	16.8915	17.0658
YDR070C	51.4658	43.4909	42.0686	45.6751	111.919	128.795	117.761	119.491
YDR071C	303.021	285.711	297.489	295.407	274.144	257.311	276.226	269.227
YDR072C	44.0986	46.5177	50.6542	47.0902	46.9845	48.1455	46.9514	47.3605
YDR073W	38.9856	37.2132	39.1727	38.4572	33.9517	30.9442	34.0929	32.9963
YDR074W	173.965	170.959	169.695	171.54	299.787	274.325	260.864	278.325
YDR075W	17.9728	18.8279	21.7083	19.503	20.8107	19.7843	22.7497	21.1149
YDR076W	3.52748	4.35137	4.34562	4.07482	4.75733	4.07489	4.79528	4.5425
YDR077W	371.017	393.405	382.042	382.155	757.273	712.379	740.541	736.731
YDR078C	8.64025	8.28025	8.60095	8.50715	9.67584	9.94473	9.09318	9.57125
YDR079W	81.4276	70.4977	74.0767	75.334	90.0142	95.7657	94.1419	93.3073
YDR079C-A	84.7013	78.9691	76.1895	79.9533	74.5265	71.6203	81.0191	75.722
YDR080W	17.298	16.7218	18.196	17.4052	17.8443	18.3531	18.8099	18.3358
YDR081C	13.1966	13.9564	14.4007	13.8512	15.3191	14.9881	15.6055	15.3042
YDR082W	9.39034	9.71517	10.7545	9.95334	9.65819	10.036	10.0379	9.91067
YDR083W	42.7073	47.6733	47.0035	45.7947	36.2435	35.9182	35.7462	35.9693
YDR084C	24.6829	22.4896	25.2806	24.151	20.3536	22.69	23.355	22.1329
YDR085C	22.9373	21.6131	21.2017	21.9174	41.5234	31.0237	28.4671	33.6714
YDR086C	536.623	499.974	557.556	531.384	430.761	423.233	428.908	427.634
YDR087C	92.8682	90.4559	94.505	92.6097	56.47	52.1781	54.3263	54.3248
YDR088C	25.1887	26.2117	26.3982	25.9329	33.4628	31.8913	35.3605	33.5715
YDR089W	30.7851	29.0116	31.3311	30.3759	32.1354	29.7925	29.474	30.4673
YDR090C	23.7349	24.5163	28.196	25.4824	22.0467	23.5145	24.7092	23.4235
YDR091C	86.364	91.6662	91.3716	89.8006	83.4121	79.1007	81.5347	81.3492
YDR092W	42.9452	46.3088	44.8992	44.7177	45.0445	50.0894	47.8796	47.6712
YDR093W	44.3632	44.1936	48.6952	45.7507	56.3109	51.5448	52.9135	53.5897
YDR094W	1.4112	1.51049	1.24531	1.389	3.78302	1.19832	1.53776	2.17303
YDR095C	0.672614	0.575953	0.726794	0.658454	0.482969	0	1.00517	0.496047
YDR096W	28.1469	28.8561	28.3287	28.4439	35.5509	29.2593	29.7032	31.5045
YDR097C	22.4514	22.6993	24.5607	23.2371	30.6651	29.2483	30.5174	30.1436
YDR098C	71.2943	72.6733	80.1675	74.7117	58.7808	62.2953	60.3716	60.4826
YDR099W	196.166	189.651	199.262	195.027	225.531	224.109	230.771	226.804
YDR100W	94.813	95.5807	97.3916	95.9284	127.193	134.482	132.623	131.433
YDR101C	50.5843	56.1593	60.0023	55.582	66.8619	69.139	68.5969	68.1993
YDR102C	1.66128	1.32092	2.42338	1.80186	2.14718	1.93464	2.27576	2.11919
YDR103W	15.348	14.9997	16.0256	15.4578	22.5009	20.3467	22.8342	21.894
YDR104C	7.98457	7.46182	8.36169	7.93603	12.2844	11.0994	11.7039	11.6959
YDR105C	37.8382	38.4675	42.1323	39.4793	44.3013	46.0067	48.0763	46.1281
YDR106W	3.04465	2.33059	3.24504	2.87343	3.66355	3.14946	4.30297	3.70533
YDR107C	13.6221	14.1824	15.1941	14.3328	17.4512	17.5268	17.1099	17.3626
YDR108W	10.188	10.5267	11.0935	10.6027	13.6675	11.7995	11.6967	12.3879
YDR109C	9.68477	9.21602	10.3575	9.75277	14.5783	14.125	14.9472	14.5502
YDR110W	17.3472	17.3531	18.3175	17.6726	19.2517	19.0601	19.9276	19.4131
YDR111C	33.0059	31.9439	36.9821	33.9773	39.3481	40.9603	40.2376	40.182
YDR112W	0.895363	0.76669	0.967486	0.876513	0.385748	1.0427	1.78407	1.07084
YDR113C	17.816	19.365	19.7629	18.9813	19.1711	18.6976	20.3435	19.4041
YDR114C	1.69585	1.11703	1.87474	1.56254	0.262275	0.930487	0.682318	0.625027
YDR115W	106.744	108.033	121.188	111.988	94.3371	105.802	104.3	101.48
YDR116C	37.1898	38.5584	38.0826	37.9436	41.6628	41.2277	46.0888	42.9931
YDR117C	29.7009	32.0778	31.0291	30.9359	34.1226	36.806	32.8677	34.5988
YDR118W	12.6357	12.3187	11.7338	12.2294	12.5	11.9529	12.6639	12.3723
YDR118W-A	3.73582	3.78058	4.11015	3.87552	4.43832	4.49888	5.92127	4.95282
YDR119W	67.736	65.5808	65.7078	66.3415	59.9067	61.1669	58.9785	60.0174
YDR119W-A	44.0567	36.5958	34.122	38.2581	77.7041	74.2841	64.4705	72.1529
YDR120C	45.7682	53.6231	53.4741	50.9551	48.4923	48.3714	51.7865	49.5501
YDR121W	31.1885	35.4914	35.929	34.2029	30.7339	34.9168	34.7011	33.4506
YDR122W	38.0726	39.0565	41.9001	39.6764	59.9068	54.5125	53.5953	56.0049
YDR123C	17.9026	18.9097	19.6329	18.8151	7.83818	7.44857	8.67528	7.98734
YDR124W	7.13451	7.77536	7.39513	7.435	9.00737	7.93086	7.41314	8.11712
YDR125C	7.63011	7.73501	7.03527	7.4668	8.84303	7.27698	8.52056	8.21352
YDR126W	5.68979	5.98329	6.31709	5.99673	6.22149	5.28922	6.14932	5.88668
YDR127W	65.625	68.2153	69.6908	67.8437	65.2564	64.4852	64.3305	64.6907
YDR128W	25.798	25.9537	29.4381	27.0633	44.671	43.187	43.437	43.765
YDR129C	152.588	153.89	164.122	156.867	176.775	170.922	172.404	173.367
YDR130C	18.4669	19.232	19.3288	19.0092	17.7948	15.8677	17.5488	17.0704
YDR131C	8.72276	7.88522	8.43513	8.3477	10.2561	8.66333	8.81685	9.24541
YDR132C	9.90429	9.51212	10.8561	10.0908	10.8953	10.0673	10.3266	10.4297
YDR133C	1201.87	1185.94	1190.25	1192.69	2396.3	2436.43	2348.88	2393.87
YDR135C	70.1154	70.5596	76.3145	72.3298	82.5745	78.0774	82.2299	80.9606
YDR136C	1.8596	0.471809	0.67724	1.00288	1.52321	2.17563	1.20082	1.63322
YDR137W	23.6625	24.4178	23.8684	23.9829	26.9682	24.2204	25.0446	25.4111
YDR138W	17.1263	16.914	16.741	16.9271	17.7528	16.7963	17.0763	17.2085
YDR139C	171.979	141.165	139.022	150.722	132.748	136.875	156.725	142.116
YDR140W	28.5729	25.9495	27.6701	27.3975	32.477	33.5267	34.0603	33.3547
YDR141C	26.9033	27.1207	29.8154	27.9464	37.1543	33.5412	34.1949	34.9635
YDR142C	19.5779	18.5899	18.4651	18.8776	21.5525	21.7854	21.674	21.6706
YDR143C	20.8346	22.2583	24.087	22.3933	28.3563	28.7835	29.7424	28.9608
YDR144C	37.1682	38.6205	39.9236	38.5708	25.7737	25.3687	23.56	24.9008
YDR145W	30.7615	32.4864	36.5634	33.2704	43.2441	39.1763	40.4651	40.9618
YDR146C	15.2812	15.8383	17.2929	16.1375	28.3246	25.4175	28.3687	27.3703
YDR147W	13.383	13.9898	15.4836	14.2855	15.6084	15.4475	17.7609	16.2723
YDR148C	77.6153	73.2528	74.6777	75.1819	102.557	107.687	104.816	105.02
YDR149C	2.67469	1.57459	2.40243	2.21724	3.24894	5.11025	3.20603	3.85507
YDR150W	22.2448	22.4056	23.0697	22.5734	38.4963	30.6968	33.4867	34.2266
YDR151C	50.3393	52.5497	54.9792	52.6227	41.7747	42.7262	39.289	41.2633
YDR152W	86.7942	90.3223	89.828	88.9815	97.108	91.1301	92.4894	93.5759
YDR153C	31.8413	34.2854	36.8673	34.3313	40.5879	38.4617	40.3193	39.7896
YDR154C	1170.17	1187.26	1236.47	1197.97	1223.41	1295.84	1252.55	1257.27
YDR155C	2367.88	2423.07	2476.64	2422.53	2335.71	2601.7	2533.46	2490.29
YDR156W	81.1767	91.9731	89.6121	87.5873	85.2481	92.3406	89.9746	89.1878
YDR157W	1.86664	1.34601	2.15501	1.78922	1.97523	2.20241	1.62724	1.93496
YDR158W	335.888	350.869	352.031	346.263	171.272	175.661	170.475	172.469
YDR159W	12.1549	12.8679	13.9385	12.9871	17.7489	16.0794	16.5584	16.7956
YDR160W	17.2015	15.7674	16.5802	16.5164	19.8888	19.7778	19.2474	19.638
YDR161W	49.7433	55.6718	53.2339	52.883	61.9099	62.456	60.8419	61.7359
YDR162C	30.5234	31.117	30.9867	30.8757	32.0925	30.8865	29.7914	30.9235
YDR163W	29.3668	31.4717	30.2528	30.3638	28.9781	36.5334	34.8669	33.4595
YDR164C	21.4827	22.3575	22.3364	22.0589	21.1639	19.8193	19.9376	20.307
YDR165W	38.6849	44.2425	44.7576	42.5617	46.8835	46.1547	49.1505	47.3962
YDR166C	20.4222	20.4188	21.4825	20.7745	28.1672	24.5264	26.5151	26.4029
YDR167W	68.0196	65.6678	58.4719	64.0531	71.214	76.4197	77.8539	75.1625
YDR168W	149.17	135.234	144.8	143.068	123.413	115.489	119.813	119.572
YDR169C	12.8179	13.3659	13.9311	13.3716	13.4573	11.7026	13.3902	12.85
YDR169C-A	2.90843	1.58484	3.99981	2.83102	2.12636	2.4248	3.45739	2.66951
YDR170C	70.0641	71.3885	74.5386	71.9971	90.3718	81.9351	83.0612	85.1227
YDR171W	79.9069	79.6683	77.7527	79.1093	59.8722	54.9769	54.755	56.5347
YDR172W	85.2489	92.74	94.8918	90.9602	93.1927	91.2536	88.8304	91.0922
YDR173C	9.61289	10.1954	10.1795	9.99592	15.5633	16.2913	14.496	15.4502
YDR174W	146.608	147.588	150.098	148.098	148.177	140.503	141.739	143.473
YDR175C	37.4661	37.6947	39.2113	38.124	38.7003	37.4992	38.1722	38.1239
YDR176W	28.235	27.5169	30.5598	28.7706	29.8291	27.7271	26.6192	28.0585
YDR177W	93.0132	93.6759	103.668	96.7858	95.585	94.4506	95.8886	95.3081
YDR178W	72.8928	76.3855	71.47	73.5828	91.3767	100.778	93.7735	95.3093
YDR179C	20.8824	16.1733	14.5692	17.2083	28.0733	20.8977	28.6376	25.8695
YDR179W-A	11.4416	11.1236	10.0714	10.8789	10.0453	9.52048	10.1266	9.89745
YDR180W	9.80647	9.78821	10.7885	10.1277	14.4922	12.4193	14.0206	13.644
YDR181C	22.625	20.7961	24.6327	22.6846	23.1683	24.8011	26.0908	24.6867
YDR182W	74.7322	73.5752	76.3247	74.8774	76.871	77.4844	82.3076	78.8877
YDR182W-A	1.74662	3.1574	4.40373	3.10258	5.26745	6.3281	4.0603	5.21862
YDR183W	26.7073	23.2487	28.0802	26.0121	21.612	21.5117	21.9295	21.6844
YDR183C-A	18.8549	17.1953	16.8124	17.6209	21.5739	20.4624	18.5748	20.2037
YDR184C	24.0208	25.7205	27.8097	25.8504	27.9554	27.247	31.7793	28.9939
YDR185C	16.455	17.8442	19.3509	17.8834	24.9936	27.3541	26.6475	26.3318
YDR186C	19.7257	22.3668	22.3909	21.4945	32.2545	27.6908	30.4616	30.1356
YDR187C	5.628	4.62382	3.5091	4.58697	4.205	6.58731	5.63549	5.47593
YDR188W	123.572	132.314	126.098	127.328	123.717	129.107	129.131	127.318
YDR189W	34.5996	34.1419	36.7636	35.1684	47.9769	40.5542	40.5194	43.0168
YDR190C	124.704	131.381	138.533	131.539	142.512	151.933	159.619	151.355
YDR191W	5.76773	6.1519	5.86787	5.92917	5.2895	5.08672	5.61608	5.33077
YDR192C	11.3592	12.276	13.7734	12.4695	16.7073	17.9072	18.0158	17.5434
YDR193W	0.593909	0.593318	0.898449	0.695225	1.39309	1.51296	1.55322	1.48642
YDR194C	117.664	110.294	118.755	115.571	115.159	103.851	107.845	108.952
YDR194W-A	0	0.221937	0	0.0739789	0	0	0	0
YDR195W	7.17448	7.25216	7.14459	7.19041	8.53523	8.30563	8.3823	8.40772
YDR196C	78.7408	70.2288	73.3741	74.1146	89.8021	84.5106	86.9734	87.0954
YDR197W	16.395	14.9131	17.5566	16.2882	24.6012	23.713	23.8466	24.0536
YDR198C	16.0549	16.8457	15.4694	16.1233	18.1095	18.4078	19.4496	18.6556
YDR199W	2.15868	1.01665	0.898039	1.35779	2.27855	1.42978	0.940914	1.54975
YDR200C	24.2636	24.2594	23.2688	23.9306	31.0053	27.8528	29.5117	29.4566
YDR201W	30.9055	29.4691	32.453	30.9425	24.2969	23.994	24.0305	24.1072
YDR202C	31.0469	27.0494	30.5367	29.5443	36.2971	38.1919	36.5489	37.0126
YDR203W	1.24278	0.744923	1.03402	1.00724	1.74905	2.91265	3.3585	2.6734
YDR204W	36.6754	34.4421	36.3626	35.8267	48.8812	45.618	42.9292	45.8095
YDR205W	11.4206	11.6934	12.284	11.7993	11.3228	12.883	11.5391	11.915
YDR206W	31.1759	31.6099	33.2864	32.0241	29.5892	28.0266	28.3136	28.6432
YDR207C	6.76767	7.51795	8.10947	7.46503	9.00979	8.44455	9.13779	8.86404
YDR208W	26.6765	28.4093	28.0687	27.7182	33.8873	31.8916	32.1448	32.6413
YDR209C	11.6376	11.027	10.3177	10.9941	5.17818	6.70684	6.31984	6.06829
YDR210W	269.548	255.35	254.581	259.826	120.392	128.795	128.251	125.813
YDR211W	67.9546	70.8539	72.6404	70.483	71.1046	67.4042	70.6475	69.7188
YDR212W	156.685	160.642	160.896	159.407	167.325	165.768	168.712	167.268
YDR213W	16.5341	17.0638	18.0837	17.2272	15.2104	12.662	15.1142	14.3288
YDR214W	158.537	152.458	164.036	158.344	132.129	148.338	145.848	142.105
YDR215C	2.86169	2.45044	2.02024	2.44412	1.91784	2.52722	3.90832	2.78446
YDR216W	30.3518	28.7124	27.2732	28.7791	39.1068	31.7075	32.8429	34.5524
YDR217C	20.1572	21.2095	21.8833	21.0833	22.7386	22.4714	23.7218	22.9773
YDR218C	1.39482	1.35362	1.35981	1.36942	2.71086	2.17933	2.26974	2.38664
YDR219C	32.9381	32.6477	34.8965	33.4941	51.2832	46.0634	47.7169	48.3545
YDR220C	6.99178	3.56917	6.3055	5.62215	5.00112	6.02843	7.14998	6.05984
YDR221W	27.0932	27.4454	29.2482	27.9289	29.7366	27.2109	30.552	29.1665
YDR222W	22.035	21.2031	21.2336	21.4906	60.7197	57.6359	61.5561	59.9706
YDR223W	2.46225	1.89592	2.03566	2.13128	6.17845	6.08771	6.62241	6.29619
YDR224C	518.069	550.052	543.494	537.205	498.49	526.698	563.405	529.531
YDR225W	579.349	591.071	560.495	576.972	456.889	501.186	490.073	482.716
YDR226W	700.099	681.715	707.509	696.441	471.254	528.282	525.326	508.287
YDR227W	9.16728	9.11719	10.3671	9.55051	12.4167	10.5935	11.4243	11.4782
YDR228C	13.7966	15.0234	14.8993	14.5731	20.6034	18.6092	20.8563	20.023
YDR229W	32.7689	35.0353	35.5839	34.4627	40.8674	43.3735	41.9473	42.0627
YDR230W	3.40599	5.15251	4.55137	4.36996	5.13589	4.62753	4.05786	4.6071
YDR231C	37.57	36.7193	38.8386	37.7093	46.2782	50.349	49.248	48.625
YDR232W	80.0899	83.8456	87.1435	83.693	92.1778	88.1064	92.8968	91.0603
YDR233C	170.299	181.385	187.742	179.809	148.735	135.56	144.838	143.044
YDR234W	44.2863	44.8913	46.4051	45.1942	30.3558	30.5086	30.915	30.5931
YDR235W	26.9912	26.1726	27.6297	26.9312	23.1438	22.5492	23.6745	23.1225
YDR236C	58.7109	55.6149	58.8108	57.7122	41.7486	44.6043	44.1694	43.5074
YDR237W	33.3478	32.6306	36.2483	34.0756	40.1683	38.5947	39.443	39.402
YDR238C	123.112	117.819	127.654	122.862	153.205	139.904	140.267	144.459
YDR239C	10.6407	10.3318	11.1146	10.6957	14.6762	13.8922	14.4386	14.3357
YDR240C	10.7256	10.0894	12.7931	11.2027	13.8923	14.7124	14.542	14.3822
YDR241W	80.1646	64.8828	55.444	66.8305	69.8235	58.3275	67.7294	65.2935
YDR242W	10.4271	8.7086	9.86268	9.66612	8.2005	8.42148	7.67126	8.09775
YDR243C	6.71316	7.81319	7.69796	7.40811	9.0132	10.2205	10.3524	9.86203
YDR244W	20.3731	22.1892	22.9948	21.8524	22.5165	22.5607	24.1477	23.0749
YDR245W	95.2904	92.5551	96.1719	94.6725	72.9419	73.0301	75.9386	73.9702
YDR246W	14.1106	16.9077	16.1528	15.7237	13.9469	16.3567	16.1397	15.4811
YDR246W-A	2.36376	3.20477	2.53288	2.70047	1.1881	1.20432	1.0303	1.14091
YDR247W	25.1508	26.3509	24.0187	25.1735	30.8027	29.8195	30.5439	30.3887
YDR248C	48.9858	39.8006	45.8414	44.8759	35.9558	41.1122	35.925	37.6643
YDR249C	13.3194	12.6692	12.4139	12.8008	12.8596	12.6412	13.4494	12.9834
YDR250C	4.441	3.3121	2.6006	3.45123	4.46439	4.67129	2.12304	3.75291
YDR251W	62.4083	59.7935	64.0831	62.095	87.4351	74.0528	76.2081	79.232
YDR252W	5.68211	5.38951	5.09132	5.38765	5.33123	5.46337	5.89324	5.56261
YDR253C	6.23568	6.04321	5.81346	6.03079	5.05369	6.50183	4.46674	5.34075
YDR254W	11.7231	10.7042	12.592	11.6731	15.4325	14.3835	16.3027	15.3729
YDR255C	28.2321	26.8683	27.7899	27.6301	33.1757	28.7943	30.8596	30.9432
YDR256C	3.09856	3.1121	2.94285	3.05117	4.73087	4.27315	4.50871	4.50424
YDR257C	24.6903	24.6238	26.4496	25.2546	27.8632	26.8853	25.9347	26.8944
YDR258C	181.896	171.279	162.541	171.905	132.74	122.616	123.1	126.152
YDR259C	5.81724	5.40046	4.26938	5.16236	8.16387	5.4875	6.22599	6.62579
YDR260C	24.048	24.0006	23.963	24.0039	17.9866	18.692	19.497	18.7252
YDR261C	41.8688	41.5888	46.4563	43.3047	55.3046	50.9982	53.468	53.2569
YDR262W	54.8674	57.8398	63.8499	58.8524	73.321	73.8078	78.6247	75.2511
YDR263C	6.62736	6.06903	6.96228	6.55289	9.20688	9.49665	9.02717	9.24356
YDR264C	54.2137	53.2276	59.3295	55.5903	55.9073	54.5067	56.3092	55.5744
YDR265W	27.4533	24.0888	26.7652	26.1024	20.2167	17.6982	20.1536	19.3562
YDR266C	11.9947	12.7257	12.0258	12.2487	15.6115	14.7493	14.2126	14.8578
YDR267C	30.9493	30.5788	32.4873	31.3385	32.0303	30.6396	32.7513	31.8071
YDR268W	14.6763	17.6717	17.0313	16.4598	17.0985	14.7568	15.7313	15.8622
YDR269C	0.487876	0.208882	0.0922556	0.263004	0.858279	0.497138	0	0.451806
YDR270W	16.7909	15.6225	20.1027	17.5054	17.3454	17.9141	18.1439	17.8011
YDR271C	2.22996	3.00063	1.68671	2.30577	2.98894	2.92152	4.07307	3.32784
YDR272W	118.436	111.019	109.647	113.034	131.207	136.877	138.853	135.646
YDR273W	3.9396	3.95174	4.53364	4.14166	5.94052	6.19362	6.03462	6.05625
YDR274C	1.69902	1.00021	1.60639	1.43521	2.4552	3.13793	2.22167	2.60493
YDR275W	41.0375	36.084	36.0437	37.7217	42.2141	40.3685	42.9506	41.8444
YDR276C	752.203	802.452	791.674	782.109	866.439	1049.85	1023.34	979.879
YDR277C	54.5662	50.8214	50.1527	51.8468	108.065	93.5342	84.4952	95.3648
YDR278C	0.621388	0.42567	0.376007	0.474355	0.124932	0.37991	0.108339	0.204394
YDR279W	19.1801	17.9115	20.1437	19.0784	17.7359	17.9098	19.1088	18.2515
YDR280W	21.4489	24.0514	24.4734	23.3246	16.2081	13.7158	16.9809	15.6349
YDR281C	11.0515	7.74714	8.61906	9.13923	6.10169	7.00184	5.44103	6.18152
YDR282C	18.4669	19.4763	19.6717	19.205	19.1829	16.6221	17.9229	17.9093
YDR283C	18.4133	18.5488	20.0258	18.996	22.1174	20.6663	20.8918	21.2251
YDR284C	56.8842	57.17	55.9917	56.682	33.2567	35.351	35.2515	34.6198
YDR285W	9.09681	7.70484	8.39787	8.39984	8.77552	7.21121	7.51146	7.83273
YDR286C	37.0249	33.1877	39.5245	36.579	34.2863	37.2632	31.7199	34.4231
YDR287W	15.5546	16.6636	17.9562	16.7248	20.0066	20.1411	19.9251	20.0243
YDR288W	31.225	28.9553	31.0678	30.416	43.7838	40.181	44.2012	42.722
YDR289C	26.1846	25.4141	27.9161	26.5049	28.5049	26.6277	27.0962	27.4096
YDR290W	0.119745	0.205072	0.181146	0.168654	0.120375	0.244036	0.208774	0.191062
YDR291W	14.6935	15.7225	17.2413	15.8858	21.3753	21.1431	21.4148	21.311
YDR292C	51.7072	52.5382	53.9271	52.7242	59.3502	52.1498	55.2992	55.5997
YDR293C	66.8104	70.3264	74.5641	70.567	90.4088	81.1088	84.0703	85.196
YDR294C	30.6249	28.2688	29.8785	29.5907	45.34	48.2846	46.0614	46.562
YDR295C	19.9827	19.0043	19.9924	19.6598	19.2461	18.1603	19.2305	18.879
YDR296W	67.1083	64.6162	68.7631	66.8292	79.401	76.6964	73.0217	76.3731
YDR297W	100.718	102.734	108.463	103.972	136.225	147.702	152.629	145.519
YDR298C	94.9157	89.1988	86.7222	90.2789	164.642	163.732	167.943	165.439
YDR299W	22.0234	24.2271	25.5392	23.9299	20.9935	24.3233	27.3475	24.2214
YDR300C	53.7317	52.8037	59.9903	55.5086	48.3217	44.7716	47.1506	46.7479
YDR301W	18.9547	19.5325	20.5076	19.6649	19.5682	18.737	18.8645	19.0566
YDR302W	48.9524	43.671	46.9106	46.5113	43.3775	44.5656	39.0188	42.3207
YDR303C	24.4773	24.3738	25.0951	24.6487	22.7746	21.1078	22.7651	22.2159
YDR304C	286.511	278.219	305.356	290.029	260.266	270.651	273.148	268.022
YDR305C	35.2829	35.262	39.2067	36.5839	32.8783	36.4577	37.7561	35.6974
YDR306C	27.2878	26.4963	25.9393	26.5745	31.5143	31.7374	31.2232	31.4917
YDR307W	23.5607	23.0748	23.0551	23.2302	26.1692	23.4856	22.7892	24.148
YDR308C	58.122	52.2106	54.2059	54.8462	51.719	50.3119	51.741	51.2573
YDR309C	22.6955	24.5674	25.3247	24.1959	60.0778	51.707	58.0244	56.6031
YDR310C	23.1127	23.1527	25.4626	23.9093	22.6831	21.0089	22.2955	21.9958
YDR311W	31.727	29.1009	33.3762	31.4013	24.7717	23.7015	25.2654	24.5796
YDR312W	18.0651	17.2223	21.1923	18.8266	17.5089	16.1632	19.2504	17.6408
YDR313C	24.1785	24.7478	29.1269	26.0177	31.772	32.4524	31.3172	31.8472
YDR314C	13.6647	13.5021	13.3082	13.4917	16.7692	15.6023	16.4894	16.2869
YDR315C	14.8599	12.4285	13.9191	13.7358	15.8501	15.4941	15.929	15.7577
YDR316W	32.3473	30.7867	30.7698	31.3013	28.8649	28.5628	31.6045	29.6774
YDR317W	3.55988	4.19139	3.92677	3.89268	4.17506	3.86929	3.87914	3.9745
YDR318W	20.8599	16.5829	18.0591	18.5007	17.9384	16.6044	18.5946	17.7125
YDR319C	40.1505	38.6653	38.6	39.1386	38.0465	37.9586	39.7441	38.5831
YDR320C	14.828	14.2531	14.2945	14.4585	19.9296	17.5722	18.9142	18.8053
YDR320C-A	95.9158	86.9235	79.0678	87.3023	89.6703	102.869	108.104	100.214
YDR320W-B	20.4169	16.4978	16.5306	17.8151	13.5866	25.1998	26.3216	21.7026
YDR321W	109.889	113.775	115.883	113.183	109.093	107.019	103.11	106.407
YDR322W	23.0542	23.7967	25.4569	24.1026	32.635	29.9481	30.4059	30.9963
YDR322C-A	218.394	185.475	183.927	195.932	232.745	242.992	250.615	242.118
YDR323C	7.02197	6.59851	7.55311	7.05786	8.29656	7.80575	8.70509	8.26913
YDR324C	32.1789	33.6269	32.4806	32.7621	36.4648	33.1575	36.5454	35.3892
YDR325W	14.3247	15.0719	15.8964	15.0976	18.7921	18.3961	18.4412	18.5431
YDR326C	23.3722	22.4823	24.2982	23.3842	25.5559	22.9493	24.2302	24.2451
YDR327W	6.28402	5.5879	6.58128	6.15107	7.53194	7.2653	6.21552	7.00425
YDR328C	191.271	171.097	186.801	183.057	164.284	172.476	185.735	174.165
YDR329C	36.4071	33.9781	34.7076	35.0309	30.3321	30.0209	29.4797	29.9442
YDR330W	25.5932	26.578	28.6166	26.9293	31.5114	29.3841	28.2961	29.7306
YDR331W	35.4962	34.4412	35.698	35.2118	34.9106	35.0099	36.8	35.5735
YDR332W	13.309	12.2742	13.75	13.111	15.0169	15.5016	14.4108	14.9765
YDR333C	25.9092	27.1779	29.0896	27.3923	28.7285	28.1007	29.9535	28.9276
YDR334W	32.6268	33.3395	34.1836	33.3833	37.1779	33.112	33.7619	34.6839
YDR335W	26.4644	26.5838	29.2572	27.4351	36.591	33.9103	35.6828	35.3947
YDR336W	26.096	26.6953	26.7776	26.523	23.154	21.0992	18.5914	20.9482
YDR337W	42.4637	44.5183	46.6518	44.5446	58.0255	58.9407	55.7024	57.5562
YDR338C	13.0915	12.9325	12.9975	13.0072	15.4614	15.266	14.345	15.0241
YDR339C	51.8678	54.635	48.7061	51.7363	47.7824	39.3803	48.0154	45.0593
YDR340W	0.652251	0.446813	0.888037	0.662367	0.131137	0	0.11372	0.081619
YDR341C	182.628	188.689	194.836	188.718	148.185	144.096	141.082	144.454
YDR342C	394.213	348.95	309.508	350.89	786.078	719.4	619.023	708.167
YDR343C	331.874	295.885	256.212	294.657	601.038	558.755	480.145	546.646
YDR344C	9.7823	9.13798	9.88801	9.60276	15.9129	14.0458	12.4814	14.1467
YDR345C	280.469	289.701	318.785	296.318	662.214	667.56	631.203	653.659
YDR346C	116.684	120.24	124.181	120.369	122.104	115.33	117.148	118.194
YDR347W	43.9043	43.8309	48.2128	45.316	47.4474	46.6814	47.3128	47.1472
YDR348C	43.6289	42.2756	47.2814	44.3953	43.5006	40.699	41.6139	41.9379
YDR349C	40.2533	39.7949	45.4066	41.8183	50.767	51.6222	49.047	50.4788
YDR350C	19.5637	19.8636	19.983	19.8035	22.0419	21.0112	20.8463	21.2998
YDR351W	17.5152	17.9727	19.4697	18.3192	24.3508	21.3875	21.2906	22.3429
YDR352W	28.123	26.0374	27.9137	27.3581	27.9431	29.1406	30.5677	29.2171
YDR353W	305.727	304.549	323.703	311.326	284.319	311.914	295.036	297.089
YDR354W	57.2435	58.3196	57.2719	57.6117	34.263	34.5176	33.5108	34.0971
YDR354C-A	3.85695	4.01038	3.3341	3.73381	1.38474	2.52654	3.12212	2.34447
YDR355C	0.782701	0.223406	0.394683	0.46693	0.524549	0.930487	0.341159	0.598732
YDR356W	17.9813	17.6934	17.5436	17.7394	23.9964	19.8038	22.7317	22.1773
YDR357C	75.6352	61.7382	71.7267	69.7	84.5381	83.9547	94.6093	87.7007
YDR358W	30.3358	31.5986	34.2167	32.0504	44.4039	39.7746	40.2159	41.4648
YDR359C	9.36094	10.248	10.3181	9.97567	13.0914	12.3558	13.2025	12.8832
YDR360W	0.544645	0.855019	0.755263	0.718309	1.27753	1.66495	1.34525	1.42924
YDR361C	74.6595	77.7011	79.2892	77.2166	43.8615	40.7404	46.0213	43.5411
YDR362C	11.6523	12.7989	12.8401	12.4304	14.9384	14.6829	16.0682	15.2299
YDR363W	16.3153	14.8868	15.9584	15.7202	20.7823	17.7794	20.0108	19.5242
YDR363W-A	324.454	289.995	312.938	309.129	221.567	240.576	242.673	234.939
YDR364C	16.6339	16.9422	16.5548	16.7103	17.7115	17.9532	17.4388	17.7012
YDR365C	112.093	114.631	114.08	113.601	108.727	102.745	110.736	107.403
YDR366C	3.06853	2.79707	2.39586	2.75382	2.58716	3.6311	2.93385	3.05071
YDR367W	39.3039	41.7345	38.954	39.9974	36.7812	31.89	34.1829	34.2847
YDR368W	69.3505	69.0682	74.8304	71.083	77.3292	77.8306	80.9437	78.7012
YDR369C	11.1062	9.10685	10.2508	10.1546	11.2716	10.1714	10.8341	10.7591
YDR370C	19.2557	19.569	21.3229	20.0492	20.0389	22.1152	20.9248	21.0263
YDR371W	21.9406	22.153	22.6462	22.2466	27.332	26.0558	27.249	26.8789
YDR371C-A	1.89404	6.81175	2.57872	3.7615	3.04642	4.63198	2.6418	3.44007
YDR372C	183.663	173.841	179.793	179.099	119.715	113.984	117.94	117.213
YDR373W	95.7164	89.5221	89.5669	91.6018	79.3776	74.5199	75.8416	76.5797
YDR374C	1.9698	1.57672	1.13364	1.56005	1.24837	1.52721	1.49319	1.42292
YDR374W-A	38.532	30.1094	29.4718	32.7044	20.5834	24.4737	21.2387	22.0986
YDR375C	24.6124	23.704	26.1527	24.823	28.234	31.5828	30.1649	29.9939
YDR376W	33.2102	31.1511	31.7736	32.045	33.4106	30.25	30.6748	31.4451
YDR377W	203.994	177.063	172.847	184.634	221.619	229.104	221.064	223.929
YDR378C	229.134	209.6	209.357	216.03	121.795	133.05	128.03	127.625
YDR379W	17.9331	17.2899	17.9333	17.7188	24.2062	21.1912	21.6583	22.3519
YDR379C-A	64.0185	48.8512	55.8723	56.2473	50.5318	59.6477	59.7769	56.6521
YDR380W	39.7662	39.156	32.1791	37.0338	17.4568	23.2412	27.6942	22.7974
YDR381W	245.262	251.302	246.414	247.659	245.991	255.826	243.428	248.415
YDR381C-A	29.6271	25.0608	27.4668	27.3849	28.2939	30.5159	32.0398	30.2832
YDR382W	3242.78	3285.82	2974.11	3167.57	1879.79	2168.33	2042.06	2030.06
YDR383C	24.6727	24.3111	27.024	25.3359	20.6605	18.7918	20.6761	20.0428
YDR384C	80.0955	94.1338	93.367	89.1988	28.101	28.4844	25.9153	27.5003
YDR385W	1077.51	1132.55	1096.58	1102.21	877.929	846.69	822.516	849.045
YDR386W	9.06733	8.33319	9.16424	8.85492	10.7652	9.47841	10.2553	10.1663
YDR387C	12.7618	13.5117	12.9655	13.0797	14.0508	14.7123	12.6778	13.8136
YDR388W	122.405	121.515	126.533	123.484	171.329	162.662	164.64	166.21
YDR389W	16.5909	17.8335	19.8657	18.0967	19.6102	18.5038	18.066	18.7267
YDR390C	24.4649	26.0261	27.2955	25.9288	34.5738	34.6241	34.704	34.634
YDR391C	45.3781	39.4511	42.123	42.3174	48.3747	52.4026	49.0084	49.9286
YDR392W	31.0316	30.8198	32.0718	31.3077	41.5327	39.8856	40.7512	40.7231
YDR393W	16.6076	17.1038	15.9255	16.5457	16.8214	18.1262	17.7631	17.5702
YDR394W	117.288	114.511	120.997	117.598	129.51	122.428	124.725	125.554
YDR395W	58.0424	61.0777	63.8651	60.9951	65.6577	63.4435	63.8907	64.3306
YDR396W	1.73342	1.75419	1.31114	1.59958	1.1089	1.20432	1.23636	1.18319
YDR397C	66.6222	63.6397	64.4779	64.9133	59.0638	59.9274	60.1996	59.7302
YDR398W	37.2234	38.7573	40.8909	38.9572	39.6217	38.834	39.8042	39.42
YDR399W	491.12	441.414	472.158	468.231	454.202	463.561	427.274	448.346
YDR400W	35.1237	34.3767	40.5043	36.6682	35.9972	37.2195	37.8687	37.0284
YDR401W	1.60943	1.19838	1.42906	1.41229	4.9944	4.99124	6.34407	5.44324
YDR402C	0.885001	0.574104	0.405699	0.621601	1.15926	1.44835	1.07542	1.22768
YDR403W	3.17005	3.1669	3.05804	3.13167	4.15663	4.65809	4.52571	4.44681
YDR404C	82.5104	83.4754	84.1125	83.3661	68.2452	70.815	69.081	69.3804
YDR405W	22.9949	24.4431	26.4841	24.6407	20.9345	21.3477	20.6278	20.97
YDR406W	37.6017	41.6736	82.1684	53.8146	26.4081	25.6399	24.5096	25.5192
YDR406W-A	1.4472	1.78999	2.06766	1.76828	3.07129	1.47467	1.8223	2.12275
YDR407C	19.629	20.4852	22.5799	20.898	21.5146	19.1888	20.8121	20.5051
YDR408C	152.429	141.676	151.186	148.431	161.005	207.941	210.995	193.314
YDR409W	8.37032	9.16842	9.6366	9.05845	11.7191	11.2198	11.1869	11.3753
YDR410C	38.5832	40.2438	38.0438	38.9569	29.1258	31.5694	26.6745	29.1232
YDR411C	47.9271	44.6327	46.875	46.4783	56.8602	57.6361	59.1939	57.8968
YDR412W	33.0281	34.5705	31.8857	33.1614	40.3716	40.9658	43.8544	41.7306
YDR413C	0.616633	0.469348	0.310942	0.465641	0.482129	0.767969	0.537548	0.595882
YDR414C	18.0686	17.4873	20.5139	18.6899	17.1081	17.6736	15.9091	16.8969
YDR415C	33.4995	30.9879	33.6459	32.7111	29.2792	29.6457	30.5306	29.8185
YDR416W	15.9721	15.6342	17.6501	16.4188	18.3841	16.9106	18.8798	18.0582
YDR417C	99.074	90.5645	91.0824	93.5736	67.6781	71.3067	65.5393	68.1747
YDR418W	2306.68	2303.95	2363.69	2324.77	1499.21	1552.79	1550	1534
YDR419W	11.3901	12.3319	13.3182	12.3467	15.528	15.2344	15.0252	15.2625
YDR420W	9.43246	9.4691	9.99045	9.63067	12.6699	11.3572	11.1042	11.7104
YDR421W	12.7406	12.3693	11.9481	12.3526	13.9881	13.1111	13.5942	13.5645
YDR422C	18.1644	18.8431	19.8586	18.9553	24.3278	22.3229	23.4639	23.3715
YDR423C	38.5048	37.6815	41.281	39.1558	34.9079	31.4074	33.0575	33.1243
YDR424C	112.703	99.0203	93.7194	101.814	72.0627	87.3719	92.9291	84.1213
YDR425W	7.57615	8.50188	9.19895	8.42566	9.64031	9.06081	9.15939	9.28684
YDR426C	2.40347	0.984292	1.10658	1.49811	3.88681	2.44909	2.4596	2.93184
YDR427W	110.155	109.479	107.508	109.047	116.923	101.802	106.089	108.271
YDR428C	12.7703	12.2573	12.6265	12.5514	10.1526	11.3968	11.5327	11.0273
YDR429C	411.976	401.727	422.449	412.051	303.023	297.938	298.969	299.976
YDR430C	28.1751	27.6502	31.8445	29.2233	34.0741	33.5235	33.8808	33.8261
YDR431W	1.39343	1.19318	1.91631	1.50097	0.891396	2.96884	1.43557	1.76527
YDR432W	273.238	278.905	280.763	277.635	248.636	258.999	264.035	257.223
YDR433W	348.207	364.025	344.512	352.248	336.269	351.989	311.588	333.282
YDR434W	45.715	43.7726	44.7143	44.734	40.0196	39.8996	38.3324	39.4172
YDR435C	39.1615	40.0739	39.4527	39.5627	30.7129	29.6641	28.9407	29.7726
YDR436W	12.4012	13.0707	12.9688	12.8136	16.0848	13.8703	15.0609	15.0053
YDR437W	15.497	13.11	13.134	13.9137	15.3909	14.0789	12.5329	14.0009
YDR438W	8.67987	10.9212	11.1209	10.2406	14.3527	13.5738	13.9906	13.9724
YDR439W	3.39946	4.49576	2.82843	3.57455	5.16402	4.65715	4.34643	4.72253
YDR440W	17.5963	17.8729	17.502	17.6571	13.9192	13.9622	14.9983	14.2932
YDR441C	23.1812	22.9695	23.0151	23.0553	16.6624	16.0739	14.8333	15.8565
YDR442W	1.206	0.774514	1.44432	1.14161	1.41441	0.614447	0.438053	0.822303
YDR443C	10.1117	10.8722	10.2192	10.4011	18.2169	15.4944	16.5732	16.7615
YDR444W	17.8939	19.0426	20.4273	19.1213	27.1857	27.7255	26.592	27.1678
YDR445C	0.774368	0.248656	0.439291	0.487438	0.583835	0.690435	0.421909	0.565393
YDR446W	0.520652	0.260067	0.29536	0.358693	0.610626	0.663169	0.756462	0.676752
YDR447C	1140.21	1042.04	1045.13	1075.79	629.133	672.506	682.822	661.487
YDR448W	17.9219	16.0607	18.6852	17.5559	21.506	25.2544	23.6228	23.4611
YDR449C	26.1679	27.9475	29.2042	27.7732	24.4362	23.435	29.1371	25.6694
YDR450W	2067.55	1900.41	1884	1950.65	1172.78	1258.25	1223.85	1218.3
YDR451C	6.84625	8.74214	8.29	7.95946	9.38771	7.95534	10.3658	9.23629
YDR452W	79.7803	76.6319	80.2834	78.8985	98.8716	97.5642	100.742	99.0594
YDR453C	30.6922	31.1356	32.8304	31.5528	72.5871	74.0444	80.1678	75.5998
YDR454C	330.165	347.263	337.477	338.302	208.481	224.156	220.695	217.777
YDR455C	0.767454	0.438109	1.35448	0.853348	1.28583	0.651686	0.557522	0.831678
YDR456W	44.9215	46.3848	50.9743	47.4269	42.7998	42.5146	40.6813	41.9986
YDR457W	46.9495	48.6259	51.9783	49.1846	76.0394	69.616	71.6353	72.4302
YDR458C	34.7204	33.9779	33.4293	34.0425	36.3508	33.6948	35.7227	35.2561
YDR459C	11.011	10.5657	11.1954	10.924	12.9045	13.8699	13.2164	13.3303
YDR460W	15.5781	17.253	17.1877	16.673	18.8958	19.2192	20.3703	19.4951
YDR461W	11.4225	9.58136	7.05291	9.35226	38.9004	42.5192	44.0977	41.8391
YDR461C-A	11.3177	14.2039	14.7032	13.4083	9.90086	10.4761	10.544	10.307
YDR462W	46.3169	46.7267	55.52	49.5212	39.8041	43.8734	40.8407	41.5061
YDR463W	15.2191	16.0467	18.8095	16.6918	19.3089	19.3908	20.5905	19.7634
YDR464W	11.4272	11.9045	13.3728	12.2349	13.3688	13.9554	14.1869	13.837
YDR464C-A	0.628659	1.43551	1.10952	1.0579	1.4746	1.49472	1.27874	1.41602
YDR465C	49.1082	54.4201	55.8102	53.1128	59.0476	56.2014	57.8113	57.6868
YDR466W	18.7803	18.6602	19.8755	19.1053	30.5082	28.0401	26.5688	28.3724
YDR467C	3.26286	3.20787	3.47345	3.31473	4.49487	5.17191	5.58343	5.0834
YDR468C	63.3029	57.3773	65.8688	62.183	60.6322	60.0442	59.5138	60.0634
YDR469W	57.3704	47.9871	51.477	52.2782	46.237	47.3698	47.3938	47.0002
YDR470C	17.8542	18.1262	19.4185	18.4663	26.066	24.5905	23.784	24.8135
YDR471W	1176.59	1094.17	1099.94	1123.57	743.209	771.464	728.261	747.644
YDR472W	20.2492	25.049	24.1279	23.1421	25.7496	27.7487	27.3273	26.9419
YDR473C	10.2828	9.85376	9.78489	9.9738	10.6191	9.43797	11.1216	10.3929
YDR475C	18.6099	18.1812	18.1704	18.3205	28.8892	29.0133	28.6154	28.8393
YDR476C	32.031	33.5851	33.7212	33.1124	17.4798	16.2529	19.2991	17.6773
YDR477W	47.6206	49.3717	50.2721	49.0881	68.1716	63.4914	60.8462	64.1697
YDR478W	8.91616	8.73081	8.82799	8.82499	7.63282	8.2012	9.43686	8.42363
YDR479C	26.752	26.4784	28.9932	27.4079	37.0836	36.1656	35.2329	36.1607
YDR480W	8.92119	9.83919	9.74391	9.50143	12.6272	12.654	12.5988	12.6267
YDR481C	55.7896	53.7413	54.9854	54.8388	47.4899	47.66	50.5858	48.5786
YDR482C	37.9793	39.3953	39.1872	38.8539	32.822	38.2192	35.2843	35.4418
YDR483W	183.892	185.952	192.577	187.474	176.278	179.338	173.957	176.524
YDR484W	12.6402	13.2821	14.5072	13.4765	17.9779	14.607	15.3468	15.9772
YDR485C	13.7138	14.5987	16.2902	14.8675	18.8774	17.944	19.1415	18.6543
YDR486C	39.2009	42.001	39.9035	40.3685	47.2987	43.572	42.7592	44.5433
YDR487C	150.037	153.867	151.948	151.951	128.012	125.559	126.641	126.737
YDR488C	16.2554	16.6329	17.279	16.7224	23.0103	23.1152	23.7303	23.2853
YDR489W	8.60228	10.4619	9.52422	9.52948	10.0889	10.2265	10.0802	10.1319
YDR490C	15.4428	15.4752	16.5146	15.8109	28.9496	25.9506	27.6886	27.5296
YDR491C	0.962834	1.3054	1.63862	1.30229	1.12922	1.55343	1.32897	1.33721
YDR492W	31.7214	31.5164	34.3699	32.5359	43.1716	42.9135	50.7903	45.6251
YDR493W	31.8406	31.5971	33.3703	32.2693	31.6692	31.4139	34.9314	32.6715
YDR494W	43.2919	43.3956	44.6271	43.7716	48.251	45.8288	46.1353	46.7384
YDR495C	12.0713	11.407	11.1649	11.5477	17.7835	13.703	15.5316	15.6727
YDR496C	65.7732	70.5223	71.685	69.3268	93.9823	82.5179	93.408	89.9694
YDR497C	156.271	162.101	165.072	161.148	97.606	96.1989	96.4297	96.7449
YDR498C	21.5563	20.0497	23.5671	21.7244	24.0983	22.8807	24.3265	23.7685
YDR499W	11.8737	12.0774	11.5638	11.8383	10.1596	10.036	12.1009	10.7655
YDR500C	1344.14	1340.94	1206.31	1297.13	725.238	913.887	873.741	837.622
YDR501W	4.00383	4.63848	4.66412	4.43548	6.90908	6.50156	6.81268	6.74111
YDR502C	45.4461	48.9389	50.2319	48.2056	33.2386	36.3015	31.8903	33.8101
YDR503C	23.2155	22.6569	24.773	23.5485	23.6521	26.9219	25.7916	25.4552
YDR504C	25.7154	21.2271	24.2745	23.739	28.4359	27.8806	32.819	29.7118
YDR505C	41.6427	41.6035	41.1279	41.458	56.6839	48.7609	50.6378	52.0275
YDR506C	4.70158	5.0671	5.87081	5.21316	7.21174	6.85584	7.2432	7.10359
YDR507C	22.8518	23.1834	26.0658	24.0337	30.2292	28.8481	30.3793	29.8188
YDR508C	48.3687	51.1568	48.0383	49.1879	54.7719	57.3586	59.9787	57.3697
YDR509W	1.0218	2.04156	1.80337	1.62224	2.39675	1.73533	2.27636	2.13615
YDR510W	296.064	313.861	326.564	312.163	283.711	291.822	287.478	287.67
YDR510C-A	4.07545	2.90814	2.31196	3.09851	1.36564	4.49888	1.48032	2.44828
YDR511W	30.3245	29.5176	33.0659	30.9694	31.0053	31.9566	29.9751	30.979
YDR512C	84.3494	76.6161	73.4689	78.1448	79.7656	96.3956	93.5022	89.8878
YDR513W	227.074	221.206	209.314	219.198	273.855	281.843	260.378	272.025
YDR514C	13.0822	15.1634	13.9022	14.0493	13.4262	12.8491	13.6159	13.2971
YDR515W	15.3136	14.6492	16.7629	15.5753	19.1031	18.3853	17.403	18.2971
YDR516C	247.826	235.301	237.738	240.288	208.759	205.835	175.322	196.639
YDR517W	57.1242	59.4185	63.7057	60.0828	53.9747	52.8865	54.377	53.7461
YDR518W	35.5819	35.264	39.421	36.7556	39.9189	36.0114	38.7625	38.231
YDR519W	129.159	125.863	133.575	129.532	101.077	113.445	122.973	112.498
YDR520C	8.43086	9.19422	9.00558	8.87689	10.5745	10.9093	10.6236	10.7025
YDR521W	0.3528	0.906297	0.533706	0.597601	0.591096	0.359497	2.25538	1.06866
YDR522C	0.287371	0.178962	0.355686	0.274006	0.393934	0.346068	0.409934	0.383312
YDR523C	1.6861	1.85631	1.51827	1.68689	6.5378	6.38156	7.13931	6.68622
YDR524C	19.7628	20.1038	20.7152	20.1939	27.3359	25.0019	25.4374	25.9251
YDR524W-C	1085.38	1106.41	1145.07	1112.29	1373.66	1176.35	1160.34	1236.78
YDR524C-B	9566.52	10482.6	10237.6	10095.6	9569.38	9770.81	9738.92	9693.04
YDR524C-A	3.31059	3.96875	2.25367	3.17767	2.32961	2.69875	3.4632	2.83052
YDR525W	2.1554	2.15326	1.53974	1.94947	1.4445	2.0743	2.4009	1.97324
YDR525W-A	211.65	206.5	201.857	206.669	238.118	263.707	261.671	254.498
YDR526C	1.42496	1.50728	2.02884	1.65369	2.27509	2.56237	1.46142	2.09963
YDR527W	44.8021	46.957	48.0075	46.5889	47.0197	47.3265	49.6273	47.9912
YDR528W	4.17051	3.89398	4.00997	4.02482	2.62918	2.30491	3.90265	2.94558
YDR529C	232.324	190.023	191.522	204.623	377.361	374.507	359.355	370.408
YDR530C	28.7062	29.6718	30.1165	29.4982	33.9286	32.1885	33.2701	33.1291
YDR531W	53.5023	49.9758	50.4893	51.3225	41.2642	40.5647	39.578	40.469
YDR532C	24.8523	22.855	22.4234	23.3769	24.3891	19.3694	22.1515	21.97
YDR533C	41.247	41.3605	41.8976	41.5017	64.7769	68.2588	67.3166	66.7841
YDR534C	1.73879	3.40322	4.75349	3.2985	5.8681	5.01165	5.37021	5.41666
YDR535C	2.13655	2.36498	2.04964	2.18372	4.55754	4.56663	6.08731	5.07049
YDR536W	0.629121	0.408676	0.475858	0.504552	0.915939	0.729486	0.945577	0.863667
YDR537C	1.17211	1.56126	1.67463	1.46933	2.35657	1.12801	1.19208	1.55889
YDR538W	15.0409	14.6729	14.4105	14.7081	16.4193	15.3945	16.4335	16.0825
YDR539W	16.0046	15.9858	17.7234	16.5713	14.8107	15.2802	15.1836	15.0915
YDR540C	20.9716	15.3404	15.3488	17.2203	14.894	12.891	13.5449	13.7766
YDR541C	13.6995	14.6242	14.7408	14.3548	8.95291	10.1427	9.6819	9.59251
YDR542W	0.326486	0.745511	0.411582	0.494526	0.547009	0.776262	1.51794	0.94707
YDR543C	0	0	0	0	0.132453	0	0	0.044151
YDR544C	0.0920467	0.0788186	0.139246	0.10337	0.277594	0.187588	0.160483	0.208555
YDR545W	15.7949	16.3978	17.6912	16.628	20.9847	20.8093	21.3133	21.0357
YDR545C-A	1.80942	1.33811	1.55525	1.56759	2.48038	2.26281	2.36604	2.36974
YEL077C	11.604	11.6878	12.4543	11.9153	17.4718	17.8254	17.2478	17.515
YEL077W-A	1.14428	1.04982	1.42192	1.20534	2.54711	1.58243	1.9238	2.01778
YEL076C-A	4.3255	4.06701	3.94534	4.11262	5.24351	5.14222	4.87979	5.08851
YEL076C	0	0	0	0	0	0	0	0
YEL075W-A	1.41851	1.65635	1.95081	1.67522	2.72233	2.56237	2.75421	2.67964
YEL075C	8.24318	8.61693	8.01646	8.29219	9.36277	11.7813	10.8256	10.6566
YEL074W	0.699337	0.499029	0.705291	0.634552	2.10906	1.30646	1.52411	1.64654
YEL073C	18.5393	13.7862	18.8201	17.0485	15.9395	13.6713	12.5465	14.0524
YEL072W	6.298	5.24948	5.24516	5.59754	5.96072	5.56416	5.95752	5.82747
YEL071W	122.188	119.991	126.399	122.859	64.4951	62.8543	63.8093	63.7196
YEL070W	1.93322	2.10281	1.50178	1.84594	4.7272	4.63198	2.96063	4.10661
YEL069C	0.232562	0.219054	0.140725	0.197447	0.771496	0.497651	0.871762	0.713636
YEL068C	34.6495	36.2746	34.2863	35.0701	41.5121	43.4086	45.1015	43.3407
YEL067C	1.62759	1.28648	2.08337	1.66581	3.77575	2.76414	2.87407	3.13799
YEL066W	5.74525	6.73327	7.08917	6.52256	7.07965	7.98561	6.69326	7.25284
YEL065W	27.1545	32.7271	40.4151	33.4322	22.307	19.0358	21.5515	20.9648
YEL064C	11.8806	11.3645	10.8738	11.373	8.34692	8.46081	9.16336	8.65703
YEL063C	37.2382	40.8418	43.8686	40.6496	61.4868	62.9819	66.1686	63.5458
YEL062W	10.171	9.94191	10.7303	10.2811	13.8041	13.5293	13.1925	13.5086
YEL061C	19.8747	17.9264	19.8716	19.2243	20.6426	18.3192	19.7289	19.5636
YEL060C	222.783	229.223	247.261	233.089	280.358	277.004	273.879	277.08
YEL059C-A	52.4843	40.1226	45.9353	46.1808	40.9192	44.1449	45.0685	43.3775
YEL059W	5.11636	5.36683	4.54718	5.01012	4.37181	4.17079	4.46018	4.33426
YEL058W	76.8621	78.2577	80.5534	78.5577	80.2327	76.0383	72.3995	76.2235
YEL057C	8.15232	7.9375	6.63581	7.57521	6.90564	5.90351	5.84414	6.21776
YEL056W	38.0264	38.051	38.7249	38.2674	41.1852	40.0251	40.008	40.4061
YEL055C	56.0443	58.2629	62.7206	59.0093	58.093	55.621	57.3389	57.0176
YEL054C	1673.69	1665.01	1651.31	1663.34	1093.75	1153.59	1127.34	1124.89
YEL053W-A	53.7011	42.3867	51.439	49.1756	33.5545	39.334	34.0464	35.645
YEL053C	21.6611	21.6966	22.6006	21.9861	27.8295	25.412	26.8888	26.7101
YEL052W	48.2902	45.7393	46.4082	46.8126	54.1769	56.2475	54.231	54.8851
YEL051W	257.244	259.195	261.318	259.252	237.458	249.418	249.236	245.371
YEL050W-A	1.65009	2.11944	1.24811	1.67255	1.45144	1.8916	4.67501	2.67268
YEL050C	36.4634	38.5671	41.3915	38.8074	46.0279	48.432	49.055	47.8383
YEL049W	0.761801	0.372755	0.823165	0.652574	1.09402	1.21984	1.61281	1.30889
YEL048C	15.3123	16.3492	15.5856	15.749	12.4283	13.1758	11.8982	12.5008
YEL047C	80.6575	83.7721	91.7821	85.4039	74.1599	81.6575	75.3593	77.0589
YEL046C	194.168	213.168	212.433	206.59	178.846	182.598	188.313	183.252
YEL045C	0.463482	0.873125	0.350571	0.562393	0.465923	0.850105	0.888887	0.734972
YEL044W	46.5321	41.8145	42.1328	43.4931	34.2973	35.6367	40.2558	36.7299
YEL043W	10.2931	10.9279	10.5915	10.6042	14.6543	12.6714	12.6624	13.3294
YEL042W	82.8818	78.2609	88.2277	83.1235	85.4159	76.4604	82.2385	81.3716
YEL041W	5.37591	5.13044	6.06835	5.5249	7.32251	7.67333	6.92233	7.30606
YEL040W	197.741	210.992	218.9	209.211	112.61	111.146	120.932	114.896
YEL039C	77.0242	64.8738	67.381	69.7597	186.974	198.082	185.146	190.067
YEL038W	55.1934	56.3631	53.4383	54.9982	56.6604	66.6249	61.1635	61.4829
YEL037C	98.2535	97.7508	108.013	101.339	84.7359	82.3165	84.893	83.9818
YEL036C	46.1072	47.9334	51.6366	48.5591	43.5463	44.3625	47.754	45.2209
YEL035C	0.472752	0.674687	0.83436	0.6606	1.1881	1.04374	1.85454	1.36213
YEL034C-A	23.3627	20.6777	21.9282	21.9895	15.6572	24.3397	20.4805	20.1591
YEL034W	1778.57	1863.73	1866.28	1836.2	1455.78	1575.46	1588	1539.75
YEL033W	124.488	116.822	122.679	121.33	100.285	108.36	104.014	104.219
YEL032W	34.6715	37.0843	39.8386	37.1981	43.6869	42.7293	43.5938	43.3367
YEL032C-A	1.71287	2.30483	2.03593	2.01788	2.95181	4.23879	2.34644	3.17901
YEL031W	159.906	163.421	168.735	164.021	110.888	111.775	109.864	110.842
YEL030C-A	0.50186	0.537172	0.474499	0.50451	0.756754	1.9177	1.42186	1.36544
YEL030W	7.84926	7.419	7.76096	7.67641	8.91036	9.43864	9.30706	9.21869
YEL029C	25.8852	24.2195	27.5064	25.8704	18.9449	19.6216	19.6484	19.405
YEL028W	6.49478	8.78118	9.37265	8.2162	8.84849	8.62091	9.90817	9.12586
YEL027W	791.299	836.745	812.157	813.4	517.466	552.322	532.869	534.219
YEL026W	247.262	274.591	242.554	254.802	190.005	205.539	205.834	200.46
YEL025C	15.4551	14.9412	16.5297	15.642	28.8461	25.906	27.2949	27.349
YEL024W	52.7357	48.68	45.8059	49.0739	90.4864	90.9589	90.26	90.5684
YEL023C	5.34953	4.6686	5.17706	5.06506	8.13285	7.36269	7.58927	7.69494
YEL022W	37.8674	36.8356	38.457	37.72	48.9106	43.7989	44.3677	45.6924
YEL021W	0	0	0	0	0	0	0	0
YEL020C-B	7.99918	6.16466	6.50425	6.88936	4.02065	6.92838	5.22995	5.393
YEL020W-A	206.373	183.431	195.967	195.257	99.6503	118.48	113.603	110.578
YEL020C	16.3252	16.0649	16.4583	16.2828	18.2948	19.3798	19.5198	19.0648
YEL019C	5.80089	5.68195	6.15542	5.87942	5.28605	3.6997	4.36568	4.45048
YEL018C-A	1.18262	1.32912	0.838609	1.11678	1.26315	1.20507	1.09538	1.18787
YEL018W	17.2568	18.7413	18.4331	18.1437	14.5128	14.1104	13.686	14.1031
YEL017C-A	935.599	909.928	886.8	910.776	911.102	1092.85	1080.03	1027.99
YEL017W	14.2836	13.8867	15.6208	14.5971	14.6699	14.4234	15.3286	14.8073
YEL016C	13.3409	13.4554	16.7109	14.5024	16.944	16.6734	17.3473	16.9882
YEL015W	41.6422	42.2789	44.9756	42.9656	56.7128	57.9049	58.6134	57.7437
YEL014C	0.775003	1.21665	0.879302	0.956985	0.908932	0.658096	1.91422	1.16042
YEL013W	82.1807	80.5051	82.0976	81.5944	107.584	104.153	103.394	105.044
YEL012W	41.9552	36.9551	39.7119	39.5407	48.0621	48.7179	42.9292	46.5697
YEL011W	104.336	92.8302	99.6456	98.9371	265.632	237.668	220.622	241.307
YEL010W	0.22512	0.192768	0.170277	0.196055	0.339458	0.229393	0.490619	0.353157
YEL009C-A	1.45194	0.745969	1.75716	1.31836	1.84881	1.97267	1.8564	1.89263
YEL009C	303.6	314.503	292.127	303.41	274.182	285.894	275.664	278.58
YEL008W	4.14694	3.63976	4.5482	4.11164	5.00254	5.17644	4.88037	5.01979
YEL008C-A	10.7054	9.9003	8.42133	9.67569	7.31803	6.10885	10.4523	7.95973
YEL007W	22.603	23.3587	23.3007	23.0874	27.282	24.5042	25.6627	25.8163
YEL006W	35.3157	34.1199	37.9932	35.8096	32.984	31.5703	33.1168	32.557
YEL005C	11.4123	13.6879	13.6872	12.9291	13.8298	15.3327	17.1035	15.422
YEL004W	15.4214	15.1749	14.2131	14.9365	13.6137	12.545	13.9237	13.3608
YEL003W	199.678	179.532	183.741	187.65	164.381	168.755	179.421	170.852
YEL002C	139.989	138.781	145.249	141.34	153.154	148.083	151.415	150.884
YEL001C	234.474	230.17	241.745	235.463	170.863	188.05	188.378	182.431
YER001W	76.8683	72.832	73.1462	74.2821	118.114	123.615	118.753	120.161
YER002W	79.9872	92.9333	89.3234	87.4146	86.3682	84.4288	102.863	91.2201
YER003C	131.459	134.601	129.844	131.968	105.051	106.155	105.57	105.592
YER004W	62.1034	64.1597	68.1849	64.816	59.9896	63.0732	67.3154	63.4594
YER005W	22.0039	21.4688	21.6986	21.7238	29.5651	29.2317	27.8869	28.8946
YER006W	102.05	112.151	103.246	105.816	93.8025	90.7713	92.8923	92.4887
YER006C-A	1.36705	0.851341	0.564011	0.927468	1.37425	1.01309	0.650032	1.01246
YER007W	8.51432	7.68482	7.60629	7.93514	6.3384	6.42489	6.88071	6.548
YER007C-A	102.922	109.18	111.248	107.783	89.2315	96.9725	93.049	93.0844
YER008C	20.0206	20.3365	21.2437	20.5336	28.0238	25.2929	25.3522	26.223
YER009W	521.077	506.746	508.661	512.162	333.593	372.936	338.511	348.347
YER010C	35.8785	39.8387	35.4035	37.0402	29.3254	36.9419	34.7522	33.6732
YER011W	30.7672	37.6899	39.8523	36.1031	78.0241	74.6924	79.0581	77.2582
YER012W	224.499	220.183	234.992	226.558	234.612	226.646	227.23	229.496
YER013W	12.8891	12.5773	13.2629	12.9098	16.242	15.1758	16.4372	15.9516
YER014W	26.219	24.6654	28.1998	26.3614	33.4098	34.5989	35.99	34.6662
YER014C-A	0.813126	0.38295	0.98406	0.726712	0.653927	1.0357	0.956936	0.882189
YER015W	13.2316	12.098	13.7449	13.0249	12.7478	11.5269	12.0421	12.1056
YER016W	34.4715	37.5539	34.684	35.5698	40.572	39.5621	36.3032	38.8124
YER017C	33.8579	33.9769	35.8797	34.5715	42.909	41.1699	43.0801	42.3863
YER018C	17.5435	16.3401	18.4689	17.4508	11.3963	14.6881	14.4439	13.5094
YER019W	38.9498	39.9823	42.3652	40.4324	29.973	30.489	30.9113	30.4578
YER019C-A	737.763	733.332	700.68	723.925	415.103	494.55	492.493	467.382
YER020W	77.071	78.6909	83.1075	79.6231	67.0704	69.6852	72.8412	69.8656
YER021W	114.518	117.573	119.739	117.277	145.197	139.391	142.638	142.409
YER022W	23.4376	23.1448	25.3316	23.9713	27.0227	26.2784	26.5645	26.6218
YER023W	177.545	179.906	178.137	178.529	99.651	109.476	106.93	105.352
YER023C-A	16.7247	15.7533	19.2566	17.2449	11.3953	11.3615	8.58584	10.4475
YER024W	4.71816	4.89996	5.0462	4.88811	6.69276	7.03639	5.64795	6.45903
YER025W	206.143	221.996	222.829	216.989	203.741	208.13	203.868	205.246
YER026C	71.481	72.2045	71.9177	71.8677	38.9942	40.5299	43.5896	41.0379
YER027C	36.9091	34.4934	39.7252	37.0426	46.3113	42.5023	45.3118	44.7085
YER028C	5.64958	4.73419	5.27873	5.22083	16.0358	14.2843	13.7479	14.6893
YER029C	36.0071	37.9512	39.5712	37.8431	48.2268	49.91	48.6069	48.9146
YER030W	187.371	166.049	168.889	174.103	182.2	171.652	199.568	184.473
YER031C	133.606	140.376	144.989	139.657	135.373	145.521	141.827	140.907
YER032W	5.65909	5.92914	6.2046	5.93095	8.49231	7.48539	8.65699	8.21156
YER033C	7.43172	6.4311	6.84585	6.90289	10.3869	9.90994	9.64437	9.98039
YER034W	18.7431	20.9553	24.2347	21.3111	14.8602	14.4143	14.3046	14.5264
YER035W	175.163	171.605	174.7	173.823	179.62	183.633	182.798	182.017
YER036C	316.543	328.791	330.212	325.182	229.564	220.669	224.362	224.865
YER037W	40.6751	36.4452	42.5452	39.8885	153.528	151.615	168.26	157.801
YER038C	5.85184	5.73649	6.22819	5.93884	7.12026	6.06068	6.49513	6.55869
YER038W-A	4.87266	4.79383	5.8813	5.1826	4.68988	4.01439	5.06113	4.58846
YER039C	5.36501	6.21541	4.93327	5.50456	4.60013	5.30606	5.41057	5.10559
YER039C-A	18.0715	13.3081	14.8993	15.4263	9.81003	11.2329	11.1852	10.7427
YER040W	10.2738	9.5922	9.4132	9.75973	10.2014	9.33056	9.84766	9.7932
YER041W	9.56026	9.54617	10.0461	9.71751	11.1264	11.5234	11.2287	11.2928
YER042W	48.3393	48.275	48.5511	48.3885	58.324	52.4293	42.8305	51.1946
YER043C	510.785	533.998	535.145	526.642	368.158	372.402	379.652	373.404
YER044C	123.406	120.379	127.442	123.742	95.119	98.8065	98.0728	97.3327
YER044C-A	1.20698	1.4056	1.55201	1.3882	1.74721	1.64806	1.97811	1.79113
YER045C	8.75227	10.7169	10.41	9.95972	13.5759	11.7013	10.6104	11.9625
YER046W	18.4421	17.603	16.1492	17.3981	16.2799	16.5021	15.9904	16.2575
YER046W-A	0.838212	0.51268	0.0905731	0.480489	1.4445	0.976142	1.35703	1.25923
YER047C	4.9858	4.65422	4.884	4.84134	7.9426	6.66288	6.22266	6.94271
YER048C	108.48	112.263	116.47	112.404	122.997	125.191	120.643	122.944
YER048W-A	129.226	115.792	124.032	123.017	115.51	115.298	116.797	115.868
YER049W	59.3836	61.5487	61.7736	60.902	71.0921	69.4646	71.7002	70.7523
YER050C	125.878	110.445	118.633	118.319	147.292	140.71	159.25	149.084
YER051W	13.8933	13.6689	15.2412	14.2678	18.9408	18.9568	19.7225	19.2067
YER052C	76.7802	77.912	72.737	75.8098	39.4771	38.158	38.8738	38.8363
YER053C	78.436	73.5907	74.7432	75.59	192.828	186.179	185.268	188.092
YER053C-A	26.6548	20.08	16.7913	21.1754	125.175	154.442	144.46	141.359
YER054C	11.3914	11.4251	12.7628	11.8598	37.0442	35.8076	31.2168	34.6895
YER055C	360.866	351.233	344.403	352.167	196.979	216.615	215.246	209.614
YER056C	273.811	255.801	241.388	257	198.403	235.563	232.059	222.008
YER056C-A	1008.25	1064.6	1027.15	1033.33	701.169	757.802	754.814	737.928
YER057C	139.407	145.666	140.776	141.95	125.144	143.16	132.702	133.669
YER058W	22.0782	21.7868	23.7768	22.5472	20.2968	19.9883	20.3914	20.2255
YER059W	24.7507	26.7723	27.1019	26.2083	30.4761	32.3817	30.5871	31.1483
YER060W	6.79774	7.70599	8.22382	7.57585	9.78438	8.95365	7.64308	8.79371
YER060W-A	0.692894	0.784027	0.917167	0.798029	2.36327	2.74854	2.3514	2.48774
YER061C	30.5932	27.7536	26.393	28.2466	39.9806	40.5262	39.3754	39.9607
YER062C	48.8846	48.476	64.3213	53.894	155.918	156.047	163.305	158.424
YER063W	99.7858	102.794	109.523	104.034	95.3175	102.164	99.189	98.8903
YER064C	45.3537	47.0813	48.9215	47.1188	44.2224	37.254	38.5405	40.0056
YER065C	11.7967	11.4231	10.4934	11.2378	14.5003	14.1552	12.9589	13.8715
YER066W	10.094	8.97905	9.50663	9.52656	10.689	10.71	9.84595	10.415
YER066C-A	4.80631	3.30597	3.99301	4.03509	3.96035	4.33554	2.6101	3.63533
YER067W	583.462	496.723	468.5	516.228	465.661	389.312	317.12	390.698
YER067C-A	20.9787	16.1883	15.4989	17.5553	13.4872	12.4284	8.82507	11.5803
YER068W	25.7168	24.7455	27.484	25.9821	29.3359	28.2287	30.6511	29.4052
YER068C-A	1.00547	1.95675	1.52104	1.49442	2.84851	2.42167	3.267	2.84573
YER069W	13.7011	14.7527	14.451	14.3016	14.525	13.041	13.8505	13.8055
YER070W	55.1787	58.348	65.6028	59.7098	67.0447	69.7314	75.5342	70.7701
YER071C	42.7816	38.9527	43.3476	41.6939	35.5812	32.366	35.4702	34.4725
YER072W	147.236	145.399	171.766	154.801	105.024	119.669	111.453	112.049
YER073W	131.892	136.376	125.812	131.36	46.9181	49.8356	54.2335	50.3291
YER074W	860.272	892.858	820.721	857.95	488.798	552.557	530.077	523.811
YER074W-A	205.256	179.8	188.155	191.07	155.389	172.493	174.042	167.308
YER075C	6.01455	5.72123	6.43114	6.05564	10.8806	9.82688	10.6093	10.4389
YER076C	10.1886	9.96036	8.56281	9.57059	10.4699	10.9588	12.0152	11.148
YER076W-A	3.63306	5.54138	4.63724	4.60389	2.85327	1.61964	1.97944	2.15079
YER077C	18.3773	16.3138	17.4852	17.3921	20.8469	21.9522	22.1607	21.6533
YER078C	28.5148	29.7385	29.4245	29.2259	34.6314	35.1697	31.8876	33.8962
YER078W-A	0.480439	1.64558	2.36208	1.49603	0.965938	1.46868	1.04705	1.16056
YER079W	17.3035	18.7628	17.4622	17.8428	25.1609	21.6372	23.3551	23.3844
YER079C-A	3.03046	2.19573	3.52646	2.91755	1.64038	2.73168	2.54019	2.30408
YER080W	74.5738	71.2362	74.6949	73.5016	88.3774	83.0229	84.2046	85.2016
YER081W	89.1372	85.6887	96.9881	90.6047	110.968	121.201	120.36	117.51
YER082C	36.113	40.9873	42.5623	39.8875	58.0851	54.8633	58.5745	57.1743
YER083C	59.6832	60.3687	68.1929	62.7482	66.1327	68.1931	72.7595	69.0284
YER084W	5.00104	3.58318	3.55112	4.04512	3.79619	5.40798	5.96115	5.05511
YER084W-A	0.0769453	0	0	0.0256484	0.0773505	0.078406	0.201231	0.118996
YER085C	1.58794	2.46047	2.2878	2.11207	1.97637	1.46398	2.30714	1.91583
YER086W	124.572	119.823	121.371	121.922	105.059	113.328	109.302	109.23
YER087W	18.5489	16.9726	16.4047	17.3088	19.7192	18.5247	18.8352	19.0264
YER087C-A	0.428994	0.428567	0.432647	0.43007	1.00626	0.582851	0.74795	0.77902
YER087C-B	133.423	140.34	136.596	136.786	112.7	117.844	126.708	119.084
YER088C	17.3672	16.8672	15.9332	16.7225	22.5148	18.054	18.9744	19.8477
YER088C-A	14.8802	17.6505	21.0343	17.855	18.2691	18.8912	23.8171	20.3258
YER088W-B	7.01572	9.70441	5.51069	7.41027	10.579	11.2733	15.7603	12.5375
YER089C	38.8873	40.7523	40.3371	39.9922	34.0351	30.3815	30.2291	31.5485
YER090W	67.3242	68.5815	72.0132	69.3063	49.8939	48.693	45.5526	48.0465
YER090C-A	0.442651	1.89519	1.33926	1.2257	0.444983	0.902109	0.38588	0.577657
YER091C	283.014	259.431	250.439	264.295	211.872	237.616	225.837	225.108
YER091C-A	0	0.305288	0.134835	0.146708	0.358402	0.363293	0.466199	0.395965
YER092W	36.9041	40.0342	39.4472	38.7951	29.8815	33.6144	35.7916	33.0958
YER093C	11.7123	12.3541	13.51	12.5255	15.5203	14.6923	15.3385	15.1837
YER093C-A	18.5353	17.6286	22.0903	19.418	20.2143	20.6295	19.4374	20.0937
YER094C	227.288	220.768	238.693	228.917	220.204	229.595	228.422	226.074
YER095W	23.7345	25.439	24.4861	24.5532	23.6971	27.2287	27.7515	26.2258
YER096W	3.16596	2.99635	2.91684	3.02638	5.67131	5.33634	4.73129	5.24631
YER097W	55.322	52.4985	56.3365	54.719	47.789	51.4915	45.0952	48.1252
YER098W	19.2978	19.2214	19.5454	19.3549	28.0408	24.3984	26.5767	26.3386
YER099C	34.8618	34.4029	33.8186	34.3611	42.29	42.8364	45.7824	43.6363
YER100W	65.1167	66.407	68.4938	66.6725	69.9115	69.8185	73.8444	71.1915
YER101C	10.2549	10.7505	9.9465	10.3173	12.5665	12.0762	11.4871	12.0433
YER102W	1371.76	1397.91	1387.69	1385.79	815.125	870.602	828.804	838.177
YER103W	224.607	217.016	190.171	210.598	98.1121	91.5288	91.1485	93.5965
YER104W	14.8504	15.2529	14.2882	14.7972	14.1938	15.2892	14.3209	14.6013
YER105C	27.9604	29.6438	32.0348	29.8796	39.8301	38.2533	40.2764	39.4532
YER106W	2.21277	2.08053	1.50962	1.93431	1.96273	2.03372	2.38285	2.12643
YER107C	32.8856	34.4729	35.0596	34.1394	27.2973	27.7265	27.7463	27.59
YER107W-A	1.10801	1.15962	1.02433	1.09732	0.618804	1.63084	0.429292	0.89298
YER109C	13.4882	13.5192	14.9504	13.986	20.2641	20.0857	19.613	19.9876
YER110C	128.528	138.02	138.885	135.144	95.4112	84.2172	84.2753	87.9679
YER111C	10.1809	10.3403	10.4376	10.3196	15.9382	12.9595	13.9333	14.277
YER112W	123.981	118.958	123.484	122.141	97.2308	88.1798	98.6707	94.6937
YER113C	30.7781	30.7328	32.2688	31.2599	35.564	34.7948	37.414	35.9243
YER114C	17.3675	18.3751	19.2143	18.319	26.8935	24.8858	26.7227	26.1673
YER115C	41.3144	37.0198	40.4742	39.6028	39.0524	34.0001	37.5089	36.8538
YER116C	30.4076	30.2954	28.3882	29.6971	36.4794	40.5336	38.3445	38.4525
YER117W	2421.07	2243.57	2234.43	2299.69	1248.06	1337.61	1318.16	1301.28
YER118C	40.958	40.4223	41.0131	40.7978	45.5653	39.0108	40.5981	41.7247
YER119C	21.9224	23.3334	22.9135	22.7231	20.0371	20.9667	21.6113	20.8717
YER119C-A	3.39804	3.5462	3.61438	3.51954	3.84292	2.81332	3.23994	3.29873
YER120W	148.403	161.489	165.218	158.37	124.558	126.768	126.095	125.807
YER121W	14.0348	12.8612	12.1522	13.0161	20.5443	18.3156	18.4059	19.0886
YER122C	89.6765	95.2917	100.814	95.2607	99.9108	96.092	101.526	99.1761
YER123W	22.2243	23.1689	23.152	22.8484	28.7272	26.0226	27.7524	27.5007
YER124C	48.5148	47.01	54.5879	50.0376	73.8809	71.7571	75.8366	73.8249
YER125W	100.013	102.457	109.029	103.833	101.347	94.7279	96.4517	97.509
YER126C	131.063	121.931	128.461	127.152	98.1438	93.8604	109.133	100.379
YER127W	22.7336	28.4201	26.4309	25.8615	22.7177	23.0621	23.7287	23.1695
YER128W	7.25982	7.9554	8.21764	7.81096	6.22632	6.93206	7.78922	6.98253
YER129W	20.4829	20.7159	22.3065	21.1684	29.3644	26.4991	28.2909	28.0515
YER130C	35.4176	36.1232	39.7253	37.0887	81.1578	90.027	106.858	92.6809
YER131W	1502.34	1592.31	1509.62	1534.76	1141.99	1187.91	1212.07	1180.66
YER132C	11.2128	12.2937	12.9124	12.1396	18.8967	18.4152	19.1864	18.8328
YER133W	299.757	257.679	267.866	275.101	321.266	306.573	308.961	312.266
YER133W-A	1.03978	0.89035	0.349543	0.75989	0.812974	1.05952	0.805709	0.892733
YER134C	66.1595	67.8813	66.8848	66.9752	64.6785	67.6882	68.0801	66.8156
YER135C	0.904499	0.688457	1.59635	1.0631	1.7175	2.04816	1.13894	1.63486
YER136W	149.233	149.259	154.383	150.958	173.676	173.941	169.798	172.472
YER137C	7.01882	6.93106	7.83497	7.26162	8.30762	8.94008	9.57272	8.94014
YER137W-A	0.387501	0.442418	0.293101	0.37434	0.779084	0.526477	1.35121	0.885592
YER138W-A	601.167	451.846	448.125	500.379	498.09	413.405	431.934	447.809
YER139C	17.5282	17.355	18.906	17.9298	14.3304	16.3293	16.4425	15.7007
YER140W	13.6422	13.1253	15.2181	13.9952	14.0262	13.5847	14.6771	14.096
YER141W	60.8576	62.5851	67.1334	63.5254	59.8196	64.2535	62.0377	62.0369
YER142C	33.9871	30.9001	31.5388	32.142	33.1517	31.5063	29.3819	31.3466
YER143W	28.6446	29.6059	31.5732	29.9412	36.0008	39.1718	36.119	37.0972
YER144C	23.461	24.9693	26.0269	24.8191	28.9242	28.8139	25.1905	27.6429
YER145C	94.0691	90.8288	106.115	97.0043	61.2335	66.5738	76.0286	67.9453
YER145C-A	5.40906	5.24928	6.34157	5.66664	3.71566	5.14429	5.34405	4.73466
YER146W	120.494	118.606	122.505	120.535	93.5081	105.497	97.5447	98.85
YER147C	12.6067	13.5106	14.4076	13.5083	10.7127	12.2639	11.6252	11.534
YER147C-A	8.45572	8.31017	8.28545	8.35045	7.8241	6.26636	8.37643	7.48896
YER148W	130.538	141.032	139.215	136.928	112.932	104.202	114.198	110.444
YER148W-A	0.204477	0.29182	0.618655	0.371651	1.23333	0.555624	1.18835	0.992434
YER149C	18.3058	18.1608	18.0808	18.1824	19.7124	19.4079	20.4769	19.8657
YER150W	135.1	145.258	133.358	137.905	443.585	437.621	424.66	435.289
YER151C	28.3597	29.3558	30.7987	29.5047	35.8194	34.4385	35.4842	35.2474
YER152C	40.4615	41.1351	45.8508	42.4825	61.3244	65.1471	64.5841	63.6852
YER152W-A	1.6705	2.08605	3.26415	2.34023	4.96792	4.18461	3.51928	4.22394
YER153C	10.1602	9.24535	10.4437	9.94975	26.0143	27.1657	27.4797	26.8866
YER154W	24.0413	27.9723	26.8604	26.2913	29.7641	30.7001	32.7968	31.087
YER155C	43.8018	43.0465	45.2022	44.0168	76.5025	65.1757	66.5204	69.3995
YER156C	104.714	108.143	108.382	107.08	106.125	111.859	107.86	108.615
YER157W	19.7979	17.625	19.9845	19.1358	19.4286	18.9083	18.9884	19.1085
YER158C	9.27937	8.85842	9.03408	9.05729	16.994	17.3757	18.7575	17.7091
YER158W-A	6.4133	4.23641	3.46495	4.70489	8.10489	6.53505	3.35447	5.99814
YER159C	84.2807	86.1369	87.9213	86.1129	110.25	108.671	113.941	110.954
YER161C	40.5815	44.3545	39.7774	41.5711	33.7363	32.7098	34.1844	33.5435
YER162C	15.4722	15.2859	15.7046	15.4876	17.6108	19.1226	20.1158	18.9497
YER163C	46.0089	47.2281	52.2894	48.5088	48.5142	49.0806	46.6088	48.0679
YER164W	26.5595	27.3811	28.8984	27.613	34.7355	31.6886	34.0142	33.4794
YER165W	477.29	499.169	507.919	494.793	342.512	339.963	344.696	342.39
YER165C-A	1.43862	0.284278	0.920742	0.881212	1.00121	0.338291	1.06117	0.800224
YER166W	37.101	38.0695	42.1344	39.1016	45.4133	43.104	43.2964	43.9379
YER167W	32.4406	31.4612	33.5937	32.4985	35.7205	33.3405	30.7447	33.2686
YER168C	27.0734	27.6326	28.9231	27.8764	33.558	34.4321	35.194	34.3947
YER169W	12.2263	12.5171	12.8977	12.5471	21.4234	19.8845	20.9218	20.7432
YER170W	20.5388	16.97	20.9862	19.4983	15.8172	16.7266	17.0321	16.5253
YER171W	19.2254	19.8829	20.7921	19.9668	23.3421	23.0703	22.8734	23.0953
YER172C	19.3264	20.1952	21.0642	20.1953	26.1217	24.9877	26.3179	25.8091
YER172C-A	0	0.177549	0.0784173	0.0853222	0.416878	0.105642	0.451886	0.324802
YER173W	8.68014	10.3041	10.4643	9.81617	10.6521	10.6022	9.85534	10.3699
YER174C	37.1759	35.7045	34.1951	35.6918	29.662	30.766	30.1208	30.1829
YER175C	20.6167	22.4686	24.0723	22.3859	22.24	21.6822	21.4326	21.7849
YER175W-A	10.3294	11.1077	12.3555	11.2642	10.3838	9.30163	8.37643	9.35396
YER176W	19.815	19.0348	20.8284	19.8927	22.7314	21.5567	22.4103	22.2328
YER177W	962.72	955.905	1022.68	980.435	1167.65	1166.89	1182.25	1172.26
YER178W	393.13	407.537	416.447	405.705	512.37	546.932	548.77	536.024
YER179W	1.07836	1.5082	1.19629	1.26095	2.20421	2.08777	3.10218	2.46472
YER180C	13.5408	15.7959	16.3651	15.2339	19.1359	18.5472	16.8937	18.1923
YER180C-A	26.0596	24.021	22.262	24.1142	20.6493	20.7748	23.1183	21.5141
YER181C	4.26891	5.43092	4.42827	4.70937	5.27229	5.71708	6.80488	5.93141
YER182W	57.161	55.6065	58.3439	57.0371	66.5301	71.7994	69.449	69.2595
YER183C	32.345	30.4759	34.9625	32.5945	29.3088	29.8228	30.5871	29.9062
YER184C	12.3791	11.0123	13.3123	12.2346	9.93808	9.65867	9.39278	9.66318
YER185W	3.91803	3.13951	3.80639	3.62131	2.13194	2.01452	2.13079	2.09242
YER186C	41.9942	42.0904	41.1787	41.7544	38.5101	34.9719	35.6865	36.3895
YER187W	13.2034	11.4281	10.8506	11.8274	8.5377	8.87237	10.0479	9.15267
YER188W	18.7939	17.2191	20.9294	18.9808	16.3041	16.2474	21.6855	18.079
YER188C-A	0.395277	0	0.0996607	0.164979	0.264906	0.13426	0	0.133055
YER189W	8.77845	8.43359	9.55497	8.92234	8.82468	7.19971	7.2793	7.7679
YER190W	14.2825	14.7642	15.5165	14.8544	16.6185	16.4554	16.4127	16.4955
YER190C-A	1.50732	1.17337	1.14012	1.2736	1.92852	1.46612	1.55292	1.64919
YER190C-B	1.79816	1.39977	1.79286	1.66359	2.21845	1.83229	2.20881	2.08652
YFL068W	0.572141	0.699883	0.68005	0.650691	0.985978	0.666288	0.78377	0.812012
YFL067W	0.299021	0.384073	0.508894	0.397329	0.526042	0.685569	0.586509	0.599373
YFL066C	13.8789	13.6885	14.7475	14.105	13.8847	13.529	13.2067	13.5401
YFL065C	7.80245	7.77643	7.54639	7.70842	6.81488	7.42922	5.46372	6.56927
YFL064C	9.47308	9.14176	8.07518	8.89667	7.86023	8.19731	8.32368	8.12707
YFL063W	0	0	0	0	0	0.0882283	0	0.0294094
YFL062W	5.25741	5.30154	5.15392	5.23762	6.32821	6.55554	5.69877	6.19417
YFL061W	3.37513	2.64095	2.5529	2.85633	2.51543	2.60905	2.23206	2.45218
YFL060C	13.3286	11.4636	11.9551	12.2491	11.3237	10.3965	12.596	11.4388
YFL059W	9.93693	10.3914	10.8419	10.3901	7.60245	8.10942	8.01089	7.90759
YFL058W	0.886602	0.72618	0.816399	0.809727	1.04628	1.17839	0.772894	0.999187
YFL057C	11.6123	13.258	10.6702	11.8469	19.0235	19.3707	19.1963	19.1968
YFL056C	13.8406	13.3481	14.7742	13.9876	20.704	18.7723	20.7748	20.0837
YFL055W	2.41969	2.34266	2.48321	2.41519	4.05813	4.31175	4.02792	4.1326
YFL054C	7.42243	7.25687	7.35014	7.34315	15.3901	14.5049	12.9312	14.2754
YFL053W	0.621458	0.722201	0.520426	0.621361	0.914784	0.814185	0.909373	0.879448
YFL052W	6.27083	6.25943	6.69101	6.40709	10.9273	10.1925	8.13686	9.75221
YFL051C	0.817344	1.04982	0.68005	0.849073	1.3968	1.66572	2.0663	1.70961
YFL050C	9.33994	9.04005	8.72194	9.03398	14.1504	12.1672	12.271	12.8629
YFL049W	19.3517	17.7731	21.1267	19.4172	30.128	26.4816	28.1723	28.2606
YFL048C	66.0768	62.9396	64.7212	64.5792	55.0572	53.5782	52.5144	53.7166
YFL047W	21.3365	20.5058	21.5318	21.1247	18.951	19.5582	19.5732	19.3608
YFL046W	47.8977	43.2818	43.3625	44.8474	42.2655	43.505	41.2282	42.3329
YFL045C	453.015	440.387	438.938	444.113	256.597	276.387	260.539	264.508
YFL044C	24.0556	25.0884	26.0737	25.0726	22.3304	21.9131	22.1749	22.1395
YFL042C	21.3457	21.8291	24.3374	22.504	25.571	24.6749	23.5304	24.5921
YFL041W-A	10.1387	10.2939	9.96937	10.134	14.5965	12.176	12.7525	13.175
YFL041W	41.7145	43.8416	49.4662	45.0074	53.5109	51.117	55.6409	53.4229
YFL040W	0.194308	0.20798	0.385801	0.262697	0.903408	0.494992	0.698724	0.699041
YFL039C	756.878	796.094	779.955	777.642	643.963	672.987	647.518	654.823
YFL038C	288.768	287.394	300.251	292.138	323.36	355.139	342.681	340.393
YFL037W	244.104	251.797	260.345	252.082	219.169	216.181	211.77	215.707
YFL036W	35.0492	34.551	36.7488	35.4497	42.0648	36.9387	38.0527	39.0187
YFL034C-B	11.8384	11.8685	12.5805	12.0958	15.8676	14.4558	14.6983	15.0072
YFL034C-A	112.636	117.533	115.798	115.322	82.6528	77.5819	83.7961	81.3436
YFL034W	16.5825	16.2361	18.2102	17.0096	16.8831	16.1577	16.7239	16.5882
YFL033C	9.78012	9.94338	10.7317	10.1517	17.0253	14.31	15.7307	15.6887
YFL032W	4.55516	2.84634	5.58723	4.32958	2.97026	4.76708	4.1856	3.97431
YFL031W	1397.01	1400.64	1509.23	1435.63	1321.4	1394.05	1452.64	1389.36
YFL031C-A	78.4019	70.4748	71.1035	73.3267	74.8937	75.9156	67.6666	72.8253
YFL030W	7.40223	7.31972	7.66048	7.46081	11.3953	12.4029	11.5828	11.7937
YFL029C	16.9585	17.2023	17.3414	17.1674	17.933	20.1052	20.9813	19.6732
YFL028C	67.1635	64.4213	65.1374	65.5741	52.5411	51.1497	46.7531	50.148
YFL027C	15.3484	14.427	15.5043	15.0933	16.0324	15.8436	16.1257	16.0005
YFL026W	1.76777	1.82007	1.86241	1.81675	7.00253	6.36898	6.49442	6.62198
YFL025C	10.5183	10.9719	11.9068	11.1323	15.5362	14.043	14.5563	14.7119
YFL024C	10.918	10.0586	11.6015	10.8593	17.9061	16.3023	16.0932	16.7672
YFL023W	17.5146	17.0915	19.3012	17.9691	23.529	23.8015	26.55	24.6269
YFL022C	93.9353	103.361	103.421	100.239	84.6454	86.5307	87.3901	86.1888
YFL021C-A	0.369049	1.26405	1.11657	0.916558	1.66947	0.987144	1.44773	1.36811
YFL021W	3.59818	3.43121	3.37109	3.46682	3.59658	4.49978	4.66941	4.25526
YFL020C	2.78341	1.83339	3.40092	2.67257	4.84281	2.61808	2.51976	3.32688
YFL019C	2.45527	1.24234	2.36363	2.02041	1.79506	1.81955	1.9458	1.85347
YFL018C	172.946	175.027	193.138	180.371	172.033	168.955	170.834	170.607
YFL017W-A	72.8825	79.4866	73.0996	75.1563	63.7368	67.7428	69.5453	67.0083
YFL017C	75.3507	70.3646	78.3559	74.6904	73.2425	76.4184	77.3243	75.6617
YFL016C	56.051	55.3753	56.1007	55.8423	51.8861	51.529	51.353	51.5894
YFL015W-A	1.24278	0.957758	0.658012	0.952849	0.874524	0.633184	0.433355	0.647021
YFL015C	0.318996	0.204865	0.301605	0.275155	1.12237	1.05642	1.73802	1.3056
YFL014W	135.901	131.035	107.186	124.708	4810.42	4925.19	5092.88	4942.83
YFL013W-A	0.834037	0.588146	0.816399	0.746194	1.92346	2.99954	2.7372	2.5534
YFL013C	18.5503	18.665	19.2399	18.8184	21.856	19.6441	21.9466	21.1489
YFL012W-A	1.26404	1.08239	1.2748	1.20708	1.48248	2.14673	1.92837	1.85253
YFL012W	5.29991	4.08443	4.34284	4.57573	2.75271	2.34022	3.15712	2.75002
YFL011W	1.60947	1.46045	2.2894	1.78644	1.35231	1.61555	1.23552	1.40113
YFL010W-A	17.2011	17.2235	17.9421	17.4556	14.7816	16.9622	12.6974	14.8137
YFL010C	129.662	136.616	131.707	132.662	121.502	138.165	134.081	131.249
YFL009W	21.625	21.4376	22.4877	21.8501	28.98	28.83	28.1706	28.6602
YFL008W	26.9928	26.8405	28.9562	27.5965	29.6512	27.1616	30.2553	29.0227
YFL007W	38.684	40.842	44.0785	41.2015	66.9799	61.6244	63.2818	63.9621
YFL005W	237.905	220.871	228.907	229.228	183.841	178.214	185.571	182.542
YFL004W	84.1755	82.6206	83.3981	83.3981	82.0177	77.6937	76.9694	78.8936
YFL003C	2.25675	2.0988	2.01219	2.12258	2.17849	2.07115	2.24092	2.16352
YFL002C	33.3244	31.8715	30.0529	31.7496	37.3171	33.6547	36.6881	35.8866
YFL001W	26.9851	25.4714	29.4325	27.2963	26.2115	25.1189	27.0975	26.1427
YFR001W	129.552	122.449	113.858	121.953	113.717	93.9907	122.555	110.087
YFR002W	42.1301	44.0565	44.0923	43.4263	55.3051	51.7345	55.2417	54.0938
YFR003C	68.1123	64.8777	70.5023	67.8308	76.1651	74.121	79.9104	76.7322
YFR004W	193.462	184.602	189.256	189.107	193.46	190.126	194.578	192.721
YFR005C	25.3467	24.7013	25.8912	25.3131	27.6399	23.2451	27.5673	26.1508
YFR006W	99.9204	99.0144	101.457	100.131	95.6848	91.7574	95.6503	94.3642
YFR007W	7.78277	8.07974	9.5595	8.474	10.974	9.15869	9.24629	9.79301
YFR008W	17.1979	14.7264	16.9623	16.2955	15.651	15.5943	14.3317	15.1924
[truncated: 5,023 more rows]

## Sheet: Fig 1A and S1B nup84D
	log2(FPKM) WT_1	log2(FPKM) WT_2	log2(FPKM) WT_3	Moyenne log2(FPKM) WT	log2(FPKM) nup84Δ_1	log2(FPKM) nup84Δ_2	log2(FPKM) nup84Δ_3	Moyenne log2(FPKM) nup84Δ
YAL069W	0	0.107434	0	0.0358114	0	0	0	0
YAL068W-A	0	0	0	0	0	0	0	0
YAL068C	0	0.0931889	0	0.031063	0.214667	0.136642	0.570843	0.307384
YAL067W-A	0	0	0	0	0	0	0	0
YAL067C	1.28402	0.916242	1.07422	1.09149	1.40069	1.31905	1.74756	1.4891
YAL066W	0.127909	0.547636	0.290246	0.32193	0.252304	0.321198	0.419329	0.330943
YAL065C	0.510311	0.436974	0.46319	0.470158	0.30198	0	0.334594	0.212191
YAL064W-B	9.53797	7.7234	6.43022	7.89719	15.8487	15.36	16.518	15.9089
YAL064C-A	0.622042	0.266324	0.86259	0.583652	0.511247	0.781018	0.679754	0.65734
YAL064W	3.19052	2.25688	2.41326	2.62022	3.14669	4.35426	3.0924	3.53112
YAL063C-A	3.12451	1.86121	2.36333	2.44968	2.14371	4.43474	3.11749	3.23198
YAL063C	0.972985	0.935177	0.916186	0.941449	1.88007	2.14412	1.9399	1.98803
YAL062W	5.01051	4.41935	5.40018	4.94335	10.6045	9.96309	10.3492	10.3056
YAL061W	44.3974	50.1184	86.4275	60.3144	71.2338	79.7357	69.6553	73.5416
YAL060W	118.948	111.511	111.63	114.029	110.778	132.63	128.017	123.809
YAL059C-A	2.70731	2.47812	4.09554	3.09365	4.05121	4.1025	2.50961	3.55444
YAL059W	77.8299	75.1712	76.8796	76.6269	90.2816	100.318	84.8091	91.8029
YAL058W	13.0269	13.0243	15.1562	13.7358	24.4039	27.3212	26.0692	25.9314
YAL056C-A	1.80096	1.25299	1.95819	1.67071	2.22027	1.41327	2.58307	2.0722
YAL056W	36.948	36.6641	39.6737	37.7619	54.3713	56.5642	55.2093	55.3816
YAL055W	19.1117	20.582	20.9299	20.2079	27.0018	28.7807	26.4457	27.4094
YAL054C	7.09542	7.46532	7.9132	7.49131	12.157	9.4507	11.6476	11.0851
YAL053W	51.5833	52.6702	54.9352	53.0629	58.8167	61.5778	58.9313	59.7753
YAL051W	15.9694	15.7584	16.4862	16.0714	23.2821	23.5882	23.4645	23.445
YAL049C	47.4893	46.8248	48.0988	47.4709	65.4196	73.8741	67.1878	68.8272
YAL048C	11.9775	12.6658	11.6247	12.0894	19.5163	20.8367	21.6556	20.6696
YAL047W-A	1.67642	0.717753	1.53974	1.31131	0.708598	1.20278	0.942151	0.951177
YAL047C	9.66883	9.75348	10.4931	9.9718	15.2418	16.2619	14.3591	15.2876
YAL046C	27.5613	29.8576	26.9749	28.1313	29.5328	34.1065	31.6634	31.7676
YAL045C	2.04654	1.86196	1.45123	1.78658	1.89228	1.44539	1.84505	1.72757
YAL044W-A	81.7294	88.5527	90.3759	86.886	130.027	132.665	122.299	128.33
YAL044C	314.52	278.697	277.156	290.124	242.779	349.099	383.976	325.284
YAL043C	10.5321	11.6438	11.9194	11.3651	20.8218	22.3188	19.123	20.7545
YAL042C-A	5.95642	4.92146	4.34727	5.07505	6.28685	7.3475	6.44053	6.69163
YAL042W	73.4931	80.0205	75.7162	76.4099	100.858	103.449	94.4669	99.5911
YAL041W	14.9694	16.2802	16.1691	15.8062	19.11	19.568	19.9876	19.5552
YAL040C	8.69223	10.4288	9.73703	9.61935	24.4961	24.8567	23.2194	24.1907
YAL039C	48.6704	50.0042	54.2272	50.9673	49.7422	52.7105	53.0874	51.8467
YAL038W	4364.84	4622.66	4763.76	4583.75	3535.76	3754.43	3703.79	3664.66
YAL037C-B	82.594	78.5173	78.1371	79.7495	58.1625	53.2225	54.4194	55.2681
YAL037C-A	0.856434	2.56675	0.647795	1.35699	1.68934	1.07531	1.12307	1.29591
YAL037W	5.46311	4.57918	5.17983	5.07404	11.3832	10.9653	12.6883	11.6789
YAL036C	34.7369	39.7439	39.0549	37.8452	48.9756	50.6492	46.267	48.6306
YAL035W	102.814	111.702	112.293	108.937	133.945	140.374	136.357	136.892
YAL034C-B	0.558017	0.19113	0.506491	0.418546	0.660421	0.140126	0.731747	0.510765
YAL034W-A	9.80761	10.0991	10.4545	10.1204	12.1217	14.7042	12.1556	12.9939
YAL034C	19.3406	17.9724	18.1435	18.4855	35.8388	36.2008	32.9783	35.006
YAL033W	49.3089	45.9467	52.1959	49.1505	55.0653	59.9034	57.1545	57.3744
YAL032C	23.5874	23.2058	28.8733	25.2222	30.8425	33.5539	32.0621	32.1528
YAL031W-A	1.407	0.876217	1.64473	1.30931	1.63997	2.40898	1.59345	1.8808
YAL031C	14.9759	14.47	15.384	14.9433	21.2903	24.2875	22.5134	22.6971
YAL030W	69.0945	76.9403	79.9977	75.3442	109.391	117.288	98.1068	108.262
YAL029C	33.3917	33.104	35.7508	34.0822	67.6248	74.0734	71.7047	71.1343
YAL028W	6.46944	6.77995	7.59571	6.94837	9.7137	8.97149	8.78432	9.1565
YAL027W	18.2248	18.2728	17.1915	17.8964	23.0804	23.5696	22.4362	23.0287
YAL026C-A	41.1088	38.2889	32.1852	37.1943	37.4322	43.3521	34.4015	38.3953
YAL026C	49.3249	46.3754	51.4936	49.0646	56.7488	61.262	60.9278	59.6462
YAL025C	46.8713	53.9689	51.1828	50.6743	64.5716	66.0119	70.4303	67.0046
YAL024C	8.30079	8.19392	9.71894	8.73788	14.1392	15.2435	15.6452	15.0093
YAL023C	136.234	139.383	143.066	139.561	141.702	149.835	144.41	145.316
YAL022C	38.269	38.3917	40.7692	39.1433	50.7432	53.1558	54.8419	52.9137
YAL021C	33.6321	35.4474	37.1212	35.4002	47.6716	48.6389	49.5607	48.6237
YAL020C	9.35654	9.39743	7.44964	8.73454	14.7093	13.5586	12.4079	13.5586
YAL019W-A	1.45398	0.948594	0.890291	1.09762	1.84372	1.82558	1.72507	1.79812
YAL019W	25.8656	29.0344	29.0262	27.9754	41.6587	44.8312	44.4257	43.6386
YAL018C	0.282264	0.552456	0.335501	0.390074	0.596542	1.01258	0.793162	0.800761
YAL017W	24.8201	24.8592	26.6068	25.4287	41.1094	43.9504	43.3836	42.8145
YAL016C-B	0	0.547044	0.161073	0.236039	0	1.0695	0.558501	0.542667
YAL016C-A	2.63476	3.33046	3.5113	3.15884	3.5885	4.56837	4.0309	4.06259
YAL016W	91.2559	89.5824	90.8105	90.5496	108.997	119.251	113.034	113.761
YAL015C	20.9182	20.773	22.6786	21.4566	26.6195	27.4316	26.5926	26.8813
YAL014C	50.2473	49.0343	51.8179	50.3665	52.3508	59.5871	57.6618	56.5332
YAL013W	15.6277	17.7576	18.2252	17.2035	29.5367	26.7466	24.7008	26.9947
YAL012W	209.932	223.344	217.848	217.041	222.376	241.032	229.396	230.935
YAL011W	8.90118	8.59238	8.97697	8.82351	14.1641	13.7372	16.9007	14.934
YAL010C	17.2007	16.8359	17.1199	17.0522	21.6501	23.8298	21.3578	22.2792
YAL009W	28.1592	30.3226	29.1213	29.201	37.6185	34.1754	35.752	35.8486
YAL008W	56.9109	60.2089	58.2147	58.4448	90.5777	91.1523	80.9538	87.5613
YAL007C	166.806	173.962	179.604	173.457	187.342	183.637	183.603	184.861
YAL005C	1153.9	1141.03	1169.12	1154.68	1234.31	1295.77	1371.49	1300.52
YAL004W	16.5012	14.1299	15.7513	15.4608	18.0161	15.6727	15.4106	16.3664
YAL003W	1666.42	1723.94	1712.69	1701.02	1552.69	1689.97	1631.18	1624.61
YAL002W	15.6402	14.6829	16.3445	15.5559	24.3328	25.771	25.8113	25.305
YAL001C	23.9175	24.5507	26.3161	24.9281	29.2886	30.5666	28.4641	29.4398
YAR002W	26.9295	28.169	30.8388	28.6457	41.7645	42.8079	43.2983	42.6236
YAR002C-A	140.029	140.169	143.785	141.328	150.472	161.733	154.775	155.66
YAR003W	24.4962	24.3277	26.599	25.141	28.4146	29.7527	29.2389	29.1354
YAR007C	30.8588	31.5396	33.4318	31.9434	50.1211	53.0121	51.2908	51.4747
YAR008W	29.5177	30.0901	30.0053	29.871	30.3445	29.3159	30.4131	30.0245
YAR014C	42.0473	40.7821	43.5782	42.1359	67.1055	72.7875	75.5403	71.8111
YAR015W	479.446	403.6	398.337	427.128	429.498	668.174	690.759	596.144
YAR018C	20.1193	19.3702	20.8749	20.1215	38.3094	40.9338	39.1258	39.4563
YAR019C	7.12967	7.92763	8.35584	7.80438	11.7968	12.2145	11.5497	11.8537
YAR019W-A	3.32255	2.43863	2.60289	2.78802	3.51097	4.32069	3.26773	3.6998
YAR020C	12.7388	12.5241	8.56486	11.2759	21.1724	22.2146	25.212	22.8663
YAR023C	15.7145	14.9583	14.2635	14.9788	21.4098	23.1262	22.5239	22.3533
YAR027W	97.5705	93.8073	100.523	97.3002	102.166	110.543	105.88	106.196
YAR028W	37.3254	40.0596	37.8408	38.4086	53.3701	59.3011	58.8528	57.1747
YAR029W	16.3564	16.2648	19.6883	17.4365	36.9467	39.3066	42.5514	39.6016
YAR030C	1.84849	1.87963	2.00987	1.91266	4.67169	4.35171	5.37823	4.80054
YAR031W	9.80502	11.935	12.6378	11.4593	12.489	12.6421	9.02343	11.3849
YAR033W	16.2285	19.2152	18.5394	17.9944	20.5864	22.9054	20.8773	21.4564
YAR035W	1.18188	1.44777	1.26644	1.29869	3.3836	3.35946	4.54189	3.76165
YAR035C-A	0	0.42168	1.11745	0.513042	2.42842	4.32814	0.645766	2.46744
YAR042W	30.298	30.3903	33.0933	31.2605	45.2565	49.3028	49.3821	47.9805
YAR047C	0.984899	2.21382	1.86241	1.68704	4.12832	3.70983	4.76253	4.20023
YAR050W	0.794239	0.921424	0.859139	0.858268	2.85536	3.2383	2.96215	3.0186
YAR053W	2.26261	1.25364	1.40939	1.64188	1.1814	2.33953	1.30899	1.60997
YAR060C	1.9992	1.91329	1.95692	1.95647	6.95907	9.00696	6.78537	7.5838
YAR064W	0.263518	0.112824	0	0.125447	0.129949	0.330866	0.777511	0.412775
YAR066W	0.644779	0.883388	0.438931	0.655699	0.763105	0.485739	0.845521	0.698122
YAR068W	0.812288	0.556443	0.675844	0.681525	0.560791	0.917897	1.06518	0.847956
YAR069C	0.268914	0.345403	0.406806	0.340375	0.530441	0.168821	0.176318	0.29186
YAR070C	0.263518	0.338472	0.298982	0.300324	1.03959	0.827165	0.691121	0.852626
YAR071W	14.1241	12.5031	14.6763	13.7678	6.64658	8.49674	7.34599	7.49644
YAR073W	1.10608	1.33712	1.05808	1.16709	3.68976	3.06345	3.56211	3.43844
YAR075W	0.416448	1.28376	0.944986	0.881731	1.56076	1.46406	2.1298	1.71821
YBL113C	12.3754	12.2142	13.358	12.6492	45.0474	45.9491	46.9905	45.9957
YBL113W-A	1.47122	1.53974	1.79286	1.60127	4.11119	3.28395	3.4298	3.60831
YBL112C	13.2977	14.0471	15.6983	14.3477	39.0999	38.6977	35.1199	37.6392
YBL111C	7.36566	8.29718	8.91689	8.19324	21.9968	21.5083	24.4052	22.6368
YBL109W	0.705599	0.402798	0.533706	0.547368	0.231969	0.88593	0.385532	0.501144
YBL108C-A	1.84669	1.31775	1.86241	1.67562	1.21421	1.9322	2.21982	1.78875
YBL108W	0	0.774231	0.293101	0.355777	0.636964	0.973071	0.254072	0.621369
YBL107W-A	2.65165	2.59495	1.43262	2.22641	3.73604	0.951239	1.24186	1.97638
YBL107C	41.8317	39.4928	39.2508	40.1918	37.3403	37.6302	36.3157	37.0954
YBL106C	5.56933	7.20839	7.14389	6.64054	13.846	13.937	15.3554	14.3795
YBL105C	35.1632	36.4483	37.1701	36.2605	44.292	45.1869	44.2289	44.5693
YBL104C	14.1625	14.0839	14.8253	14.3572	18.0655	19.3623	19.4451	18.9577
YBL103C	20.9544	22.264	23.0847	22.101	20.5467	20.941	18.9345	20.1407
YBL102W	75.7141	80.7215	86.4358	80.9571	72.8527	71.3812	71.3802	71.8714
YBL101C	14.9875	16.0328	15.0744	15.3649	18.0098	16.3439	14.6414	16.3317
YBL100W-C	7.94541	6.52009	4.75775	6.40775	3.59162	5.81935	5.64367	5.01821
YBL100C	9.78626	6.33862	7.30729	7.81073	12.4979	9.60933	10.612	10.9064
YBL099W	218.469	216.007	201.479	211.985	339.043	351.018	351.438	347.166
YBL098W	66.2892	55.1229	52.2716	57.8946	31.0568	38.4723	38.728	36.0857
YBL097W	10.4666	10.7921	10.6189	10.6259	14.8175	15.4052	14.3491	14.8573
YBL096C	1.27909	1.53338	0.870737	1.22774	2.14458	2.08778	1.34185	1.85807
YBL095W	27.6816	27.3453	27.3436	27.4568	25.4249	24.2638	24.363	24.6839
YBL094C	1.66128	1.21931	1.16681	1.34913	2.80878	2.68181	1.63387	2.37482
YBL093C	38.2528	43.6363	40.8733	40.9208	51.5606	49.078	49.8163	50.1516
YBL092W	2341.53	2479.69	2328.27	2383.16	1740.12	1627.83	1645.9	1671.29
YBL091C-A	26.9488	27.6808	26.3251	26.9849	24.2544	29.2842	23.5725	25.7037
YBL091C	126.576	130.929	136.161	131.222	134.364	129.742	126.865	130.324
YBL090W	67.3622	60.8052	72.473	66.8802	67.0365	62.6702	57.8001	62.5023
YBL089W	15.5454	15.4996	18.2818	16.4423	19.1649	17.0452	18.5527	18.2542
YBL088C	10.4431	10.7995	11.7325	10.9917	14.9958	15.0313	14.9124	14.9798
YBL087C	676.239	699.115	653.2	676.185	432.017	375.135	396.939	401.363
YBL086C	24.3772	24.6007	25.9548	24.9776	27.4415	28.1436	27.2162	27.6004
YBL085W	30.327	32.7674	32.8013	31.9652	33.4927	31.9239	33.1509	32.8558
YBL084C	9.59965	9.86143	9.61852	9.6932	13.8328	13.9706	13.5182	13.7738
YBL083C	1.11236	1.66687	1.89309	1.55744	1.46277	2.32774	1.64101	1.8105
YBL082C	16.3482	15.5923	14.6611	15.5339	19.1168	19.34	20.0676	19.5081
YBL081W	4.97716	6.11097	5.41792	5.50202	8.57091	7.04273	6.4404	7.35135
YBL080C	11.2659	10.363	11.2272	10.952	14.0436	13.1536	14.4079	13.8684
YBL079W	30.3111	30.121	33.7995	31.4106	44.7667	44.7525	46.7902	45.4365
YBL078C	53.5931	48.7448	47.9263	50.0881	73.5675	69.8692	68.5425	70.6597
YBL077W	5.21014	7.51392	6.29158	6.33855	5.85977	3.7873	4.73462	4.7939
YBL076C	357.941	354.602	361.556	358.033	274.551	280.902	285.744	280.399
YBL075C	7.78217	7.4773	7.62929	7.62958	26.2953	24.415	26.6789	25.7964
YBL074C	9.56285	7.71433	9.02056	8.76591	13.8377	14.742	16.4135	14.9977
YBL073W	0.506701	0.108471	0.191631	0.268934	1.24935	0.477149	0.913624	0.880041
YBL072C	1440.29	1502.38	1456.17	1466.28	1050.6	1076.4	1056.32	1061.11
YBL071C-B	1.206	0.344228	1.21627	0.922165	1.98239	2.01896	1.31789	1.77308
YBL071W-A	28.1075	27.7011	28.0794	27.9627	33.5496	34.9105	36.8584	35.1062
YBL071C	1.66282	1.97149	1.74147	1.79193	1.51382	1.60599	1.34185	1.48722
YBL070C	0.984899	0.5271	1.21057	0.907522	3.15695	0.463729	1.5337	1.71813
YBL069W	19.8661	20.047	20.5978	20.1703	41.417	44.9747	46.5713	44.321
YBL068W-A	0	0	0	0	0	0	0	0
YBL068W	30.2282	33.4324	33.4112	32.3573	33.1009	33.0031	33.6072	33.2371
YBL067C	51.6303	51.9325	53.5676	52.3768	48.9176	52.44	49.8552	50.4043
YBL066C	7.72055	7.67966	8.57559	7.99193	14.3111	14.8061	15.7203	14.9458
YBL065W	1.71785	1.27485	1.8191	1.60393	4.9698	4.02618	4.43026	4.47541
YBL064C	58.6543	59.1857	56.3712	58.0704	106.374	105.719	118.833	110.308
YBL063W	4.83047	4.8307	4.72937	4.79685	6.50284	7.00943	6.01071	6.50766
YBL062W	0.829389	1.24285	1.01942	1.03055	2.35174	1.82237	1.97129	2.04847
YBL061C	26.9642	28.6624	27.6887	27.7718	40.2303	39.3251	40.2475	39.9343
YBL060W	6.3784	5.6224	5.90811	5.96963	10.1931	11.3062	11.3051	10.9348
YBL059C-A	84.494	65.9152	72.2909	74.2334	78.0291	78.7526	75.0703	77.284
YBL059W	18.3621	19.259	20.87	19.497	28.0751	27.6903	24.3655	26.7103
YBL058W	124.615	122.049	130.684	125.783	150.37	154.367	152.831	152.523
YBL057C	71.5887	66.3775	70.4101	69.4588	63.6104	68.0397	65.721	65.7904
YBL056W	120.568	115.031	120.669	118.756	95.6597	104.906	98.6274	99.731
YBL055C	27.6775	30.1813	30.3504	29.4031	26.6452	25.1044	28.3719	26.7071
YBL054W	9.56795	11.5514	11.054	10.7245	20.0064	21.0781	22.5547	21.2131
YBL053W	1.79073	1.71378	1.03578	1.51343	2.90891	2.11613	2.14104	2.38869
YBL052C	20.5519	20.0968	20.3466	20.3318	20.8592	21.1403	22.7885	21.596
YBL051C	35.087	36.032	37.2482	36.1224	40.6294	40.8042	39.2013	40.2116
YBL050W	99.1488	97.3724	103.98	100.167	87.2523	87.0417	89.0657	87.7866
YBL049W	6.62913	6.81175	7.95106	7.13065	24.8446	24.8511	29.4941	26.3966
YBL048W	2.78685	2.06094	3.64098	2.82959	10.3696	11.1335	8.72096	10.0747
YBL047C	60.8987	63.1636	68.1324	64.0649	73.4545	77.5202	78.9909	76.6552
YBL046W	17.7391	17.4496	19.4884	18.2257	23.5866	25.9962	24.4571	24.6799
YBL045C	85.4925	80.4648	78.5418	81.4997	110.235	118.466	123.992	117.564
YBL044W	1.1776	1.37504	1.53851	1.36372	0.105584	0	0.772112	0.292565
YBL043W	4.69545	3.79185	4.47556	4.32095	11.295	12.8454	14.5423	12.8942
YBL042C	30.7057	29.8896	29.6753	30.0902	38.8369	38.9623	40.028	39.2758
YBL041W	136.524	141.517	144.158	140.733	171.195	182.378	179.601	177.725
YBL040C	128.858	113.003	125.272	122.377	104.38	102.834	95.4771	100.897
YBL039W-B	70.8258	55.5625	58.1729	61.5204	39.569	36.7346	31.0063	35.77
YBL039C	198.135	205.006	202.044	201.728	206.183	208.553	216.196	210.311
YBL039C-A	0	0	0	0	0	0	0	0
YBL038W	62.6617	60.0248	65.9825	62.8897	73.2492	71.6099	66.5864	70.4818
YBL037W	11.6474	12.0096	12.4161	12.0244	14.9753	13.2148	14.688	14.2927
YBL036C	107.467	93.9263	107.13	102.841	93.3976	105.44	108.237	102.358
YBL035C	10.4283	11.2724	11.5031	11.0679	14.2372	17.256	17.8008	16.4313
YBL034C	8.8457	9.62919	9.84643	9.44044	15.4694	16.2817	16.5334	16.0948
YBL033C	42.9774	43.9372	45.2188	44.0445	43.2022	44.3191	45.6101	44.3771
YBL032W	57.8335	64.1304	64.0536	62.0059	43.6827	41.5516	42.0709	42.4351
YBL031W	10.8482	10.9392	11.9302	11.2392	14.3594	14.1583	13.6172	14.045
YBL030C	203.536	201.671	184.162	196.456	321.145	301.244	323.446	315.279
YBL029C-A	160.8	156.882	146.104	154.595	202.005	191.296	192.214	195.172
YBL029W	7.38674	6.40526	6.48307	6.75836	8.60707	10.292	10.1156	9.67159
YBL028C	203.024	177.553	178.679	186.418	150.121	148.955	137.519	145.532
YBL027W	1827.86	1837.13	1781.62	1815.53	1195.71	1183.75	1197.87	1192.44
YBL026W	258.232	214.248	214.407	228.962	192.611	175.836	166.617	178.354
YBL025W	14.7735	14.8018	15.6214	15.0656	16.8007	12.9339	16.7043	15.4796
YBL024W	61.6554	66.7119	69.0934	65.8202	62.801	61.5814	65.7239	63.3688
YBL023C	25.4725	25.6773	26.2955	25.8151	25.6285	29.2775	27.6469	27.5176
YBL022C	61.1422	60.2573	67.7802	63.0599	83.7269	83.9637	87.2785	84.9897
YBL021C	23.6376	23.983	25.515	24.3785	23.5557	24.9641	24.7813	24.4337
YBL020W	27.4846	26.2739	27.3472	27.0352	30.2204	32.0779	29.5424	30.6136
YBL019W	12.4263	13.6947	13.1587	13.0932	14.7521	14.7931	15.2389	14.928
YBL018C	34.9134	32.1666	29.4165	32.1655	22.603	21.7992	22.9744	22.4589
YBL017C	98.8512	98.6408	107.152	101.548	106.262	107.37	108.508	107.38
YBL016W	24.952	25.5949	24.7432	25.0967	50.72	53.4738	49.6163	51.27
YBL015W	44.1914	46.4768	43.9334	44.8672	60.3394	59.1575	61.8131	60.4367
YBL014C	15.1597	16.442	16.7252	16.109	28.3792	29.651	29.982	29.3374
YBL013W	6.02689	5.87096	6.25247	6.05011	8.47989	9.78875	9.33529	9.20131
YBL012C	5.1087	3.02852	4.1614	4.09954	5.03853	5.18081	5.53974	5.25303
YBL011W	55.7221	53.9992	57.6754	55.7989	57.3077	57.4788	58.6948	57.8271
YBL010C	16.0489	17.5649	16.4803	16.698	24.1794	23.8426	24.3208	24.1143
YBL009W	8.75059	8.70008	9.80362	9.08476	14.3178	14.0211	14.6078	14.3155
YBL008W-A	0.164837	0.423444	0.24936	0.279214	1.13801	1.03482	0.324234	0.832354
YBL008W	12.0125	13.6703	13.2924	12.9917	18.7649	19.064	19.3371	19.0554
YBL007C	93.4768	95.1309	101.263	96.6236	86.0439	88.1085	88.5216	87.558
YBL006C	90.7024	92.8186	103.255	95.5921	84.4301	97.3472	87.5539	89.7771
YBL006W-A	16.6574	15.3956	16.9992	16.3507	11.9954	12.6151	13.3487	12.6531
YBL005W	10.044	11.7322	16.7808	12.8523	11.0995	10.7876	10.7113	10.8662
YBL004W	54.4001	59.5354	61.5157	58.4837	74.9046	77.0855	77.3508	76.447
YBL003C	662.163	614.809	592.835	623.269	245.961	246.736	241.381	244.693
YBL002W	303.963	298.412	311.16	304.512	174.475	181.67	178.413	178.186
YBL001C	186.086	176.913	179.951	180.984	198.707	205.626	184.316	196.216
YBR001C	19.9691	19.6655	20.2758	19.9701	26.8241	25.7911	28.0227	26.8793
YBR002C	40.2881	44.2152	43.5372	42.6802	48.3221	49.7781	46.5607	48.2203
YBR003W	24.0195	22.7836	23.7552	23.5194	30.727	35.2056	29.669	31.8672
YBR004C	33.4421	37.6653	36.0908	35.7327	33.5589	32.5571	32.1789	32.765
YBR005W	107.635	113.733	110.29	110.553	124.474	131.552	122.111	126.046
YBR006W	24.7945	24.1039	25.1791	24.6925	59.0245	59.0765	60.0929	59.398
YBR007C	9.5295	9.75419	10.7523	10.012	12.1839	11.7669	11.4412	11.7973
YBR008C	8.03797	7.69615	8.80339	8.17917	17.0715	17.6214	18.1995	17.6308
YBR009C	1353.01	1272	1375.89	1333.63	939.881	943.637	934.962	939.493
YBR010W	483.133	464.417	466.056	471.202	329.281	324.026	316.382	323.23
YBR011C	435.8	479.19	501.292	472.094	470.908	439.216	487.737	465.954
YBR012C	9.12031	9.50037	10.0988	9.57316	20.4011	22.6663	22.3783	21.8152
YBR013C	21.8754	21.6802	23.2107	22.2554	31.4634	27.7204	33.0021	30.7287
YBR014C	58.274	54.4545	59.5366	57.4217	56.4479	57.5997	55.8047	56.6174
YBR015C	94.0958	94.6509	101.573	96.7732	97.6974	96.0514	101.969	98.5726
YBR016W	96.3794	101.404	100.748	99.5103	78.3456	77.2882	72.149	75.9276
YBR017C	44.8079	44.1372	46.8817	45.2756	55.4346	57.0128	59.0696	57.1723
YBR018C	3.22331	3.34277	2.62769	3.06459	4.66257	4.13703	3.68674	4.16211
YBR019C	2.92795	2.74825	2.54118	2.73913	2.03622	1.86169	1.72286	1.87359
YBR020W	2.02773	1.97059	2.38583	2.12805	4.26958	4.68781	4.74828	4.56856
YBR021W	6.36005	6.22405	6.6387	6.4076	10.341	11.9782	10.9613	11.0935
YBR022W	39.7207	35.6806	38.8446	38.0819	27.5933	28.4692	31.5787	29.2137
YBR023C	47.8306	47.4898	49.43	48.2501	67.7108	70.8653	69.8023	69.4595
YBR024W	23.1646	24.7459	28.5733	25.4946	31.6334	34.1288	32.1396	32.634
YBR025C	384.858	399.656	395.661	393.392	291.848	293.915	294.895	293.553
YBR026C	72.4444	70.5704	72.9047	71.9732	84.8205	86.3245	86.8335	85.9928
YBR027C	0.949301	0.711267	0.538528	0.733032	0.819227	0.595957	0.622425	0.679203
YBR028C	24.7318	24.3649	27.002	25.3662	27.5458	28.0727	27.8453	27.8213
YBR029C	38.3298	36.2992	42.221	38.95	44.7381	45.3212	46.2355	45.4316
YBR030W	9.27775	9.63116	10.7871	9.89866	14.3763	16.4717	15.6663	15.5047
YBR031W	1221.31	1304.61	1275	1266.97	918.125	943.089	964.618	941.944
YBR032W	0.913152	0.33511	0.888037	0.712099	6.81889	4.09474	5.64511	5.51958
YBR033W	3.72684	3.09344	3.25095	3.35708	7.44987	7.81678	7.3307	7.53245
YBR034C	77.5764	81.0532	90.2915	82.9737	94.4934	96.5809	105.979	99.0178
YBR035C	117.677	123.799	121.759	121.078	133.976	134.569	132.291	133.612
YBR036C	98.2554	97.0532	103.783	99.6971	98.9615	97.6857	98.2829	98.31
YBR037C	35.147	35.1386	37.664	35.9832	35.2156	38.8883	35.9234	36.6758
YBR038W	23.0104	24.2978	24.8639	24.0574	41.4882	42.2061	42.206	41.9668
YBR039W	132.622	127.871	126.156	128.883	227.434	243.826	249.845	240.368
YBR040W	3.82528	3.87795	3.09293	3.59872	15.3945	15.7337	15.4523	15.5268
YBR041W	54.1147	54.5529	57.6106	55.426	61.0704	64.0519	65.1626	63.4283
YBR042C	48.2695	44.7007	45.1025	46.0242	47.7616	46.8964	40.8917	45.1832
YBR043C	24.6731	24.8531	27.0687	25.5316	28.9581	32.6093	32.4321	31.3332
YBR044C	16.8568	15.1398	17.0643	16.3536	18.6461	18.6718	20.6784	19.3321
YBR045C	8.06472	6.04657	5.85661	6.65597	5.32129	5.13422	5.33742	5.26431
YBR046C	54.1398	52.4305	55.7377	54.1027	43.9164	45.6652	42.0915	43.8911
YBR047W	15.6353	14.1263	15.7839	15.1818	7.28527	7.65153	5.93298	6.95659
YBR048W	916.198	956.074	934.679	935.65	709.636	666.67	751.308	709.205
YBR049C	31.5857	30.8207	33.1867	31.8644	29.1694	31.1316	30.9798	30.4269
YBR050C	5.34241	4.92882	4.7709	5.01404	4.8271	5.02001	4.18081	4.67598
YBR051W	1.23816	1.34937	1.5325	1.37334	0.666082	0.282654	1.18083	0.709855
YBR052C	132.699	131.438	138.928	134.355	128.138	132.607	128.878	129.874
YBR053C	54.9671	49.8592	57.0002	53.9422	62.7628	70.3214	66.6686	66.5842
YBR054W	53.2081	49.8288	41.9525	48.3298	279.569	281.465	291.56	284.198
YBR055C	14.9688	15.9593	17.2524	16.0602	24.7245	22.8931	25.1904	24.2693
YBR056W	80.5215	82.6081	82.5093	81.8796	94.4835	93.2284	88.3282	92.0134
YBR056W-A	573.802	580.063	583.307	579.057	433.037	444.933	420.523	432.831
YBR056C-B	12.2177	10.8889	14.3335	12.4801	14.755	5.63519	9.15517	9.84845
YBR057C	39.7223	38.9419	43.1496	40.6046	38.0941	36.8004	37.929	37.6078
YBR058C	28.3594	29.6396	30.2297	29.4096	37.6367	37.655	38.5902	37.9606
YBR058C-A	214.74	190.724	181.967	195.81	163.779	136.129	140.587	146.831
YBR059C	32.7269	36.221	36.3713	35.1064	43.2652	42.3525	42.1992	42.6056
YBR060C	18.6058	18.951	20.4648	19.3405	19.9565	20.2333	20.4283	20.206
YBR061C	22.0909	23.133	23.7654	22.9964	31.9457	31.5249	33.1978	32.2228
YBR062C	30.4257	28.8382	30.2747	29.8462	33.5258	36.2256	37.353	35.7015
YBR063C	12.4938	14.1996	15.6111	14.1015	23.4601	22.7765	23.4901	23.2422
YBR064W	0	0.0788186	0.208868	0.0958957	0.363129	0.577856	0.422464	0.454483
YBR065C	22.1467	24.8537	24.5688	23.8564	36.2266	34.2272	37.1876	35.8805
YBR066C	35.9488	31.373	35.0133	34.1117	38.272	33.574	31.804	34.55
YBR067C	266.759	275.683	252.374	264.939	340.025	343.393	346.247	343.222
YBR068C	148.773	157.815	156.714	154.434	193.79	190.846	190.328	191.655
YBR069C	89.2254	88.9281	89.2962	89.1499	105.928	115.46	118.652	113.347
YBR070C	23.6868	24.2887	25.5895	24.5217	34.2893	30.4206	29.9313	31.5471
YBR071W	37.662	37.1494	37.9564	37.5893	48.8763	58.8261	56.2544	54.6523
YBR072W	44.9977	39.5927	36.7099	40.4334	196.538	217.747	225.732	213.339
YBR072C-A	17.8628	12.5718	12.7708	14.4018	11.8254	13.8255	10.589	12.0799
YBR073W	39.7511	40.3783	43.5716	41.2337	66.5678	66.1184	68.8489	67.1784
YBR074W	39.5909	39.4643	40.7765	39.9439	49.8884	47.9472	50.6901	49.5086
YBR076W	2.73995	2.66324	2.18448	2.52922	3.46918	2.5569	3.30166	3.10925
YBR076C-A	41.4694	43.88	40.1048	41.8181	41.0458	38.8649	37.0951	39.002
YBR077C	53.8465	55.4405	59.6582	56.3151	55.6547	55.6475	49.2794	53.5272
YBR078W	388.736	399.78	391.383	393.3	364.604	372.802	375.681	371.029
YBR079C	88.3716	93.5602	95.9432	92.625	89.3078	92.9874	100.943	94.4127
YBR080C	52.6135	53.6508	54.5134	53.5926	52.6976	51.5389	54.6167	52.9511
YBR081C	20.8067	20.1109	22.1323	21.0166	56.4597	60.0789	63.1773	59.9053
YBR082C	398.071	414.638	408.537	407.082	392.414	421.468	393.479	402.454
YBR083W	17.9233	17.31	16.775	17.3361	30.9957	26.5473	29.6606	29.0679
YBR084W	126.52	128.985	123.286	126.264	112.1	112.778	116.817	113.898
YBR084C-A	1100.69	1099.47	1061.99	1087.38	822.725	807.824	820.442	816.997
YBR085W	11.5305	11.6476	12.8325	12.0035	5.50838	5.01431	5.4142	5.31229
YBR085C-A	360.398	322.539	315.517	332.818	318.81	319.503	289.717	309.343
YBR086C	105.008	105.11	110.759	106.959	109.85	110.492	114.347	111.563
YBR087W	30.7261	33.7344	35.412	33.2908	35.7423	37.795	38.9279	37.4884
YBR088C	77.1219	81.4392	83.6627	80.7413	87.4655	91.1866	88.6665	89.1062
YBR089W	1.71001	1.35163	0.895449	1.31903	1.10272	1.1561	1.59555	1.28479
YBR089C-A	123.437	126.245	132.239	127.307	77.7665	79.3024	78.2862	78.4517
YBR090C	11.6286	9.91093	11.6317	11.0571	7.71736	8.3919	9.61969	8.57632
YBR091C	53.8851	50.3452	59.5971	54.6091	70.5055	74.1215	71.2895	71.9721
YBR092C	110.739	115.545	117.247	114.51	242.201	248.766	256.389	249.119
YBR093C	8.86925	7.96997	9.24379	8.69434	5.87399	4.8558	5.5448	5.42486
YBR094W	18.0837	17.7748	19.6725	18.5103	24.2842	27.3938	26.9319	26.2033
YBR095C	24.3763	23.5204	24.501	24.1326	25.7143	25.5223	27.768	26.3348
YBR096W	69.2243	69.3964	74.5674	71.0627	56.4782	59.1218	58.4572	58.0191
YBR097W	12.0441	13.0619	13.8578	12.9879	17.9988	17.4798	17.9572	17.8119
YBR098W	6.25639	6.42274	6.34943	6.34285	8.62479	8.55946	8.28465	8.48964
YBR099C	4.32018	5.28476	4.12356	4.57617	11.4637	13.819	12.6793	12.654
YBR101C	302.798	303.311	279.186	295.098	163.45	169.182	164.518	165.717
YBR102C	21.1179	21.4074	22.4746	21.6666	25.7741	25.6426	24.8897	25.4355
YBR103W	15.999	17.6876	17.8994	17.1954	21.1416	22.4381	22.8502	22.1433
YBR103C-A	1.92847	0.943619	0.416763	1.09629	2.17369	0.69181	0.541902	1.1358
YBR104W	37.9985	36.7545	39.0603	37.9378	31.1757	29.662	29.6049	30.1475
YBR105C	27.2128	23.8383	27.3871	26.1461	46.2945	46.7482	48.4885	47.177
YBR106W	369.969	380.232	395.818	382.006	296.475	286.112	306.408	296.332
YBR107C	8.38657	9.30251	9.05244	8.91384	11.833	10.0803	9.98003	10.6311
YBR108W	12.8099	13.0152	13.4326	13.0859	18.0301	17.8544	17.5515	17.812
YBR109C	244.658	250.372	261.711	252.247	276.454	285.615	282.046	281.372
YBR109W-A	10.5525	10.6926	12.3717	11.2056	13.7033	13.0286	12.3387	13.0235
YBR110W	45.6748	44.4373	45.8134	45.3085	42.8584	45.541	45.3999	44.5998
YBR111C	177.151	194.276	201.607	191.011	226.248	230.395	239.94	232.194
YBR111W-A	118.444	96.7673	101.828	105.68	102.877	94.0306	86.6753	94.5276
YBR112C	30.8018	32.7714	32.1534	31.9089	31.301	31.3463	30.4022	31.0165
YBR113W	3.43284	4.05932	4.38941	3.96053	3.22446	3.59182	5.35906	4.05845
YBR114W	26.6678	25.7723	26.4546	26.2982	28.4428	29.1374	28.3477	28.6426
YBR115C	0.0359452	0	0	0.0119817	42.5329	39.3436	41.8216	41.2327
YBR116C	0.523286	0.128024	0.621981	0.424431	0.368641	0.750883	1.0293	0.716277
YBR117C	4.16114	3.66212	3.74486	3.85604	12.0649	13.1583	14.3742	13.1991
YBR118W	6132.58	6190.88	6142.82	6155.43	5259.45	5315.63	5243.39	5272.82
YBR119W	10.5477	9.60176	11.9295	10.693	20.3134	19.2594	19.7875	19.7868
YBR120C	35.5658	35.6085	36.1446	35.773	30.5802	28.1673	27.7839	28.8438
YBR121C	352.656	358.16	381.312	364.043	300.557	316.765	325.34	314.221
YBR121C-A	0	0	0	0	0	0	0	0
YBR122C	54.5212	56.6686	59.7111	56.967	74.4882	76.6573	74.1313	75.0923
YBR123C	16.7923	18.3051	18.196	17.7645	21.2696	22.2448	21.1049	21.5398
YBR124W	1.20712	0.563806	1.07906	0.949994	1.29877	0.68892	1.9427	1.31013
YBR125C	13.2245	13.9372	14.4446	13.8688	16.3947	16.9816	16.22	16.5321
YBR126C	292.002	281.931	295.153	289.695	338.178	334.262	320.791	331.077
YBR126W-A	607.578	615.079	571.091	597.916	530.953	546.51	564.889	547.45
YBR126W-B	36.3655	30.9035	23.1304	30.1331	26.0843	35.2823	27.0951	29.4873
YBR127C	546.753	535.59	565.279	549.208	549.857	602.974	587.487	580.106
YBR128C	6.41176	7.13176	8.17461	7.23938	8.57283	10.0008	7.41114	8.66158
YBR129C	46.2256	46.0462	45.296	45.8559	30.701	29.8321	29.6251	30.0527
YBR130C	34.3875	35.6032	33.5869	34.5259	37.9993	38.5036	36.5445	37.6825
YBR131W	10.2239	10.1991	11.4967	10.6399	12.9404	14.0991	14.3007	13.7801
YBR131C-A	0	0.758076	0	0.252692	0.873141	0	0	0.291047
YBR132C	26.7628	26.91	25.6394	26.4374	24.2156	25.7154	22.3508	24.0939
YBR133C	19.3706	20.4137	22.1767	20.6537	37.1703	36.5265	39.7632	37.82
YBR134W	0.491222	0.757131	0.520174	0.589509	0.484474	0.370058	0.708572	0.521034
YBR135W	48.9014	48.199	55.0494	50.7166	81.7193	85.1249	93.1856	86.6766
YBR136W	8.50644	9.44526	9.57811	9.1766	16.2495	17.3759	16.4364	16.6873
YBR137W	50.0738	50.3928	54.434	51.6336	39.9608	39.6083	42.0387	40.5359
YBR138C	12.1769	11.232	11.3946	11.6012	16.8224	15.9916	16.4817	16.4319
YBR139W	77.6128	72.7744	81.5438	77.3104	96.1565	99.6256	101.246	99.0093
YBR140C	27.2152	28.0131	31.2817	28.8367	41.44	42.9692	44.065	42.8247
YBR141C	8.89806	9.94582	11.2258	10.0232	15.006	15.4363	18.1037	16.182
YBR141W-A	23.6376	34.4446	32.3079	30.13	28.6298	18.2237	27.734	24.8625
YBR142W	34.6715	37.8589	36.2821	36.2708	43.7116	45.6	45.0927	44.8014
YBR143C	257.573	265.74	265.794	263.035	211.355	217.034	216.004	214.798
YBR144C	2.38383	2.47099	2.6572	2.50401	3.83598	3.62319	2.38563	3.2816
YBR145W	62.7439	67.6672	62.2921	64.2344	43.0545	45.2818	44.5959	44.3107
YBR146W	55.4275	53.6487	57.2317	55.436	61.4374	63.9969	59.3209	61.5851
YBR147W	17.0421	14.7067	14.0957	15.2815	17.5501	15.3951	17.1527	16.6993
YBR148W	4.93257	3.74416	3.55171	4.07615	4.39745	4.08372	4.3922	4.29113
YBR149W	124.426	124.958	139.122	129.502	216.076	216.098	223.166	218.447
YBR150C	15.1693	14.5445	15.3132	15.009	14.0194	13.8132	13.1291	13.6539
YBR151W	96.9912	91.1719	96.1281	94.7637	104.92	111.641	112.608	109.723
YBR152W	12.3816	11.6432	13.8946	12.6398	16.5188	17.0723	15.9117	16.5009
YBR153W	20.6641	23.6692	23.0188	22.4507	25.4091	29.5169	30.1944	28.3735
YBR154C	174.494	157.732	171.447	167.891	128.111	130.427	127.326	128.621
YBR155W	40.605	40.7792	42.3113	41.2318	43.3626	43.6887	44.0629	43.7047
YBR156C	6.32661	7.08656	7.44964	6.95427	11.3664	10.9921	11.5139	11.2908
YBR157C	11.0528	10.5576	12.7058	11.4387	14.5885	15.9843	15.7854	15.4528
YBR158W	77.1824	73.4576	77.2936	75.9779	131.494	134.295	133.852	133.214
YBR159W	144.527	136.519	143.455	141.5	123.914	120.976	117.406	120.765
YBR160W	50.0717	46.1077	47.4167	47.8654	51.7237	53.4812	51.5435	52.2494
YBR161W	27.9424	26.0589	24.9647	26.322	26.358	27.3374	25.4134	26.3696
YBR162C	317.549	328.063	331.112	325.575	258.508	264.503	272.426	265.146
YBR162W-A	496.916	451.589	415.881	454.795	318.067	302.97	271.447	297.495
YBR163W	15.726	14.3279	16.0004	15.3514	23.1852	25.7026	24.2162	24.368
YBR164C	118.521	114.012	114.265	115.599	94.106	95.4422	90.2373	93.2618
YBR165W	21.9329	21.6678	24.4119	22.6709	26.0402	26.064	28.5627	26.889
YBR166C	35.9213	36.7739	40.9541	37.8831	42.3557	40.9274	43.8269	42.37
YBR167C	28.0648	24.8504	23.7955	25.5702	23.4355	23.6517	22.5078	23.1983
YBR168W	18.7885	17.8549	18.3892	18.3442	18.5523	19.5518	18.2094	18.7712
YBR169C	99.0993	92.5157	89.8317	93.8156	170.997	179.495	182.035	177.509
YBR170C	33.5431	35.1342	37.584	35.4204	45.6623	44.7258	47.0166	45.8016
YBR171W	116.514	114.95	121.504	117.656	112.873	119.209	114.882	115.655
YBR172C	29.5151	29.695	30.4857	29.8986	37.7388	40.2199	40.8358	39.5982
YBR173C	84.1052	82.283	87.4843	84.6242	120.91	109.912	114.369	115.064
YBR174C	1.25465	1.28921	2.0878	1.54389	2.1036	1.10271	2.4679	1.8914
YBR175W	21.4987	21.2728	23.433	22.0682	22.7619	22.4713	20.8428	22.0253
YBR176W	14.4901	16.4728	17.445	16.136	19.8467	24.0205	19.9537	21.2736
YBR177C	39.151	37.5945	40.4541	39.0665	30.4942	29.5618	30.9068	30.3209
YBR178W	1.36938	0.901989	0.637402	0.96959	1.87002	1.05806	1.58852	1.50553
YBR179C	13.9742	13.616	14.8993	14.1631	21.0182	22.5637	21.825	21.8023
YBR180W	0.596214	0.451624	0.312208	0.453349	0.701105	0.46067	0.541271	0.567682
YBR181C	1406.88	1430.5	1384.31	1407.23	969.051	932.485	927.654	943.063
YBR182C	6.753	6.26292	5.97229	6.3294	6.68073	6.5483	7.54756	6.92553
YBR182C-A	1.82765	0.173889	1.84321	1.28158	4.40621	3.82457	4.79332	4.34137
YBR183W	25.6203	22.7376	25.2947	24.5509	29.5855	32.8955	31.7607	31.4139
YBR184W	4.42957	3.68705	3.87456	3.99706	4.75922	4.59845	4.73778	4.69849
YBR185C	24.9454	25.9575	26.9897	25.9642	34.1174	36.2368	36.1259	35.4933
YBR186W	0.763065	0.42938	0.643134	0.61186	2.15024	1.50556	1.61531	1.75704
YBR187W	86.8284	93.3259	86.8349	88.9964	55.0106	56.2916	54.8453	55.3825
YBR188C	26.9842	25.1717	26.3018	26.1526	29.7358	28.9594	26.1931	28.2961
YBR189W	1583.4	1595.57	1587.02	1588.66	1100.64	1139.83	1104	1114.83
YBR190W	0.126675	0.759295	0.958153	0.614708	1.49922	2.86289	1.66114	2.00775
YBR191W	1792.52	1883.7	1859.94	1845.39	1268.68	1234.11	1230.37	1244.39
YBR191W-A	14.9066	19.6024	14.8993	16.4694	7.35091	9.35814	5.58501	7.43135
YBR192W	23.9441	26.0107	28.0502	26.0017	25.2259	26.2464	25.9789	25.8171
YBR193C	21.955	23.2802	24.47	23.2351	24.8913	26.5356	25.2925	25.5732
YBR194W	23.9698	22.7097	24.8172	23.8322	30.0773	28.3825	27.1144	28.5247
YBR195C	11.5919	13.8586	14.6482	13.3662	15.5801	15.8397	18.3753	16.5984
YBR196C	972.328	987.887	1038.19	999.468	768.325	836.33	843.27	815.975
YBR196C-A	9.25409	10.641	8.1996	9.36491	11.4739	12.2831	11.2684	11.6751
YBR196C-B	15.9099	21.084	19.1972	18.7303	17.5594	22.8297	23.0986	21.1626
YBR197C	18.8123	21.266	20.0712	20.0498	25.018	26.0667	26.6437	25.9095
YBR198C	31.3155	32.6769	33.3965	32.463	36.6294	38.132	38.816	37.8591
YBR199W	114.464	111.525	121.084	115.691	130.12	126.676	127.515	128.104
YBR200W	35.8636	35.6026	35.5194	35.6619	44.8388	48.6818	43.8958	45.8054
YBR200W-A	0	0	0	0	0.236919	1.20645	0.630016	0.691128
YBR201W	42.924	40.4348	41.1227	41.4938	36.5351	37.0273	33.7192	35.7606
YBR201C-A	14.3045	15.7025	13.5158	14.5076	11.7952	12.3072	12.1773	12.0932
YBR202W	22.4194	23.1554	24.9519	23.5089	30.4192	33.6271	35.4794	33.1752
YBR203W	15.8188	15.0518	15.4206	15.4304	16.5207	15.0322	13.8578	15.1369
YBR204C	35.6142	32.1502	32.8854	33.5499	33.5418	36.3468	32.1634	34.0173
YBR205W	118.48	118.598	121.452	119.51	122.389	129.651	126.877	126.306
YBR206W	80.1336	86.8947	82.5688	83.199	87.333	86.0651	85.4891	86.2957
YBR207W	65.5943	63.8634	69.9149	66.4575	62.9448	64.211	66.8207	64.6588
YBR208C	57.1009	54.7685	51.8195	54.563	39.7738	48.4976	51.3728	46.5481
YBR209W	0.745665	1.27701	0.846016	0.956231	0.12257	0.624157	1.0593	0.60201
YBR210W	40.334	36.7464	40.973	39.3511	43.0641	47.1679	44.9269	45.0529
YBR211C	28.9638	22.915	24.2358	25.3715	25.0831	23.6746	24.2162	24.3246
YBR212W	31.5107	30.7076	34.2661	32.1615	37.3352	41.1002	38.7658	39.0671
YBR213W	3.05025	3.2098	2.9465	3.06885	3.44329	2.72239	3.20474	3.12347
YBR214W	35.4956	38.1004	35.5506	36.3822	43.5827	42.8163	43.4749	43.2913
YBR215W	10.5867	10.7078	10.7699	10.6882	14.1885	13.3156	14.6325	14.0455
YBR216C	21.3226	21.3883	21.9393	21.5501	24.0506	26.3045	23.4229	24.5927
YBR217W	26.845	25.7113	24.4256	25.6606	26.0894	21.0114	22.7733	23.2914
YBR218C	135.15	136.564	135.78	135.831	136.725	147.875	156.155	146.918
YBR219C	4.753	6.08394	4.63286	5.1566	5.2193	5.59859	6.39341	5.7371
YBR220C	9.88413	11.5523	11.8344	11.0903	13.7909	13.9983	11.7789	13.1894
YBR221C	232.057	236.357	245.895	238.103	230.688	236.224	233.155	233.356
YBR221W-A	0.757615	3.24369	1.1461	1.7158	4.10964	1.90248	2.23534	2.74915
YBR222C	21.9162	23.8002	24.5972	23.4379	28.5941	28.3251	26.6742	27.8645
YBR223C	15.2271	15.4986	15.4221	15.3826	17.9363	17.2204	17.093	17.4165
YBR223W-A	1.98635	1.70089	1.00163	1.56296	0.979532	1.66267	0.434129	1.02544
YBR224W	2.14192	1.70309	1.85156	1.89886	3.01785	2.68933	3.66143	3.12287
YBR225W	13.3701	13.3714	14.0832	13.6082	21.268	19.9908	20.047	20.4353
YBR226C	0.384351	0.493674	0.218038	0.365354	0.0947678	1.20645	0.37801	0.559742
YBR227C	36.6973	38.7449	39.2036	38.2152	41.3423	44.1127	42.9133	42.7894
YBR228W	21.0289	20.1885	22.1476	21.1217	25.3906	25.8304	24.3097	25.1769
YBR229C	36.8358	36.2846	38.5326	37.2177	53.6701	56.3691	55.2327	55.0907
YBR230C	58.8726	52.781	51.2686	54.3074	66.6862	61.2053	62.8715	63.5877
YBR230W-A	37.166	34.2913	40.8325	37.4299	33.4481	33.7152	36.9183	34.6939
YBR231C	12.2581	12.529	13.2646	12.6839	13.9416	12.4106	13.3799	13.244
YBR232C	0	0.563806	0.58103	0.381612	0.974075	0.964488	0.503662	0.814075
YBR233W	8.92234	9.38577	9.87278	9.39363	12.4294	13.6626	11.6828	12.5916
YBR233W-A	46.4706	42.0492	45.1175	44.5458	40.2229	37.8821	31.4697	36.5249
YBR234C	111.5	113.932	120.459	115.297	147.264	148.012	149.822	148.366
YBR235W	21.3918	22.4191	23.7744	22.5284	30.0151	31.0984	29.9568	30.3568
YBR236C	38.4268	39.3642	40.874	39.555	47.5609	49.3329	47.1959	48.0299
YBR237W	17.5335	16.4816	17.0199	17.0117	18.4961	18.7498	18.6015	18.6158
YBR238C	19.9231	20.084	19.848	19.9517	37.259	34.5721	34.8806	35.5706
YBR239C	6.02826	5.85262	6.32577	6.06889	7.01312	6.84933	8.61486	7.49244
YBR240C	2.33472	1.596	1.97371	1.96814	3.61845	3.59652	3.64048	3.61848
YBR241C	19.7941	18.595	18.8603	19.0831	26.9851	28.4119	28.1145	27.8372
YBR242W	26.8532	27.4632	27.5382	27.2849	32.0054	33.1348	32.5919	32.5774
YBR243C	30.2756	29.1949	32.8202	30.7636	29.0172	31.3254	29.389	29.9105
YBR244W	247.386	219.234	229.885	232.168	193.128	187.242	197.385	192.585
YBR245C	37.2226	35.94	38.6529	37.2718	41.7808	42.1155	44.8078	42.9014
YBR246W	24.9742	25.8028	28.4461	26.4077	29.0255	28.4494	28.2907	28.5885
YBR247C	31.2213	37.4241	35.6652	34.7702	42.8374	46.4966	45.9786	45.1042
YBR248C	87.2999	85.6725	83.6089	85.5271	71.5735	89.4887	88.519	83.1937
YBR249C	208.839	229.379	223.137	220.452	172.921	172.796	179.974	175.23
YBR250W	1.59574	1.66027	1.27189	1.5093	1.82766	1.96048	2.00255	1.93023
YBR251W	34.3245	33.8288	35.6916	34.6149	46.2125	46.1422	44.6735	45.6761
YBR252W	93.9275	90.8472	97.4479	94.0742	78.8524	82.1073	83.0474	81.3357
YBR253W	74.0263	68.761	77.0797	73.289	60.7106	58.1407	59.5251	59.4588
YBR254C	56.8394	53.0402	55.1094	54.9963	42.4828	48.496	45.3203	45.4331
YBR255W	16.294	16.808	15.971	16.3577	24.0968	25.1878	23.4289	24.2378
YBR255C-A	15.8382	14.7018	15.8557	15.4652	17.0646	19.5518	15.7951	17.4705
YBR256C	183.6	176.628	182.692	180.973	174.847	169.509	168.387	170.914
YBR257W	19.1164	14.8086	17.5682	17.1644	19.6186	20.7887	20.3899	20.2658
YBR258C	22.5975	19.1529	19.7033	20.4845	22.1963	20.8606	18.4979	20.5182
YBR259W	12.4335	10.5569	10.6461	11.2122	13.3305	13.4843	13.442	13.4189
YBR260C	17.4949	19.5621	19.2402	18.7658	24.5764	24.2906	24.9081	24.5917
YBR261C	49.7465	54.3108	58.6314	54.2296	53.1555	56.8498	55.9365	55.3139
YBR262C	135.708	132.18	138.821	135.57	128.426	127.585	121.454	125.822
YBR263W	99.0964	106.002	105.946	103.681	125.752	121.651	127.165	124.856
YBR264C	46.5416	47.109	43.9086	45.8531	51.2035	50.4172	47.8054	49.8087
YBR265W	84.3944	84.6415	89.4767	86.1709	51.5248	53.3177	52.9014	52.5813
YBR267W	22.0226	23.6245	26.2588	23.9687	43.8021	46.7762	45.2839	45.2874
YBR266C	1.39455	1.94047	1.78	1.70501	3.6104	2.62643	2.45734	2.89806
YBR268W	124.508	110.129	118.015	117.55	90.904	97.4862	79.1064	89.1655
YBR269C	51.0178	51.1638	52.3461	51.5092	74.9897	75.0211	69.1831	73.0646
YBR270C	4.70695	4.89419	5.72934	5.11016	8.60189	9.53531	9.94584	9.36101
YBR271W	22.8576	23.5214	24.0499	23.4763	28.8042	28.4135	29.3954	28.871
YBR272C	23.0279	21.6462	23.9098	22.8613	25.9494	26.8227	24.37	25.714
YBR273C	43.6047	41.0402	44.8711	43.172	49.1615	53.1311	49.7653	50.686
YBR274W	19.0557	18.0222	18.9156	18.6645	19.1529	18.4954	18.3622	18.6702
YBR275C	11.7278	12.8931	13.8372	12.8194	20.6562	20.097	21.2662	20.6731
YBR276C	28.6557	30.5912	30.0157	29.7542	46.9148	49.9576	49.106	48.6594
YBR277C	2.84909	2.60789	1.70914	2.38871	3.39132	2.3437	1.99688	2.5773
YBR278W	30.7659	29.5593	30.9787	30.4346	31.2089	30.548	33.599	31.7853
YBR279W	50.3595	48.9592	53.9903	51.103	46.9325	48.3905	49.2992	48.2074
YBR280C	26.0241	24.4412	26.8474	25.7709	29.6081	31.5098	27.768	29.6286
YBR281C	16.1745	16.5583	16.9348	16.5559	20.3304	18.7059	19.2184	19.4182
YBR282W	91.4957	92.4028	99.2206	94.373	99.5302	94.6276	88.6759	94.2779
YBR283C	94.6067	93.2897	95.467	94.4545	85.7972	86.2087	83.6936	85.2332
YBR284W	3.49216	3.67948	3.77641	3.64935	12.0009	12.0407	12.7096	12.2504
YBR285W	5.85616	6.72408	3.9765	5.51891	5.44755	4.92973	4.66872	5.01533
YBR286W	485.477	491.434	516.236	497.716	617.387	658.929	667.04	647.785
YBR287W	114.663	114.941	116.646	115.417	114.417	112.662	120.248	115.776
YBR288C	33.113	34.1498	34.3491	33.8706	33.1366	32.956	33.1949	33.0958
YBR289W	6.06641	5.70795	7.15813	6.31083	10.319	9.73159	8.58214	9.54426
YBR290W	67.2778	70.6541	69.0298	68.9872	63.174	61.9195	59.234	61.4425
YBR291C	15.0061	14.4766	14.43	14.6376	19.8098	19.7663	21.5594	20.3785
YBR292C	5.73418	5.72848	6.34525	5.93597	5.34122	6.79969	4.66483	5.60192
YBR293W	14.9967	14.941	15.7185	15.2187	18.2653	16.1395	18.0112	17.472
YBR294W	0.534649	0.706342	0.519944	0.586978	1.31073	0.958985	1.50236	1.25736
YBR295W	11.8664	12.6681	13.8037	12.7794	14.5501	13.9508	14.8418	14.4476
YBR296C	9.30183	7.86466	6.48887	7.88512	1.59968	1.34948	1.46066	1.46994
YBR296C-A	2.64847	1.98437	5.25857	3.29714	2.28558	0.831335	2.60477	1.90723
YBR297W	12.4059	11.5354	11.8012	11.9142	13.5198	13.8524	11.5803	12.9842
YBR298C	24.2437	22.5031	21.4416	22.7295	27.6467	25.624	21.1737	24.8148
YBR298C-A	0.178262	0.457933	0.404505	0.3469	0.879068	1.79057	1.87009	1.51324
YBR299W	3.81831	2.90416	3.07499	3.26582	3.78801	3.24311	3.68168	3.57093
YBR300C	1.42682	1.35752	0.95931	1.24788	0.547251	0.796208	1.61117	0.984875
YBR301W	1.5236	1.30464	0.905481	1.24458	3.11268	3.41605	2.35473	2.96115
YBR302C	90.0331	86.5128	89.3434	88.6298	114.893	111.566	105.727	110.729
YCL076W	0	0	0	0	0	0	0	0
YCL073C	0.0213297	0.0365288	0.032267	0.0300418	0.168294	0.0803429	0.0559408	0.101526
YCL069W	0.0286308	0.0490325	0.0216559	0.0331064	0.056475	0	0.0750891	0.0438547
YCL068C	0.705299	0.776494	1.44801	0.976602	1.29185	1.26508	0.759725	1.10555
YCL067C	57.9096	46.4381	51.4874	51.945	83.5501	88.3629	70.503	80.8053
YCL066W	18.0907	18.4355	18.4333	18.3198	32.1455	31.3494	31.9575	31.8175
YCL065W	4.9245	4.58347	5.26333	4.92377	5.59593	7.25837	6.38747	6.41392
YCL064C	36.6116	39.6261	36.3953	37.5443	31.161	22.0163	19.8256	24.3343
YCL063W	16.3493	16.8672	18.092	17.1028	20.038	22.8243	21.1258	21.3294
YCL061C	9.319	8.70778	8.72744	8.91807	13.9607	13.4336	12.3217	13.2387
YCL059C	102.915	110.492	108.991	107.466	106.745	111.071	110.272	109.363
YCL058C	6.53732	4.86128	5.13993	5.51284	11.7073	8.64008	6.59866	8.98203
YCL058W-A	10.5119	9.73107	9.81347	10.0188	20.3614	22.9486	29.1216	24.1439
YCL057C-A	176.811	181.912	183.876	180.867	278.481	284.463	310.761	291.235
YCL057W	61.9795	62.6601	65.2432	63.2943	86.5541	90.9885	91.0984	89.547
YCL056C	47.8865	42.9677	42.0648	44.3063	48.2335	44.454	39.581	44.0895
YCL055W	39.6591	37.0499	37.3051	38.0047	67.551	69.6184	63.9111	67.0268
YCL054W	31.7922	35.9004	35.7651	34.4859	53.0415	55.5723	57.2455	55.2864
YCL052C	47.5853	47.5263	47.7847	47.6321	51.708	50.7625	46.5594	49.6766
YCL051W	22.8385	21.7046	22.8549	22.466	23.4595	22.609	20.4696	22.1794
YCL050C	217.422	218.833	228.004	221.419	189.158	199.486	194.218	194.287
YCL049C	33.2974	33.8181	38.3089	35.1415	63.7502	64.0827	63.7213	63.8514
YCL048W-A	3.7185	1.29086	2.81262	2.60732	8.02867	7.4449	8.10503	7.85953
YCL048W	1.50107	1.79464	1.77806	1.69126	3.26816	3.73384	3.58398	3.52866
YCL047C	28.4619	24.2287	26.5472	26.4126	21.897	24.575	22.4103	22.9608
YCL045C	80.0272	78.7469	82.2365	80.3369	103.377	104.902	104.122	104.134
YCL046W	0.609845	0.626645	0.461278	0.565922	0.721761	0.765703	1.27954	0.922334
YCL044C	5.74968	6.13145	5.61743	5.83285	12.129	12.5332	10.4719	11.7114
YCL043C	475.616	473.873	505.777	485.089	525.977	557.264	560.351	547.864
YCL041C	2.23297	2.04865	2.71444	2.33202	3.46075	2.60339	1.93468	2.66628
YCL042W	11.5225	11.3701	10.3755	11.0894	9.84898	15.5696	10.433	11.9505
YCL040W	355.272	361.465	378.513	365.083	455.134	446.728	439.379	447.08
YCL039W	3.80137	3.99486	4.44365	4.07996	8.29925	7.50645	6.67292	7.49287
YCL038C	10.0739	10.6479	11.3105	10.6774	18.2298	19.2268	17.8839	18.4468
YCL037C	25.7331	29.4458	27.104	27.4276	41.1902	39.3611	38.0178	39.523
YCL036W	11.2193	12.2837	11.6603	11.7211	21.1378	21.9902	22.307	21.8117
YCL035C	313.728	318.011	340.277	324.005	446.531	469.056	476.228	463.938
YCL034W	58.2557	59.0052	63.3748	60.2119	83.8754	89.8078	81.2704	84.9845
YCL033C	64.0868	58.508	67.0468	63.2139	76.6303	83.8148	71.8415	77.4288
YCL032W	20.1874	20.0887	21.331	20.5357	23.8016	25.1163	23.1433	24.0204
YCL031C	92.3154	85.5361	82.2899	86.7138	89.366	85.7067	77.1939	84.0889
YCL030C	288.332	300.682	286.697	291.904	167.019	189.425	187.045	181.163
YCL029C	14.3499	16.9805	17.743	16.3578	21.8297	23.4358	24.1294	23.1316
YCL028W	102.925	103.842	114.772	107.18	127.783	137.22	136.007	133.67
YCL027W	13.6528	13.4455	12.2062	13.1015	29.8106	27.5946	26.9727	28.126
YCL026C-B	8.1074	10.5934	10.4477	9.71616	6.7522	4.8258	7.08768	6.22189
YCL026C-A	0.881493	0.929002	1.02577	0.945421	1.00314	2.04328	1.86728	1.6379
YCL025C	89.747	84.0489	76.3434	83.3798	73.2329	90.1037	92.5107	85.2824
YCL023C	1.0218	1.06939	0.686999	0.926062	1.00776	0.570195	1.56324	1.04706
YCL024W	10.4737	12.3357	12.6477	11.8191	17.6635	18.18	18.7786	18.2074
YCL022C	0.76497	0.589533	0.694335	0.682946	0.829908	0.38419	0.551723	0.588607
YCL021W-A	65.6251	69.1689	68.0545	67.6162	209.94	198.514	189.722	199.392
YCL018W	0.160581	0.114587	0.0202436	0.0984706	0.13198	0.0672071	0.105288	0.101492
YCL017C	49.9543	53.2739	55.0906	52.7729	59.4814	66.5124	63.7661	63.2533
YCL016C	11.1622	11.117	11.2196	11.1663	15.1887	16.5256	15.9485	15.8876
YCL014W	15.1386	15.9826	17.2787	16.1333	27.586	30.0571	30.5313	29.3914
YCL012C	49.8514	52.7861	54.6623	52.4333	66.7378	61.2267	64.275	64.0798
YCL011C	159.82	162.177	161.837	161.278	157.317	166.907	164.689	162.971
YCL010C	29.1136	30.2935	33.9108	31.106	33.3763	35.1198	33.864	34.12
YCL009C	30.3495	32.5787	28.4466	30.4582	41.0494	39.8922	34.3213	38.4209
YCL008C	7.75152	8.30344	9.01315	8.35604	13.941	13.702	11.0019	12.8816
YCL007C	5.9295	4.47497	4.63702	5.01383	7.73131	6.94016	7.31429	7.32859
YCL005W-A	461.03	457.077	446.611	454.906	358.244	364.539	361.629	361.471
YCL005W	16.1365	17.8084	17.2606	17.0685	19.6876	21.2543	19.3442	20.0953
YCL004W	7.2193	7.32883	8.50016	7.68277	11.7093	13.3664	12.5455	12.5404
YCL002C	41.5029	39.1754	37.2356	39.3046	30.0152	33.1722	30.6328	31.2734
YCL001W	243.294	220.679	237.989	233.987	175.02	185.86	162.979	174.62
YCL001W-A	2.73464	2.92706	3.10267	2.92146	3.37135	2.78975	3.75413	3.30508
YCL001W-B	2.48164	3.71875	4.1061	3.4355	4.89509	5.45277	5.08477	5.14421
YCR001W	0.25093	0.107434	0.3796	0.245988	0.494965	0.15753	0.0822632	0.24492
YCR002C	66.7626	71.7821	74.5533	71.0327	78.3399	81.3237	76.5307	78.7314
YCR003W	88.4692	72.8623	85.8874	82.4063	86.6326	90.5171	80.1201	85.7566
YCR004C	178.72	173.689	176.535	176.314	197.039	204.492	195.356	198.962
YCR005C	98.9722	96.3994	101.607	98.9929	127.88	132.872	126.157	128.97
YCR006C	13.1598	16.3323	16.3168	15.2696	21.44	22.3793	23.264	22.3611
YCR007C	12.1898	11.8184	11.3081	11.7721	12.5233	13.0038	13.9144	13.1472
YCR008W	46.9541	43.5958	44.9336	45.1612	43.7116	46.5099	44.8051	45.0089
YCR009C	210.982	205.742	212.815	209.846	194.093	201.918	195.995	197.335
YCR010C	2.10066	1.50389	2.10986	1.9048	1.90198	1.98895	2.68693	2.19262
YCR011C	64.0655	61.9235	65.9533	63.9808	71.1604	72.3521	72.93	72.1475
YCR012W	3691.15	3807.82	3980.11	3826.36	2572.47	2750.82	2710.31	2677.87
YCR013C	36.7168	38.062	38.7796	37.8528	27.0242	24.2353	22.1976	24.4857
YCR014C	10.5671	11.8246	10.7709	11.0542	19.4274	21.7953	20.2609	20.4945
YCR015C	25.331	23.6929	23.0189	24.0143	31.7267	34.6073	30.2209	32.185
YCR016W	38.6242	44.8428	43.2246	42.2305	51.4681	51.7254	48.9626	50.7187
YCR017C	63.2442	65.719	65.9812	64.9815	65.3672	67.8543	63.9442	65.7219
YCR018C	46.2088	43.9308	43.7792	44.6396	59.8305	66.1262	62.887	62.9479
YCR018C-A	7.1347	5.84375	5.98318	6.32054	5.96589	6.81597	9.0509	7.27759
YCR019W	16.3255	14.2604	15.3733	15.3197	23.254	24.32	25.9089	24.4943
YCR020C	6.39347	6.20462	6.77031	6.45613	11.8306	10.6268	12.5361	11.6645
YCR020C-A	111.523	87.7601	104.631	101.305	92.1706	100.974	106.333	99.826
YCR020W-B	35.8873	33.4708	33.5234	34.2938	33.3908	31.6109	28.777	31.2596
YCR021C	384.477	358.399	324.991	355.955	436.329	456.042	425.726	439.366
YCR022C	4.00831	4.80519	3.81144	4.20831	5.1957	6.61443	4.20499	5.33837
YCR023C	29.3273	29.7527	32.0972	30.3924	31.9577	33.7195	34.2688	33.3153
YCR024C	10.1675	9.98605	11.1189	10.4241	15.3921	17.1649	17.1241	16.5604
YCR024C-B	1015.11	1084.07	972.038	1023.74	1196.46	1189.01	1202.19	1195.89
YCR024C-A	2937.91	2950.37	2849.43	2912.57	3659.04	4076.36	4447.11	4060.83
YCR025C	1.44132	1.97469	1.01751	1.47784	2.9378	1.93032	3.02408	2.63073
YCR026C	33.8791	31.7509	37.1412	34.2571	44.1563	52.4394	48.96	48.5186
YCR027C	13.0866	15.2131	14.7346	14.3448	16.1	17.1486	16.3582	16.5356
YCR028C	18.3475	19.3634	20.5924	19.4344	21.2954	23.202	23.3577	22.6184
YCR028C-A	210.992	202.145	210.51	207.882	133.538	136.282	126.191	132.004
YCR030C	20.0153	20.8359	22.2968	21.0493	27.5493	27.919	26.6989	27.3891
YCR031C	1238.15	1338.99	1259.75	1278.96	1014.68	1007.21	1008.98	1010.29
YCR032W	11.7713	11.3447	12.7541	11.9567	17.3852	17.536	17.0622	17.3278
YCR033W	35.6296	33.4594	36.0483	35.0458	38.9316	44.8455	41.8344	41.8705
YCR034W	101.961	105.039	108.401	105.134	93.0993	98.7799	94.7643	95.5478
YCR035C	35.7026	38.9335	40.1265	38.2542	44.0704	51.0805	44.6349	46.5953
YCR036W	66.5159	58.6135	67.5523	64.2272	67.9612	69.6035	64.7381	67.4343
YCR037C	22.9314	22.1961	24.0476	23.0584	27.8735	27.535	28.0305	27.813
YCR038C	4.82233	4.67172	5.25493	4.91633	5.50174	5.79822	5.18489	5.49495
YCR038W-A	6.93369	3.77825	5.95971	5.55722	4.0409	4.35287	3.30632	3.90003
YCR039C	70.252	56.9001	59.9272	62.3597	98.1821	102.294	93.35	97.9422
YCR040W	21.679	23.3644	22.3913	22.4782	38.5599	36.981	35.3395	36.9601
YCR041W	16.1381	12.5996	14.7198	14.4858	17.3208	21.4545	17.8947	18.89
YCR042C	14.2846	14.3773	15.8609	14.8409	24.1828	24.1228	23.3088	23.8715
YCR043C	81.9524	79.1751	79.7223	80.2833	75.6798	81.8563	75.0342	77.5234
YCR044C	52.6218	53.4027	55.8191	53.9479	61.3697	62.4489	60.0101	61.2762
YCR045C	0.454055	0.388803	0.404048	0.415635	0.342449	0.570099	0.525369	0.479306
YCR045W-A	14.9705	18.5057	18.9008	17.459	26.6433	28.2654	32.3252	29.078
YCR046C	29.1952	30.3208	31.661	30.3923	28.2738	32.5346	31.3658	30.7247
YCR047C	6.7801	8.9225	8.96116	8.22125	15.2744	14.6512	11.5115	13.8124
YCR047W-A	3.82485	3.27518	3.76098	3.62034	5.65846	6.24309	3.63635	5.1793
YCR049C	2.73829	3.10114	2.80614	2.88186	4.2688	4.43627	2.72206	3.80905
YCR048W	28.2768	28.4801	29.9168	28.8912	35.7133	40.0917	36.8112	37.5387
YCR050C	1.407	1.42385	1.06423	1.29836	2.01843	1.76659	1.42572	1.73691
YCR051W	61.6036	65.482	63.5727	63.5527	63.606	67.0029	59.0504	63.2198
YCR052W	11.558	12.8429	12.8753	12.4254	17.1875	17.7869	15.5692	16.8478
YCR053W	168.183	181.764	187.358	179.102	174.315	182.165	173.096	176.525
YCR054C	8.67942	9.29452	10.1191	9.36435	17.4847	19.4766	18.3909	18.4507
YCR057C	42.6878	49.1353	50.6716	47.4983	59.6044	66.697	65.2207	63.8407
YCR059C	40.1054	41.8106	41.92	41.2787	52.1905	57.6911	57.7085	55.8634
YCR060W	109.624	102.028	106.886	106.179	87.1065	88.1757	78.8958	84.726
YCR061W	11.0585	12.3841	15.2522	12.8982	24.8807	26.2726	25.774	25.6424
YCR064C	3.1709	2.55065	2.8345	2.85201	4.83316	4.22257	3.65409	4.23661
YCR063W	5.20475	5.72524	6.14747	5.69249	13.3465	13.8742	15.0941	14.1049
YCR065W	17.8827	18.5208	20.4062	18.9366	29.5601	30.4788	29.7306	29.9232
YCR066W	11.7077	11.5135	11.9231	11.7148	18.5227	19.3069	17.2204	18.35
YCR067C	23.1532	25.7038	25.9088	24.9219	32.9451	32.7457	31.3851	32.3586
YCR068W	12.6692	11.703	11.9949	12.1224	17.0525	17.4324	15.5325	16.6725
YCR069W	31.0798	31.4724	33.0054	31.8525	32.9365	37.0574	34.8757	34.9565
YCR071C	49.9973	47.0876	52.6131	49.8993	46.8821	50.1514	47.6253	48.2196
YCR072C	16.0511	18.7767	18.6944	17.8407	31.3175	36.0192	36.1416	34.4928
YCR073C	10.9036	11.3604	11.495	11.253	12.0075	12.0824	12.0016	12.0305
YCR073W-A	62.2969	63.9719	67.8947	64.7212	76.3275	79.9273	76.1007	77.4518
YCR075C	17.2357	19.389	18.5511	18.3919	16.8085	20.8527	16.8406	18.1672
YCR075W-A	85.5488	81.394	74.0633	80.3354	75.4506	83.9745	78.6934	79.3728
YCR076C	14.1292	14.0297	16.5006	14.8865	20.2444	20.3983	20.8818	20.5082
YCR077C	37.103	40.8239	39.7392	39.222	59.2384	59.6278	60.9745	59.9469
YCR079W	20.4814	20.9163	22.8145	21.4041	28.3132	32.707	30.3804	30.4668
YCR081W	9.94487	10.1128	11.2602	10.4393	16.2124	18.4507	17.1842	17.2824
YCR081C-A	1.83625	1.14354	2.5253	1.83503	3.62206	3.77271	3.72137	3.70538
YCR082W	175.267	162.602	176.308	171.393	186.621	193.642	193.192	191.152
YCR083W	64.7761	62.4735	66.0153	64.4216	123.513	123.756	112.612	119.96
YCR084C	43.5383	44.7352	45.2347	44.5027	50.2398	52.065	50.2653	50.8567
YCR085W	0.111603	0.19113	0.337661	0.213465	0.550351	1.26113	1.53667	1.11605
YCR086W	16.415	15.06	18.4911	16.6553	25.3828	26.5724	28.0601	26.6718
YCR087W	10.5566	9.95655	10.01	10.1744	9.73256	9.5087	9.1285	9.45659
YCR087C-A	75.1359	83.0581	81.551	79.915	77.7832	89.3733	79.5956	82.2507
YCR088W	105.66	112.53	130.665	116.285	148.185	165.416	161.59	158.397
YCR089W	2.76476	2.80683	2.94278	2.83812	13.8681	12.6738	11.9813	12.8411
YCR090C	126.943	108.7	113.768	116.47	97.7965	96.1045	94.5928	96.1646
YCR091W	6.84379	5.66564	6.01702	6.17548	8.96649	8.67213	7.28557	8.30806
YCR092C	9.08106	9.47735	10.1326	9.56368	14.4263	15.9168	15.7126	15.3519
YCR093W	36.2954	37.1599	38.7611	37.4055	64.1584	64.0824	59.9845	62.7418
YCR094W	34.2345	32.0431	34.9575	33.745	38.7769	41.6612	41.2669	40.5683
YCR095C	34.5687	32.8189	33.7929	33.7268	37.2891	38.7255	34.7099	36.9082
YCR095W-A	6.51976	6.73104	6.05065	6.43381	10.831	10.7115	10.0048	10.5158
YCR096C	76.1582	65.9653	68.1466	70.09	105.741	113.81	94.4726	104.674
YCR097W	0	0	0.0613139	0.020438	0	0	0	0
YCR097W-A	0	0.126821	0	0.0422737	0.584283	0.371913	0.0971077	0.351101
YCR098C	1.97379	1.99743	2.08107	2.01743	0.924178	1.05137	0.928126	0.967891
YCR099C	19.5714	20.4429	15.4417	18.4853	11.9809	14.0873	12.8324	12.9669
YCR100C	9.70385	10.5109	11.7312	10.6487	7.68916	9.58048	8.26581	8.51182
YCR101C	14.9532	17.9752	18.5969	17.1751	11.2027	11.5537	11.5955	11.4506
YCR102C	7.30215	7.62531	6.22375	7.0504	4.21571	4.96433	3.85358	4.34454
YCR102W-A	5.19947	5.82218	5.74795	5.58986	1.77509	3.01306	1.57344	2.12053
YCR104W	4.0028	2.61577	3.90409	3.50755	0.935008	2.11613	0.621593	1.22424
YCR105W	1.96072	1.95877	1.56545	1.82832	0.42973	0.547072	0.476141	0.484315
YCR106W	9.91996	10.412	11.416	10.5827	3.87304	5.38604	4.79801	4.68569
YCR107W	10.0747	11.3788	11.4169	10.9568	5.23525	5.75801	5.20875	5.40067
YCR108C	0	0	0	0	0.203428	0	0	0.0678094
YDL248W	38.9852	35.2584	37.4359	37.2265	58.6704	59.2628	60.7952	59.5761
YDL247W-A	17.5685	18.2348	15.7046	17.1693	55.6569	44.1169	53.0576	50.9438
YDL247W	1.09852	1.23576	1.20563	1.17997	4.10004	4.05668	4.09562	4.08411
YDL246C	6.93927	6.13066	6.69287	6.5876	6.19214	6.31559	6.06647	6.1914
YDL245C	0.277599	0.237705	0.192475	0.235926	0.205339	0.232364	0.33369	0.257131
YDL244W	2.62126	2.47561	2.12847	2.40845	3.99193	4.16237	3.56372	3.90601
YDL243C	11.1536	11.2562	10.0032	10.8043	15.204	14.8543	14.5216	14.86
YDL242W	1.89726	1.6246	1.6883	1.73672	1.1007	1.26113	1.46349	1.27511
YDL241W	30.4012	30.2275	29.6085	30.0791	22.624	24.3537	23.6891	23.5556
YDL240C-A	0.287562	0	0	0.0958539	0.567223	0.361054	0.188545	0.372274
YDL240W	20.5651	20.5795	22.0967	21.0804	21.6859	22.7084	23.5639	22.6527
YDL239C	6.4827	7.30072	8.2502	7.34454	13.3092	13.3628	13.2527	13.3082
YDL238C	16.8619	16.4256	18.3121	17.1999	27.4374	25.2825	24.5459	25.7553
YDL237W	50.8865	50.3204	55.0446	52.0838	53.7221	56.0941	53.6524	54.4895
YDL236W	71.4222	75.4661	75.0102	73.9662	73.0872	78.5035	77.826	76.4722
YDL235C	61.8008	59.2991	60.5701	60.5567	75.6479	70.9327	70.2172	72.2659
YDL234C	95.6988	97.7692	97.367	96.945	96.8522	102.192	98.3479	99.1306
YDL233W	9.13494	10.4577	10.2991	9.96391	14.522	11.7478	10.2031	12.1576
YDL232W	279.86	253.565	241.059	258.161	203.346	232.273	203.721	213.113
YDL231C	13.9123	14.5981	14.8492	14.4532	24.0773	23.4013	23.3982	23.6256
YDL230W	7.34944	7.37939	6.51844	7.08242	10.4864	10.0709	8.21884	9.59204
YDL229W	1741.45	1795.12	1757.8	1764.79	1013.46	1015.63	1029.91	1019.67
YDL228C	22.2486	19.367	20.0827	20.5661	11.517	10.572	10.2758	10.7883
YDL227C	20.3024	21.9082	24.5161	22.2422	22.3415	25.2943	26.5058	24.7139
YDL226C	77.9867	77.9975	80.5873	78.8572	71.8447	72.369	71.7044	71.9727
YDL225W	41.2782	42.0368	42.5623	41.9591	50.2522	51.1407	48.9491	50.114
YDL224C	20.1161	21.6674	23.3328	21.7055	30.5309	30.0014	28.7447	29.759
YDL223C	5.35168	5.36498	5.18782	5.3015	17.075	19.5176	20.3144	18.969
YDL222C	9.49932	8.83282	8.15493	8.82902	20.4045	17.8174	18.0165	18.7462
YDL221W	3.36045	1.89794	2.10915	2.45585	3.24378	2.60339	3.18781	3.01166
YDL220C	4.98829	5.7899	5.94427	5.57415	7.47401	7.41646	7.42799	7.43949
YDL219W	78.7417	66.8233	76.6629	74.076	52.3846	54.5118	51.2659	52.7208
YDL218W	2.14962	2.58406	3.22062	2.65143	6.44182	6.28038	6.04432	6.25551
YDL217C	26.4281	27.9995	27.4643	27.2973	32.4437	35.8617	33.1493	33.8183
YDL216C	16.2422	14.9191	15.5745	15.5786	15.5646	17.3198	15.5777	16.154
YDL215C	46.961	41.691	38.428	42.36	35.4154	37.6159	38.2054	37.0789
YDL214C	2.13636	1.87585	2.05413	2.02212	3.44622	3.45524	4.43964	3.78037
YDL213C	61.4593	60.5957	64.5831	62.2127	65.6248	73.9532	68.3139	69.2973
YDL212W	245.515	211.334	226.04	227.629	182.372	181.982	187.069	183.808
YDL211C	7.35597	7.45846	7.51948	7.44464	5.4336	5.83526	5.67064	5.6465
YDL210W	2.77954	1.96702	2.50204	2.4162	2.65073	3.05728	3.14788	2.95196
YDL209C	12.4561	12.5126	16.1652	13.7113	15.999	14.8313	15.5111	15.4471
YDL208W	417.086	419.598	411.003	415.896	354.734	358.069	347.283	353.362
YDL207W	18.251	18.9456	19.9834	19.06	21.6602	24.1168	24.7289	23.502
YDL206W	13.0136	12.0697	13.4826	12.8553	14.4113	13.4608	13.1906	13.6876
YDL205C	47.5766	48.5047	47.6085	47.8966	43.7913	43.5179	39.5929	42.3007
YDL204W	26.0117	24.2985	21.8749	24.0617	58.8886	58.1341	58.4213	58.4813
YDL203C	14.475	15.1901	16.6206	15.4286	19.3906	19.2284	19.1162	19.245
YDL202W	32.7127	32.1154	33.5566	32.7949	41.1531	43.9991	40.8217	41.9913
YDL201W	68.736	73.2801	76.5936	72.8699	71.7099	69.1567	75.5926	72.1531
YDL200C	25.2451	22.6835	24.7037	24.2108	25.0658	26.509	23.5668	25.0472
YDL199C	6.80291	6.17304	6.47684	6.48426	8.79574	9.60392	7.71147	8.70371
YDL198C	69.8775	75.9023	71.5601	72.4466	36.4795	41.6115	37.8975	38.6629
YDL197C	18.3447	19.2009	20.6713	19.4056	21.2812	20.7439	21.0121	21.0124
YDL196W	2.1554	3.17862	1.63032	2.32145	2.95249	2.85661	2.19835	2.66915
YDL195W	42.2927	44.7725	45.735	44.2667	54.2824	54.1563	53.6999	54.0462
YDL194W	16.1979	17.7384	16.89	16.9421	16.0423	15.7898	15.8684	15.9002
YDL193W	41.0466	39.2233	41.1187	40.4629	41.8666	44.1104	43.7426	43.2398
YDL192W	865.95	830.492	837.125	844.522	566.549	568.586	565.312	566.816
YDL191W	947.169	955.569	865.884	922.874	550.217	520.513	469.937	513.556
YDL190C	31.3796	31.0442	33.0142	31.8127	42.0394	42.7179	41.5416	42.0996
YDL189W	22.3682	24.6073	25.6764	24.2173	28.3208	29.184	28.2559	28.5869
YDL188C	79.9866	82.1652	87.2578	83.1365	95.7862	98.9289	98.2979	97.671
YDL187C	3.83183	4.10144	4.25694	4.0634	5.31448	5.86357	5.02481	5.40095
YDL186W	0.662117	0.364477	0.393498	0.473364	0.792955	0.356287	0.713211	0.620818
YDL185C-A	6.42137	6.53882	5.25085	6.07035	5.13499	3.05067	5.57578	4.58715
YDL185W	424.128	433.933	442.946	433.669	410.047	435.367	446.356	430.59
YDL184C	1792.4	1597.77	1098.3	1496.16	976.114	922.713	733.245	877.357
YDL183C	9.22476	9.35416	9.31205	9.29699	14.0233	11.9742	12.9153	12.9709
YDL182W	67.2237	75.0789	76.7225	73.0084	120.042	115.685	119.333	118.353
YDL181W	62.75	58.1407	48.1969	56.3625	94.5614	113.262	118.488	108.771
YDL180W	20.8981	20.6588	19.2345	20.2638	16.8153	16.4968	16.9717	16.7613
YDL179W	12.4239	12.1543	14.1202	12.8995	20.6019	24.3685	23.2771	22.7492
YDL178W	85.6528	78.154	80.8973	81.568	98.6695	107.993	111.802	106.155
YDL177C	15.0533	14.9025	16.0845	15.3468	15.9503	14.2632	15.8139	15.3425
YDL176W	10.1028	10.6797	11.9809	10.9211	13.8028	13.2373	14.9014	13.9805
YDL175C	14.9903	16.5224	15.5552	15.6893	22.5431	21.9712	22.0941	22.2028
YDL174C	32.7322	32.8731	37.7871	34.4641	41.0455	39.9136	42.758	41.239
YDL173W	100.201	95.1281	100.57	98.6331	107.715	114.282	108.631	110.209
YDL172C	6.66195	4.57773	6.53204	5.92391	6.81378	5.57637	5.60833	5.99949
YDL171C	144.448	152.363	143.676	146.829	133.489	138.576	140.685	137.583
YDL170W	18.7896	18.7504	19.1485	18.8962	18.6022	18.8793	20.7366	19.4061
YDL169C	21.0803	16.9658	18.8637	18.9699	28.8003	29.4328	28.8895	29.0409
YDL168W	47.7562	51.5332	51.2379	50.1758	60.9083	59.2064	60.2027	60.1058
YDL167C	18.929	21.6023	23.6483	21.3932	35.9665	38.5979	39.6256	38.0633
YDL166C	48.585	44.9502	47.4627	46.9993	41.859	42.9627	40.377	41.7329
YDL165W	55.811	56.0301	52.7041	54.8484	56.105	57.7796	51.7355	55.2067
YDL164C	28.6	29.0986	32.043	29.9139	33.2352	30.618	33.3439	32.399
YDL163W	0.391351	0.446813	0.296012	0.378059	0.514633	0.491369	0.598724	0.534908
YDL162C	0.331989	0	0.418519	0.250169	0.436571	0.27789	0.507906	0.407456
YDL161W	45.3612	46.0587	47.4051	46.275	47.3668	45.6399	47.7667	46.9245
YDL160C-A	42.5226	36.5456	38.3124	39.1269	33.8438	31.7986	29.6745	31.7723
YDL160C	96.0686	98.4993	96.8577	97.1419	89.7952	91.8215	93.8077	91.8081
YDL159W-A	0	0	0	0	0	0.755182	0.197181	0.317454
YDL159W	17.1437	17.2416	19.9121	18.0991	21.8331	23.4898	21.2288	22.1839
YDL159C-B	0.895363	2.30007	0.67724	1.29089	1.10383	0.562096	1.17412	0.946682
YDL158C	28.9074	25.4103	27.4766	27.2648	28.8888	30.032	23.3147	27.4118
YDL157C	274.555	242.869	255.38	257.601	241.969	223.007	226.091	230.356
YDL156W	12.0062	10.542	12.1304	11.5595	14.0118	14.6369	15.0869	14.5785
YDL155W	23.1652	25.1717	26.4918	24.9429	28.3977	29.2118	30.921	29.5102
YDL154W	5.80046	5.79865	5.93032	5.84315	10.5246	10.6804	10.3996	10.5349
YDL153C	30.0294	32.4263	30.6195	31.0251	37.2689	37.5526	35.7939	36.8718
YDL152W	0	0.277269	1.06132	0.446196	0.425806	0.406557	0.283076	0.371813
YDL151C	0.745879	0.580626	1.58994	0.972148	1.07001	0.425684	1.28931	0.928335
YDL150W	21.9606	23.7508	25.0469	23.5861	33.4991	32.4861	31.3109	32.4321
YDL149W	13.4944	13.0228	14.1156	13.5443	14.9742	14.7912	14.7855	14.8503
YDL148C	43.2733	45.6941	45.1367	44.7014	61.5899	64.7266	59.919	62.0785
YDL147W	195.974	185.539	202.076	194.53	190.078	193.358	191.465	191.634
YDL146W	24.4102	24.6828	23.6333	24.2421	20.1601	18.1761	17.8838	18.74
YDL145C	164.156	173.993	186.336	174.828	187.945	190.299	196.342	191.529
YDL144C	39.396	42.6951	43.9382	42.0097	44.3826	45.8848	45.9046	45.3907
YDL143W	90.5472	97.4721	94.2362	94.0852	94.2721	97.1908	94.4842	95.3157
YDL142C	30.3677	28.8787	32.7051	30.6505	31.0544	34.6626	30.4293	32.0488
YDL141W	23.6749	26.059	27.2018	25.6452	27.1034	27.1508	26.4825	26.9122
YDL140C	69.2154	71.1563	73.2146	71.1954	115.489	110.869	110.922	112.427
YDL139C	11.1043	11.2448	13.1464	11.8318	18.4751	20.6102	15.9542	18.3465
YDL138W	7.12293	7.51744	7.4829	7.37442	10.0028	9.84504	9.52313	9.79032
YDL137W	238.463	226.45	247.762	237.559	234.705	242.941	246.974	241.54
YDL136W	1009.52	1004.47	989.94	1001.31	551.754	561.381	450.649	521.261
YDL135C	128.357	122.047	122.495	124.3	101.875	103.051	94.7649	99.8971
YDL134C	78.3588	78.3817	75.2724	77.3376	81.3972	83.4712	83.2769	82.7151
YDL133C-A	1443.6	1306.24	1248.13	1332.65	890.523	798.258	744.044	810.942
YDL133W	32.6692	34.2778	33.4658	33.4709	32.0452	32.3814	30.7738	31.7334
YDL132W	49.5704	50.3713	51.9548	50.6322	64.2276	70.1635	64.623	66.338
YDL131W	55.9359	63.8249	60.7713	60.1773	69.5004	62.5362	67.6475	66.5614
YDL130W-A	95.8635	86.7254	84.4913	89.0268	131.863	135.512	140.562	135.979
YDL130W	1345.69	1413.41	1268.63	1342.58	922.849	838.592	844.245	868.562
YDL129W	15.4477	15.0098	15.0988	15.1854	22.6075	24.9898	22.967	23.5214
YDL128W	95.9066	95.8342	102.687	98.1426	98.6232	98.9627	99.2469	98.9443
YDL127W	9.08604	11.1062	10.3875	10.1933	24.5237	24.8193	28.2409	25.8613
YDL126C	375.471	383.529	403.328	387.442	485.196	503.279	521.676	503.384
YDL125C	152.485	146.953	149.916	149.785	162.382	159.775	160.184	160.78
YDL124W	237.853	235.719	253.059	242.21	393.33	406.227	404.051	401.203
YDL123W	11.828	14.0691	13.0195	12.9722	17.521	18.8959	17.5624	17.9931
YDL122W	37.9787	40.1576	40.3125	39.483	49.2744	52.52	52.8064	51.5336
YDL121C	143.114	128.482	137.45	136.349	141.208	135.569	131.744	136.174
YDL120W	70.9127	72.5733	76.496	73.3274	85.276	87.539	85.3431	86.0527
YDL119C	18.2401	16.8117	19.6778	18.2432	20.9292	20.8678	19.8191	20.5387
YDL118W	1.65878	2.84079	1.48993	1.9965	1.94274	2.34305	1.56343	1.94974
YDL117W	16.7534	15.6174	17.5201	16.6303	28.39	29.8157	29.2842	29.1633
YDL116W	32.6681	34.0165	35.5694	34.0847	0.205219	0.261256	0.284228	0.250234
YDL115C	33.0194	32.6802	30.5626	32.0874	35.1187	37.3758	33.0334	35.176
YDL114W-A	3.83501	1.19414	2.63704	2.55539	5.84541	5.6906	9.37218	6.9694
YDL114W	0.382898	0.473593	0.321799	0.392763	2.09799	1.01493	1.56211	1.55834
YDL113C	34.6218	34.9415	33.4949	34.3528	37.0381	37.4759	35.5048	36.673
YDL112W	15.1476	16.7629	16.1365	16.0157	26.1635	23.3449	24.9978	24.8354
YDL111C	40.9112	43.1411	45.0162	43.0228	49.6893	55.6475	51.1922	52.1763
YDL110C	75.9861	73.3526	75.9257	75.0882	99.9042	99.3603	101.145	100.137
YDL109C	5.09924	5.88991	6.70468	5.89794	9.02434	9.23469	9.44694	9.23532
YDL108W	25.7287	25.0563	25.6959	25.4936	30.0561	34.186	29.621	31.2877
YDL107W	18.5788	16.0731	19.1562	17.936	15.3275	16.2606	14.6555	15.4145
YDL106C	18.6968	19.6318	20.2174	19.5153	24.4978	22.1474	22.4525	23.0326
YDL105W	10.3862	10.1459	10.3166	10.2829	12.5101	16.3757	14.5395	14.4751
YDL104C	9.84899	10.3819	11.8581	10.6963	9.22186	9.66592	10.2996	9.72911
YDL103C	42.7962	41.8668	43.0128	42.5586	51.5982	53.9398	51.5998	52.3793
YDL102W	17.5241	17.8644	17.6761	17.6882	26.1657	27.2389	26.9869	26.7972
YDL101C	14.0075	14.5058	14.8662	14.4598	26.486	26.436	27.28	26.734
YDL100C	212.325	213.941	224.571	216.946	252.023	264.435	263.119	259.859
YDL099W	47.5248	49.0997	51.178	49.2675	59.7792	64.2445	62.0555	62.0264
YDL098C	33.8075	27.8593	34.5697	32.0788	33.2885	32.3047	31.2362	32.2765
YDL097C	94.3357	93.6647	98.5933	95.5312	104.544	105.112	105.938	105.198
YDL096C	3.50455	3.20787	3.65627	3.45623	5.36339	3.79329	3.48635	4.21434
YDL095W	152.085	151.236	154.294	152.538	128.528	132.291	132.749	131.189
YDL094C	1.39318	1.65689	1.52213	1.52407	2.06106	2.04077	1.92842	2.01008
YDL093W	19.0605	20.9885	19.9863	20.0117	20.1504	20.8103	20.5329	20.4979
YDL092W	110.66	107.769	113.926	110.785	96.235	91.7742	92.3907	93.4666
YDL091C	17.3835	16.9515	17.3763	17.2371	23.8228	22.7846	23.3929	23.3334
YDL090C	22.1876	21.5291	23.0939	22.2702	24.8509	27.652	24.9696	25.8242
YDL089W	22.0503	20.971	22.3656	21.7956	30.8757	31.3017	30.2847	30.8207
YDL088C	22.096	22.3857	22.5918	22.3578	29.2256	30.6733	30.2949	30.0646
YDL087C	21.3544	20.4706	21.7055	21.1769	31.128	32.995	31.3197	31.8142
YDL086W	42.3334	40.9843	44.6652	42.661	55.4703	52.3933	55.315	54.3929
YDL086C-A	6.89883	6.4515	7.68995	7.01343	9.75846	7.86416	9.93944	9.18736
YDL085C-A	151.523	136.154	138.32	141.999	121.234	122.948	108.787	117.656
YDL085W	2.77897	2.13464	2.59656	2.50339	6.02572	7.31191	6.91318	6.75027
YDL084W	352.471	357.352	376.635	362.153	299.279	313.574	314.876	309.243
YDL083C	1559.98	1618.96	1575.75	1584.9	1038.9	1009.71	995.928	1014.85
YDL082W	686.239	718.043	704.332	702.871	481.786	493.774	507.29	494.283
YDL081C	1762.49	1853.28	1737.03	1784.27	1198.23	1225.94	1147.38	1190.52
YDL080C	18.7313	17.8199	19.6588	18.7367	19.8411	22.4422	21.5614	21.2816
YDL079C	25.1782	22.3638	21.2474	22.9298	18.2557	16.3598	15.428	16.6812
YDL078C	138.864	132.343	142.307	137.838	140.88	154.18	151.051	148.704
YDL077C	14.3498	15.6218	15.9214	15.2977	18.5916	18.8224	18.945	18.7863
YDL076C	30.2505	30.3664	29.2423	29.953	28.5419	28.3858	25.013	27.3136
YDL075W	2873.35	3031.04	2846.22	2916.87	2058.07	1872.77	1975.07	1968.63
YDL074C	39.6033	38.7501	41.3782	39.9105	39.6046	38.0963	39.3917	39.0309
YDL073W	17.9437	19.614	20.3396	19.2991	27.3738	28.3193	27.8846	27.8593
YDL072C	115.208	111.034	112.366	112.87	115.743	103.881	108.006	109.21
YDL071C	6.32021	6.58452	5.65695	6.18722	7.37618	5.29031	5.66341	6.10997
YDL070W	109.551	102.38	105.749	105.893	96.3401	97.6695	91.9722	95.3273
YDL069C	18.4453	15.9424	17.6439	17.3439	14.7836	15.1322	13.7084	14.5414
YDL068W	3.2331	3.58876	2.89834	3.24007	3.30679	1.20278	2.82645	2.44534
YDL067C	199.196	185.434	171.528	185.386	202.956	206.591	186.869	198.805
YDL066W	137.729	138.706	141.404	139.28	196.315	212.855	206.559	205.243
YDL065C	47.5214	47.4691	47.9704	47.6536	53.2866	58.8274	58.3957	56.8365
YDL064W	87.3974	91.0232	88.4551	88.9585	76.9737	76.9447	76.6766	76.865
YDL063C	26.7045	28.6649	28.3059	27.8918	38.3905	40.3263	39.1971	39.3046
YDL062W	0.741571	0.635	1.12183	0.8328	1.27992	1.7458	1.03323	1.35298
YDL061C	672.804	712.639	643.779	676.407	483.501	451.193	450.555	461.75
YDL060W	38.1689	41.1587	41.8523	40.3933	52.2947	56.0529	53.9903	54.1127
YDL059C	12.1495	12.004	14.573	12.9088	11.5572	12.3661	10.205	11.3761
YDL058W	26.978	26.6353	27.4625	27.0252	37.6265	37.7417	37.0756	37.4813
YDL057W	13.361	13.4676	14.3795	13.7361	15.0223	18.0219	15.8939	16.3127
YDL056W	18.6776	17.6016	19.2952	18.5248	25.8594	28.1115	26.2282	26.7331
YDL055C	894.042	873.064	917.216	894.774	520.87	550.258	573.333	548.153
YDL054C	23.128	23.3917	24.7765	23.7654	27.1839	31.3152	32.6738	30.391
YDL053C	80.9146	77.2837	83.1341	80.4441	106.055	107.457	107.08	106.864
YDL052C	43.3587	47.2084	48.5682	46.3784	45.533	46.228	45.6072	45.7894
YDL051W	189.666	200.608	209.603	199.959	177.025	179.945	185.587	180.852
YDL050C	3.39804	3.00063	2.81119	3.06995	4.08447	2.13324	1.81023	2.67598
YDL049C	9.34941	10.9087	10.4997	10.2526	7.84839	6.67591	7.62753	7.38394
YDL048C	16.5444	15.6208	13.9451	15.3701	34.9789	27.5953	27.8984	30.1575
YDL047W	45.4495	47.5572	43.5713	45.526	46.6968	47.8357	47.5977	47.3768
YDL046W	151.823	154.55	160.062	155.478	180.207	175.109	171.92	175.745
YDL045W-A	56.7196	57.6798	68.0445	60.8146	75.3679	72.7613	69.4199	72.5164
YDL045C	36.6718	33.7344	37.5916	35.9993	36.9258	36.1336	35.6774	36.2456
YDL044C	8.41841	8.5985	8.9687	8.66187	13.4581	14.4041	14.8634	14.2419
YDL043C	16.5708	19.268	19.0591	18.2993	20.2073	22.2951	18.9252	20.4759
YDL042C	9.25974	9.35264	10.1875	9.59997	12.1421	12.3397	13.4259	12.6359
YDL041W	0.446413	0.573389	0.928567	0.649456	2.2014	1.12101	1.60984	1.64408
YDL040C	82.5418	84.942	89.0198	85.5012	85.3439	82.9702	95.6603	87.9915
YDL039C	7.36795	7.75762	6.80988	7.31182	11.6045	8.425	8.3432	9.45758
YDL037C	11.9067	14.7117	14.3855	13.668	20.6096	19.5149	18.05	19.3915
YDL036C	16.3219	15.563	16.0705	15.9851	17.8752	18.4854	17.3591	17.9066
YDL035C	27.3477	27.358	28.9849	27.8969	31.4752	31.8007	31.9513	31.7424
YDL034W	1.14523	1.17678	0.779614	1.03388	1.24245	1.15034	0.82598	1.07292
YDL033C	12.4862	13.1804	14.8789	13.5152	18.2331	19.5628	20.4316	19.4092
YDL032W	0.506701	0.542353	0.574892	0.541315	1.12442	0.795248	0.913624	0.944429
YDL031W	31.5777	36.1579	36.0482	34.5946	50.4712	52.0779	53.0177	51.8556
YDL030W	10.2862	10.877	9.66016	10.2744	12.2783	11.4993	11.316	11.6979
YDL029W	141.259	139.808	148.807	143.291	135.409	144.776	138.113	139.433
YDL028C	14.5747	14.785	16.299	15.2195	22.4893	22.9656	21.4286	22.2945
YDL027C	31.5901	28.3512	30.4722	30.1378	36.788	36.9997	36.8911	36.8929
YDL026W	3.67358	1.08471	1.53305	2.09711	2.87351	3.81719	1.91031	2.867
YDL025C	41.0375	36.5752	37.4181	38.3436	31.4247	33.6271	32.8434	32.6318
YDL025W-A	3.40927	5.51427	3.72482	4.21612	11.2081	7.60991	6.95441	8.59081
YDL024C	3.67061	4.29477	5.36205	4.44248	6.57713	6.57884	6.55871	6.57156
YDL022C-A	0.794274	0.272051	0.720933	0.595753	0.783363	1.59563	0.624935	1.00131
YDL023C	5.9094	5.48184	5.12163	5.50429	5.09969	2.93695	10.413	6.14987
YDL022W	169.327	162.648	158.694	163.556	161.904	160.624	163.943	162.157
YDL021W	12.554	10.9874	14.0861	12.5425	45.4218	52.077	56.1407	51.2132
YDL020C	55.9367	56.9948	57.3893	56.7736	86.1503	85.9395	79.7964	83.9621
YDL019C	54.0489	56.3113	61.6875	57.3492	55.3187	51.4905	53.7835	53.5309
YDL018C	70.9212	66.1713	71.0581	69.3835	70.2375	67.4851	64.7698	67.4975
YDL017W	15.1936	14.5689	15.9408	15.2344	21.3149	23.0326	21.7143	22.0206
YDL016C	11.871	14.8565	8.88037	11.8693	9.64937	9.17221	9.83618	9.55259
YDL015C	199.727	194.154	203.219	199.033	179.391	181.352	184.057	181.6
YDL014W	98.1156	116.936	102.291	105.781	113.98	113.79	96.8838	108.218
YDL013W	13.353	14.4831	14.9852	14.2738	18.0824	15.3863	14.9396	16.1361
YDL012C	37.6846	40.0147	40.2862	39.3285	40.5082	36.5283	38.059	38.3651
YDL011C	0.853783	0.626645	0.8303	0.770243	0.962348	0.918844	0.959653	0.946948
YDL010W	49.9995	50.4315	52.2676	50.8996	55.3837	55.7971	54.6297	55.2702
YDL009C	2.43938	1.35773	3.13669	2.31127	3.12763	2.14397	2.95893	2.74351
YDL008W	71.5738	59.7861	69.0367	66.7989	56.2197	57.765	56.4824	56.8224
YDL007C-A	0	0	0	0	0.151186	0	0.60305	0.251412
YDL007W	224.47	222.969	230.084	225.841	233.1	235.793	230.026	232.973
YDL006W	29.2535	28.8474	29.7492	29.2833	28.6265	29.3183	27.6696	28.5381
YDL005C	18.0905	20.3848	20.1874	19.5542	18.7479	21.048	20.5943	20.1301
YDL004W	139.784	144.777	141.892	142.151	203.988	208.743	211.455	208.062
YDL003W	23.0491	23.831	27.4648	24.7816	36.1543	40.0744	39.59	38.6062
YDL002C	62.8882	58.8278	59.3834	60.3665	56.4111	54.4818	52.1906	54.3612
YDL001W	14.7735	14.3325	15.2249	14.777	16.0568	16.3868	17.6792	16.7076
YDR001C	77.4155	73.388	74.1841	74.9959	102.099	105.323	104.736	104.053
YDR002W	1010.31	918.943	966.45	965.235	689.077	654.646	652.62	665.447
YDR003W	91.9447	94.7979	86.5667	91.1031	64.553	62.6132	64.0453	63.7372
YDR003W-A	98.4899	84.6124	90.6169	91.2398	61.467	59.6006	66.0587	62.3754
YDR004W	11.4766	11.2374	12.262	11.6587	14.6943	14.1835	11.9115	13.5964
YDR005C	27.1479	26.8794	28.2704	27.4326	23.2132	23.8444	24.6385	23.8987
YDR006C	15.9152	16.5727	19.1027	17.1969	26.984	26.8738	27.0933	26.9837
YDR007W	24.2177	27.6691	27.8086	26.5651	27.6774	28.1625	28.0422	27.9607
YDR008C	4.27728	4.53004	4.42721	4.41151	6.54981	5.79441	8.33961	6.89461
YDR009W	3.149	3.1124	2.98999	3.0838	4.92293	3.97482	4.44788	4.44854
YDR010C	1.06796	2.1338	1.9746	1.72546	3.04284	1.19191	2.25629	2.16368
YDR011W	57.0184	63.7858	79.821	66.8751	71.7786	72.2843	72.6642	72.2424
YDR012W	551.641	583.314	578.457	571.138	399.323	403.946	414.787	406.019
YDR013W	37.885	36.849	34.3276	36.3539	33.1149	31.1963	30.7106	31.6739
YDR014W	12.1664	9.50846	11.3351	11.0033	12.5326	11.8812	12.5481	12.3206
YDR014W-A	1.42481	2.19609	2.2093	1.9434	4.84807	6.79801	5.69863	5.78157
YDR015C	0.164837	0.141148	0	0.101995	0.162572	0.620893	0.864624	0.549363
YDR016C	58.638	48.1808	48.1468	51.6552	33.0086	31.7168	28.4018	31.0424
YDR017C	19.2367	18.704	20.3775	19.4394	27.7534	27.8165	27.6984	27.7561
YDR018C	5.52574	5.39358	5.91207	5.61046	8.07592	7.33339	7.56523	7.65818
YDR019C	201.339	158.4	159.653	173.131	157.52	290.202	326.472	258.065
YDR020C	15.9164	17.8821	16.0519	16.6168	23.6023	22.4645	22.019	22.6953
YDR021W	12.7338	13.2742	15.1858	13.7312	23.8819	24.0737	26.1937	24.7164
YDR022C	13.0029	13.9296	12.4719	13.1348	18.6634	17.646	17.3414	17.8836
YDR023W	602.974	607.292	604.73	604.999	469.365	469.449	459.815	466.21
YDR024W	0.324915	0.765109	0.491523	0.527182	2.32328	2.85568	3.03577	2.73824
YDR025W	1999.46	2124.51	2076.32	2066.76	1388.06	1287.6	1308.87	1328.18
YDR026C	20.1641	19.9734	24.2497	21.4624	24.1843	26.8696	26.588	25.8806
YDR027C	26.358	25.3491	27.2157	26.3076	27.5964	29.6574	28.5506	28.6015
YDR028C	59.9763	60.757	65.2697	62.001	74.8157	77.3011	75.7026	75.9398
YDR029W	5.39499	4.18994	4.55519	4.71337	4.20721	6.14367	2.55016	4.30035
YDR030C	6.8943	6.84972	6.86821	6.87074	11.4669	12.728	12.7893	12.3281
YDR031W	50.2946	46.5856	49.7994	48.8932	66.0796	64.6066	62.263	64.3164
YDR032C	140.438	143.486	151.126	145.017	238.25	252.999	244.364	245.205
YDR033W	389.856	355.408	347.247	364.17	608.112	587.641	595.341	597.032
YDR034C	17.594	16.9977	17.7131	17.4349	24.8256	23.4688	23.8214	24.0386
YDR034C-A	0.223841	0	0.16931	0.13105	0.441532	0	0.58706	0.342864
YDR034W-B	51.4336	51.0701	50.8024	51.102	52.4809	42.5944	44.0377	46.371
YDR035W	206.188	214.558	207.378	209.374	179.847	181.248	181.197	180.764
YDR036C	23.738	22.783	24.2656	23.5955	27.1135	26.0229	28.1504	27.0956
YDR037W	348.235	363.057	352.558	354.617	261.071	274.133	272.61	269.271
YDR038C	41.2485	41.8718	44.6478	42.5894	41.3937	43.0001	36.8491	40.4143
YDR039C	32.9964	34.7953	35.0486	34.2801	33.7651	34.3155	29.5613	32.5473
YDR040C	37.6517	38.349	38.1422	38.0476	36.1142	37.1248	35.1849	36.1413
YDR041W	88.8379	81.5528	88.6135	86.3347	75.0869	83.6567	75.1026	77.9487
YDR042C	10.9288	11.9359	11.3353	11.4	34.8531	33.0311	33.9403	33.9415
YDR043C	26.8111	27.3551	27.8247	27.3303	44.4588	44.6554	44.7897	44.6346
YDR044W	64.6751	65.6287	69.1688	66.4908	54.5733	54.2235	51.6026	53.4665
YDR045C	77.9512	74.6167	80.0836	77.5505	85.4095	86.5628	83.9496	85.3073
YDR046C	50.8996	55.5268	51.9091	52.7785	77.5542	72.5396	68.2704	72.7881
YDR047W	72.529	71.5342	77.1133	73.7255	80.001	86.4042	87.1122	84.5058
YDR048C	1.75651	2.14869	2.3725	2.09256	1.23741	1.73283	2.79695	1.9224
YDR049W	17.9307	18.5505	19.285	18.5887	27.2023	26.7766	27.2628	27.0806
YDR050C	1857.13	1960.26	1913.04	1910.14	1005.01	1028.28	1083.42	1038.9
YDR051C	63.3842	59.131	66.4824	62.9992	66.6345	68.8568	63.6227	66.3713
YDR052C	23.3548	22.4757	24.2912	23.3739	29.2854	30.0582	28.921	29.4215
YDR053W	0.89763	0.854035	0.980712	0.910792	1.57386	1.37749	1.30788	1.41975
YDR054C	68.6386	69.127	65.6866	67.8174	77.5459	77.2882	76.9296	77.2546
YDR055W	49.649	48.8283	55.4139	51.2971	110.935	116.59	116.089	114.538
YDR056C	98.4899	100.961	105.362	101.605	109.383	106.441	102.842	106.222
YDR057W	17.1654	16.3652	16.9391	16.8232	25.51	23.3778	22.2943	23.7274
YDR058C	16.7502	17.7878	16.9715	17.1698	18.4355	18.2008	16.3715	17.6693
YDR059C	21.3202	19.7941	22.0422	21.0522	40.2833	41.7538	38.2522	40.0964
YDR060W	62.1244	67.2072	67.9248	65.7521	81.9638	86.1332	86.4814	84.8595
YDR061W	31.1171	30.9232	32.6237	31.5546	49.5305	55.2891	53.7359	52.8518
YDR062W	111.297	111.823	115.038	112.72	101.716	104.206	105.999	103.974
YDR063W	89.9007	84.2869	91.9511	88.7129	84.1477	83.9745	83.0486	83.7236
YDR064W	1225.36	1247.3	1163.18	1211.95	839.818	792.8	882.025	838.214
YDR065W	12.2996	11.5312	12.7456	12.1921	12.9362	14.3881	13.4815	13.6019
YDR066C	11.7641	9.56588	11.071	10.8003	10.4332	10.1333	10.2246	10.2637
YDR067C	41.0375	38.5759	39.2486	39.6206	35.6169	47.2317	36.3244	39.7243
YDR068W	57.854	52.3307	56.4082	55.531	41.9995	45.3721	43.9957	43.7891
YDR069C	13.7706	14.0597	15.0841	14.3048	19.1104	18.7752	19.2212	19.0356
YDR070C	51.4658	43.4909	42.0686	45.6751	128.659	115.781	112.503	118.981
YDR071C	303.021	285.711	297.489	295.407	267.235	291.497	267.634	275.455
YDR072C	44.0986	46.5177	50.6542	47.0902	56.4882	53.2801	54.4684	54.7456
YDR073W	38.9856	37.2132	39.1727	38.4572	26.0246	26.3295	23.7857	25.3799
YDR074W	173.965	170.959	169.695	171.54	187.407	172.728	166.214	175.45
YDR075W	17.9728	18.8279	21.7083	19.503	24.0058	27.6465	24.8641	25.5055
YDR076W	3.52748	4.35137	4.34562	4.07482	6.73414	6.6435	7.3164	6.89801
YDR077W	371.017	393.405	382.042	382.155	731.643	763.518	764.916	753.359
YDR078C	8.64025	8.28025	8.60095	8.50715	10.95	10.1739	11.0074	10.7104
YDR079W	81.4276	70.4977	74.0767	75.334	89.6807	89.1753	79.9477	86.2679
YDR079C-A	84.7013	78.9691	76.1895	79.9533	87.5116	73.9718	79.077	80.1868
YDR080W	17.298	16.7218	18.196	17.4052	21.3478	21.8468	21.3845	21.5264
YDR081C	13.1966	13.9564	14.4007	13.8512	19.7843	20.0422	20.8815	20.236
YDR082W	9.39034	9.71517	10.7545	9.95334	13.7849	14.0634	15.4161	14.4215
YDR083W	42.7073	47.6733	47.0035	45.7947	51.2163	49.037	54.218	51.4904
YDR084C	24.6829	22.4896	25.2806	24.151	22.7411	20.9548	19.9849	21.227
YDR085C	22.9373	21.6131	21.2017	21.9174	28.8271	25.3435	25.8552	26.6753
YDR086C	536.623	499.974	557.556	531.384	435.087	436.413	479.168	450.223
YDR087C	92.8682	90.4559	94.505	92.6097	79.9446	82.7326	79.5207	80.7326
YDR088C	25.1887	26.2117	26.3982	25.9329	34.1164	32.2725	33.0083	33.1324
YDR089W	30.7851	29.0116	31.3311	30.3759	23.3406	29.6433	31.006	27.9967
YDR090C	23.7349	24.5163	28.196	25.4824	23.5783	23.4021	23.8596	23.6133
YDR091C	86.364	91.6662	91.3716	89.8006	96.0403	94.6296	97.9875	96.2191
YDR092W	42.9452	46.3088	44.8992	44.7177	57.4508	57.9313	51.894	55.7587
YDR093W	44.3632	44.1936	48.6952	45.7507	43.3522	45.4157	46.413	45.0603
YDR094W	1.4112	1.51049	1.24531	1.389	2.55166	1.62421	2.62162	2.26583
YDR095C	0.672614	0.575953	0.726794	0.658454	0.758142	0.48258	1.26003	0.833585
YDR096W	28.1469	28.8561	28.3287	28.4439	26.5936	22.459	21.8579	23.6369
YDR097C	22.4514	22.6993	24.5607	23.2371	37.7318	38.4825	38.1487	38.121
YDR098C	71.2943	72.6733	80.1675	74.7117	74.2091	75.0322	76.9102	75.3838
YDR099W	196.166	189.651	199.262	195.027	234.835	240.603	232.649	236.029
YDR100W	94.813	95.5807	97.3916	95.9284	90.2079	97.7747	92.9473	93.6433
YDR101C	50.5843	56.1593	60.0023	55.582	72.3244	76.7578	78.4647	75.849
YDR102C	1.66128	1.32092	2.42338	1.80186	3.62801	4.46968	4.35698	4.15155
YDR103W	15.348	14.9997	16.0256	15.4578	25.6835	25.0708	24.9389	25.2311
YDR104C	7.98457	7.46182	8.36169	7.93603	11.1628	11.7427	11.8058	11.5704
YDR105C	37.8382	38.4675	42.1323	39.4793	44.3064	43.5338	44.973	44.271
YDR106W	3.04465	2.33059	3.24504	2.87343	3.68529	4.28615	3.41787	3.79644
YDR107C	13.6221	14.1824	15.1941	14.3328	16.1778	16.1694	16.992	16.4464
YDR108W	10.188	10.5267	11.0935	10.6027	15.8903	14.6512	14.1086	14.8834
YDR109C	9.68477	9.21602	10.3575	9.75277	15.615	13.9575	15.3946	14.989
YDR110W	17.3472	17.3531	18.3175	17.6726	22.9651	22.2132	22.6284	22.6022
YDR111C	33.0059	31.9439	36.9821	33.9773	40.2425	39.8218	40.2451	40.1031
YDR112W	0.895363	0.76669	0.967486	0.876513	1.13537	0.481797	1.42572	1.01429
YDR113C	17.816	19.365	19.7629	18.9813	21.3454	21.8573	21.5941	21.5989
YDR114C	1.69585	1.11703	1.87474	1.56254	1.41524	0.818948	1.19745	1.14388
YDR115W	106.744	108.033	121.188	111.988	105.893	101.977	97.4561	101.775
YDR116C	37.1898	38.5584	38.0826	37.9436	39.2822	40.363	39.6501	39.7651
YDR117C	29.7009	32.0778	31.0291	30.9359	35.0604	32.5438	34.2631	33.9558
YDR118W	12.6357	12.3187	11.7338	12.2294	14.5061	13.1871	13.4826	13.7253
YDR118W-A	3.73582	3.78058	4.11015	3.87552	10.7186	7.67552	5.78963	8.06124
YDR119W	67.736	65.5808	65.7078	66.3415	66.6468	68.8825	68.2275	67.9189
YDR119W-A	44.0567	36.5958	34.122	38.2581	29.7482	25.6155	22.1982	25.854
YDR120C	45.7682	53.6231	53.4741	50.9551	58.8144	62.0781	62.4808	61.1245
YDR121W	31.1885	35.4914	35.929	34.2029	43.5093	41.6068	39.9904	41.7022
YDR122W	38.0726	39.0565	41.9001	39.6764	52.1095	51.6844	51.9102	51.9014
YDR123C	17.9026	18.9097	19.6329	18.8151	14.8488	15.1356	13.7562	14.5802
YDR124W	7.13451	7.77536	7.39513	7.435	9.4057	9.74208	10.4583	9.86868
YDR125C	7.63011	7.73501	7.03527	7.4668	9.06456	9.99582	8.90997	9.32345
YDR126W	5.68979	5.98329	6.31709	5.99673	7.5478	7.81237	8.0939	7.81802
YDR127W	65.625	68.2153	69.6908	67.8437	84.0474	87.5054	90.1426	87.2318
YDR128W	25.798	25.9537	29.4381	27.0633	46.4691	46.3796	47.4048	46.7511
YDR129C	152.588	153.89	164.122	156.867	149.008	151.159	147.575	149.247
YDR130C	18.4669	19.232	19.3288	19.0092	25.7938	24.8158	24.8925	25.1674
YDR131C	8.72276	7.88522	8.43513	8.3477	10.0186	12.2552	11.8728	11.3822
YDR132C	9.90429	9.51212	10.8561	10.0908	11.9012	11.3864	12.1016	11.7964
YDR133C	1201.87	1185.94	1190.25	1192.69	1311.9	1278.55	1322.91	1304.45
YDR135C	70.1154	70.5596	76.3145	72.3298	85.3831	88.8867	87.8813	87.3837
YDR136C	1.8596	0.471809	0.67724	1.00288	1.83405	1.64305	1.39991	1.62567
YDR137W	23.6625	24.4178	23.8684	23.9829	27.3526	28.1921	27.8239	27.7895
YDR138W	17.1263	16.914	16.741	16.9271	23.5017	24.0452	24.0817	23.8762
YDR139C	171.979	141.165	139.022	150.722	135.618	134.03	114.847	128.165
YDR140W	28.5729	25.9495	27.6701	27.3975	38.748	39.8162	36.2977	38.2873
YDR141C	26.9033	27.1207	29.8154	27.9464	36.8901	35.6665	36.1289	36.2285
YDR142C	19.5779	18.5899	18.4651	18.8776	21.5004	19.2278	19.5305	20.0862
YDR143C	20.8346	22.2583	24.087	22.3933	29.6723	33.2824	35.292	32.7489
YDR144C	37.1682	38.6205	39.9236	38.5708	36.3685	37.0002	35.0174	36.1287
YDR145W	30.7615	32.4864	36.5634	33.2704	39.8349	39.3719	41.0916	40.0995
YDR146C	15.2812	15.8383	17.2929	16.1375	28.1063	28.5568	28.0942	28.2524
YDR147W	13.383	13.9898	15.4836	14.2855	19.3131	19.9798	19.7655	19.6861
YDR148C	77.6153	73.2528	74.6777	75.1819	102.23	107.875	110.966	107.024
YDR149C	2.67469	1.57459	2.40243	2.21724	3.84701	2.58866	2.99592	3.14386
YDR150W	22.2448	22.4056	23.0697	22.5734	36.3079	35.8511	34.1908	35.4499
YDR151C	50.3393	52.5497	54.9792	52.6227	49.4774	50.4407	55.1356	51.6846
YDR152W	86.7942	90.3223	89.828	88.9815	82.2629	85.1274	82.6812	83.3571
YDR153C	31.8413	34.2854	36.8673	34.3313	41.5868	43.3517	42.4885	42.4756
YDR154C	1170.17	1187.26	1236.47	1197.97	1085.38	1159.87	1091.38	1112.21
YDR155C	2367.88	2423.07	2476.64	2422.53	2298.4	2340.64	2449.1	2362.71
YDR156W	81.1767	91.9731	89.6121	87.5873	95.7728	93.4195	97.8187	95.6704
YDR157W	1.86664	1.34601	2.15501	1.78922	1.35653	1.60359	1.28831	1.41614
YDR158W	335.888	350.869	352.031	346.263	219.719	219.518	232.821	224.019
YDR159W	12.1549	12.8679	13.9385	12.9871	16.7966	16.4023	16.6118	16.6036
YDR160W	17.2015	15.7674	16.5802	16.5164	18.7869	19.8401	19.3872	19.3381
YDR161W	49.7433	55.6718	53.2339	52.883	60.0457	59.4015	59.0031	59.4834
YDR162C	30.5234	31.117	30.9867	30.8757	38.0174	39.7101	38.1058	38.6111
YDR163W	29.3668	31.4717	30.2528	30.3638	34.3533	34.6854	33.0365	34.0251
YDR164C	21.4827	22.3575	22.3364	22.0589	24.5939	24.6077	26.3399	25.1805
YDR165W	38.6849	44.2425	44.7576	42.5617	49.6593	51.6467	49.6239	50.31
YDR166C	20.4222	20.4188	21.4825	20.7745	24.9725	24.4677	26.2968	25.2457
YDR167W	68.0196	65.6678	58.4719	64.0531	68.7042	69.4306	65.8211	67.9853
YDR168W	149.17	135.234	144.8	143.068	126.595	130.994	120.148	125.912
YDR169C	12.8179	13.3659	13.9311	13.3716	16.0258	16.4733	16.3889	16.296
YDR169C-A	2.90843	1.58484	3.99981	2.83102	2.6077	3.98371	4.68072	3.75738
YDR170C	70.0641	71.3885	74.5386	71.9971	73.5675	76.2188	78.5439	76.1101
YDR171W	79.9069	79.6683	77.7527	79.1093	75.2964	67.0414	61.7946	68.0441
YDR172W	85.2489	92.74	94.8918	90.9602	104.745	101.177	96.9553	100.959
YDR173C	9.61289	10.1954	10.1795	9.99592	16.3004	17.0246	15.8124	16.3791
YDR174W	146.608	147.588	150.098	148.098	101.006	106.894	111.86	106.586
YDR175C	37.4661	37.6947	39.2113	38.124	38.7235	43.7409	45.4654	42.6433
YDR176W	28.235	27.5169	30.5598	28.7706	29.8678	28.6136	31.6873	30.0562
YDR177W	93.0132	93.6759	103.668	96.7858	111.299	111.931	119.557	114.262
YDR178W	72.8928	76.3855	71.47	73.5828	103.157	100.346	108.67	104.058
YDR179C	20.8824	16.1733	14.5692	17.2083	21.5792	22.4625	19.5773	21.2063
YDR179W-A	11.4416	11.1236	10.0714	10.8789	13.2308	14.1775	13.8735	13.7606
YDR180W	9.80647	9.78821	10.7885	10.1277	15.661	16.6377	16.9528	16.4171
YDR181C	22.625	20.7961	24.6327	22.6846	23.6406	22.2822	23.1335	23.0187
YDR182W	74.7322	73.5752	76.3247	74.8774	70.5445	75.8231	73.7443	73.3706
YDR182W-A	1.74662	3.1574	4.40373	3.10258	5.74209	3.65501	7.1257	5.5076
YDR183W	26.7073	23.2487	28.0802	26.0121	26.2311	26.9237	25.6127	26.2558
YDR183C-A	18.8549	17.1953	16.8124	17.6209	26.6087	23.2887	20.6042	23.5005
YDR184C	24.0208	25.7205	27.8097	25.8504	36.8329	39.4485	40.0024	38.7613
YDR185C	16.455	17.8442	19.3509	17.8834	29.7334	29.7842	26.6575	28.7251
YDR186C	19.7257	22.3668	22.3909	21.4945	31.9457	31.1069	30.7239	31.2588
YDR187C	5.628	4.62382	3.5091	4.58697	3.90048	2.48277	3.69009	3.35778
YDR188W	123.572	132.314	126.098	127.328	128.609	124.76	125.738	126.369
YDR189W	34.5996	34.1419	36.7636	35.1684	40.7145	39.259	43.6072	41.1936
YDR190C	124.704	131.381	138.533	131.539	143.13	141.367	149.537	144.678
YDR191W	5.76773	6.1519	5.86787	5.92917	9.88003	9.74043	10.7259	10.1155
YDR192C	11.3592	12.276	13.7734	12.4695	18.1018	18.9438	17.9659	18.3372
YDR193W	0.593909	0.593318	0.898449	0.695225	1.07388	0.869978	1.23312	1.05899
YDR194C	117.664	110.294	118.755	115.571	114.367	115.245	110.185	113.266
YDR194W-A	0	0.221937	0	0.0739789	0	0.976272	0.169939	0.38207
YDR195W	7.17448	7.25216	7.14459	7.19041	10.572	10.7937	10.0483	10.4714
YDR196C	78.7408	70.2288	73.3741	74.1146	79.072	77.4729	74.238	76.9276
YDR197W	16.395	14.9131	17.5566	16.2882	20.7897	24.5437	23.1925	22.842
YDR198C	16.0549	16.8457	15.4694	16.1233	26.4153	28.5493	24.4633	26.476
YDR199W	2.15868	1.01665	0.898039	1.35779	1.70322	0.542076	1.41538	1.22023
YDR200C	24.2636	24.2594	23.2688	23.9306	33.1131	31.8165	32.1445	32.358
YDR201W	30.9055	29.4691	32.453	30.9425	24.2284	19.7573	20.3379	21.4412
YDR202C	31.0469	27.0494	30.5367	29.5443	44.1661	41.3414	40.547	42.0182
YDR203W	1.24278	0.744923	1.03402	1.00724	1.2257	1.56039	2.1186	1.6349
YDR204W	36.6754	34.4421	36.3626	35.8267	49.8931	50.2427	54.5966	51.5775
YDR205W	11.4206	11.6934	12.284	11.7993	17.7912	18.1326	16.9113	17.6117
YDR206W	31.1759	31.6099	33.2864	32.0241	42.1421	42.007	42.7882	42.3124
YDR207C	6.76767	7.51795	8.10947	7.46503	8.46479	8.49728	8.23813	8.40007
YDR208W	26.6765	28.4093	28.0687	27.7182	30.2341	32.8452	31.4179	31.4991
YDR209C	11.6376	11.027	10.3177	10.9941	6.8678	4.55121	4.00281	5.14061
YDR210W	269.548	255.35	254.581	259.826	126.615	116.705	115.879	119.733
YDR211W	67.9546	70.8539	72.6404	70.483	80.8859	82.1127	82.8882	81.9623
YDR212W	156.685	160.642	160.896	159.407	159.537	159.093	162.972	160.534
YDR213W	16.5341	17.0638	18.0837	17.2272	13.0732	12.0137	11.2758	12.1209
YDR214W	158.537	152.458	164.036	158.344	176.131	176.117	169.691	173.98
YDR215C	2.86169	2.45044	2.02024	2.44412	3.38686	3.47329	3.94027	3.60014
YDR216W	30.3518	28.7124	27.2732	28.7791	38.9727	36.1679	37.0636	37.4014
YDR217C	20.1572	21.2095	21.8833	21.0833	26.703	28.0446	28.6238	27.7905
YDR218C	1.39482	1.35362	1.35981	1.36942	2.23163	2.56857	2.94685	2.58235
YDR219C	32.9381	32.6477	34.8965	33.4941	41.8308	43.7284	43.2113	42.9235
YDR220C	6.99178	3.56917	6.3055	5.62215	6.23268	6.92165	6.96458	6.7063
YDR221W	27.0932	27.4454	29.2482	27.9289	32.7962	33.6562	34.4409	33.6311
YDR222W	22.035	21.2031	21.2336	21.4906	32.4064	36.26	33.62	34.0955
YDR223W	2.46225	1.89592	2.03566	2.13128	5.4216	5.75168	6.32	5.83109
YDR224C	518.069	550.052	543.494	537.205	422.792	414.5	427.473	421.588
YDR225W	579.349	591.071	560.495	576.972	362.546	352.133	356.983	357.22
YDR226W	700.099	681.715	707.509	696.441	475.387	513.594	517.719	502.233
YDR227W	9.16728	9.11719	10.3671	9.55051	15.7295	15.0578	15.7736	15.5203
YDR228C	13.7966	15.0234	14.8993	14.5731	22.4359	22.8548	23.1247	22.8051
YDR229W	32.7689	35.0353	35.5839	34.4627	40.3273	41.7027	42.5587	41.5296
YDR230W	3.40599	5.15251	4.55137	4.36996	6.27051	4.27646	4.0942	4.88039
YDR231C	37.57	36.7193	38.8386	37.7093	44.8031	49.1171	43.0632	45.6611
YDR232W	80.0899	83.8456	87.1435	83.693	88.8728	93.1772	93.7738	91.9413
YDR233C	170.299	181.385	187.742	179.809	196.231	181.477	197.031	191.58
YDR234W	44.2863	44.8913	46.4051	45.1942	55.0949	59.7051	57.7826	57.5275
YDR235W	26.9912	26.1726	27.6297	26.9312	27.6861	26.428	25.2312	26.4484
YDR236C	58.7109	55.6149	58.8108	57.7122	42.6323	46.9912	44.0915	44.5717
YDR237W	33.3478	32.6306	36.2483	34.0756	38.594	39.0487	35.9722	37.8716
YDR238C	123.112	117.819	127.654	122.862	117.833	123.015	124.736	121.861
YDR239C	10.6407	10.3318	11.1146	10.6957	15.367	16.7797	17.5561	16.5676
YDR240C	10.7256	10.0894	12.7931	11.2027	17.088	17.9017	16.7189	17.2362
YDR241W	80.1646	64.8828	55.444	66.8305	87.5925	76.0063	64.0816	75.8935
YDR242W	10.4271	8.7086	9.86268	9.66612	11.6564	14.463	12.1151	12.7448
YDR243C	6.71316	7.81319	7.69796	7.40811	10.3613	11.4848	11.9281	11.2581
YDR244W	20.3731	22.1892	22.9948	21.8524	24.4605	24.3333	24.2944	24.3627
YDR245W	95.2904	92.5551	96.1719	94.6725	81.0298	81.5325	83.3294	81.9639
YDR246W	14.1106	16.9077	16.1528	15.7237	19.1005	16.944	16.4546	17.4997
YDR246W-A	2.36376	3.20477	2.53288	2.70047	1.55419	1.73126	1.9373	1.74092
YDR247W	25.1508	26.3509	24.0187	25.1735	29.8296	27.575	30.4327	29.2791
YDR248C	48.9858	39.8006	45.8414	44.8759	38.727	36.9899	37.5281	37.7483
YDR249C	13.3194	12.6692	12.4139	12.8008	18.8208	17.0324	18.1575	18.0036
YDR250C	4.441	3.3121	2.6006	3.45123	4.66257	4.67664	5.44792	4.92904
YDR251W	62.4083	59.7935	64.0831	62.095	67.5592	66.7332	66.4418	66.9114
YDR252W	5.68211	5.38951	5.09132	5.38765	5.77649	5.63426	5.71255	5.70777
YDR253C	6.23568	6.04321	5.81346	6.03079	6.53142	6.06926	6.08526	6.22864
YDR254W	11.7231	10.7042	12.592	11.6731	13.2728	14.5189	13.5951	13.7956
YDR255C	28.2321	26.8683	27.7899	27.6301	32.8028	33.5698	30.0062	32.1262
YDR256C	3.09856	3.1121	2.94285	3.05117	4.9861	5.5578	5.56024	5.36804
YDR257C	24.6903	24.6238	26.4496	25.2546	28.8515	24.874	27.2525	26.9927
YDR258C	181.896	171.279	162.541	171.905	119.889	122.666	116.187	119.581
YDR259C	5.81724	5.40046	4.26938	5.16236	7.32788	5.35142	7.02412	6.56781
YDR260C	24.048	24.0006	23.963	24.0039	26.7531	27.7207	27.9025	27.4588
YDR261C	41.8688	41.5888	46.4563	43.3047	55.4473	55.1964	57.4815	56.0417
YDR262W	54.8674	57.8398	63.8499	58.8524	89.5649	86.7575	93.687	90.0031
YDR263C	6.62736	6.06903	6.96228	6.55289	12.596	13.3485	12.8399	12.9281
YDR264C	54.2137	53.2276	59.3295	55.5903	62.3102	63.1449	66.9934	64.1495
YDR265W	27.4533	24.0888	26.7652	26.1024	19.6891	21.8443	21.8284	21.1206
YDR266C	11.9947	12.7257	12.0258	12.2487	16.4612	15.9214	15.1524	15.845
YDR267C	30.9493	30.5788	32.4873	31.3385	34.1266	32.7989	31.6682	32.8646
YDR268W	14.6763	17.6717	17.0313	16.4598	20.0025	17.817	18.5021	18.7739
YDR269C	0.487876	0.208882	0.0922556	0.263004	0.481174	0.306281	0.399855	0.39577
YDR270W	16.7909	15.6225	20.1027	17.5054	20.1565	20.0438	20.1042	20.1015
YDR271C	2.22996	3.00063	1.68671	2.30577	1.36149	2.53322	1.87986	1.92486
YDR272W	118.436	111.019	109.647	113.034	130.645	131.299	127.145	129.697
YDR273W	3.9396	3.95174	4.53364	4.14166	7.43792	7.49033	7.9337	7.62065
YDR274C	1.69902	1.00021	1.60639	1.43521	2.0946	1.99991	1.46211	1.85221
YDR275W	41.0375	36.084	36.0437	37.7217	38.7098	37.0368	34.6497	36.7988
YDR276C	752.203	802.452	791.674	782.109	769.727	728.606	740.442	746.258
YDR277C	54.5662	50.8214	50.1527	51.8468	52.7808	51.4278	51.2481	51.8189
YDR278C	0.621388	0.42567	0.376007	0.474355	0.612852	0.624157	0.570393	0.602467
YDR279W	19.1801	17.9115	20.1437	19.0784	21.0257	23.075	21.0764	21.7257
YDR280W	21.4489	24.0514	24.4734	23.3246	18.6719	18.0454	16.7182	17.8118
YDR281C	11.0515	7.74714	8.61906	9.13923	3.55792	2.80394	3.49164	3.2845
YDR282C	18.4669	19.4763	19.6717	19.205	18.9721	19.979	18.8079	19.253
YDR283C	18.4133	18.5488	20.0258	18.996	27.2697	28.9871	27.1522	27.803
YDR284C	56.8842	57.17	55.9917	56.682	57.5972	56.9158	58.8641	57.7924
YDR285W	9.09681	7.70484	8.39787	8.39984	8.35886	8.06967	8.70592	8.37815
YDR286C	37.0249	33.1877	39.5245	36.579	35.3471	32.2893	31.2718	32.9694
YDR287W	15.5546	16.6636	17.9562	16.7248	19.4609	23.5383	23.9156	22.3049
YDR288W	31.225	28.9553	31.0678	30.416	35.437	37.5105	35.2301	36.0592
YDR289C	26.1846	25.4141	27.9161	26.5049	29.4283	29.785	28.6081	29.2738
YDR290W	0.119745	0.205072	0.181146	0.168654	0.1181	0	0.31405	0.14405
YDR291W	14.6935	15.7225	17.2413	15.8858	21.6023	21.9061	22.3921	21.9668
YDR292C	51.7072	52.5382	53.9271	52.7242	49.0182	51.4339	51.6972	50.7164
YDR293C	66.8104	70.3264	74.5641	70.567	91.1883	95.2804	94.8796	93.7828
YDR294C	30.6249	28.2688	29.8785	29.5907	46.3381	43.8917	44.0535	44.7611
YDR295C	19.9827	19.0043	19.9924	19.6598	24.2347	26.4567	25.4023	25.3646
YDR296W	67.1083	64.6162	68.7631	66.8292	71.6147	79.1674	76.2891	75.6904
YDR297W	100.718	102.734	108.463	103.972	122.838	125.023	127.154	125.005
YDR298C	94.9157	89.1988	86.7222	90.2789	144.726	151.136	151.729	149.197
YDR299W	22.0234	24.2271	25.5392	23.9299	35.5045	35.1804	38.2377	36.3075
YDR300C	53.7317	52.8037	59.9903	55.5086	52.8857	56.7467	60.9532	56.8619
YDR301W	18.9547	19.5325	20.5076	19.6649	24.3392	24.3356	25.5017	24.7255
YDR302W	48.9524	43.671	46.9106	46.5113	34.8635	35.8127	32.9277	34.5347
YDR303C	24.4773	24.3738	25.0951	24.6487	20.7555	20.6544	23.606	21.672
YDR304C	286.511	278.219	305.356	290.029	348.815	357.236	347.409	351.153
YDR305C	35.2829	35.262	39.2067	36.5839	48.0431	46.6023	46.5602	47.0685
YDR306C	27.2878	26.4963	25.9393	26.5745	30.4429	32.4451	30.7904	31.2261
YDR307W	23.5607	23.0748	23.0551	23.2302	24.0676	25.3988	24.2943	24.5869
YDR308C	58.122	52.2106	54.2059	54.8462	54.5117	55.078	56.2496	55.2798
YDR309C	22.6955	24.5674	25.3247	24.1959	59.1005	62.7379	60.1545	60.6643
YDR310C	23.1127	23.1527	25.4626	23.9093	24.8106	27.8719	29.0392	27.2406
YDR311W	31.727	29.1009	33.3762	31.4013	28.2388	29.8644	29.889	29.3308
YDR312W	18.0651	17.2223	21.1923	18.8266	24.7188	24.7648	24.811	24.7649
YDR313C	24.1785	24.7478	29.1269	26.0177	35.2719	36.5915	34.2203	35.3612
YDR314C	13.6647	13.5021	13.3082	13.4917	17.4654	18.9177	18.8277	18.4036
YDR315C	14.8599	12.4285	13.9191	13.7358	18.7883	19.1458	18.4667	18.8003
YDR316W	32.3473	30.7867	30.7698	31.3013	32.388	31.6957	30.0581	31.3806
YDR317W	3.55988	4.19139	3.92677	3.89268	5.35424	6.10856	5.66018	5.70766
YDR318W	20.8599	16.5829	18.0591	18.5007	17.7357	18.7923	16.5069	17.6783
YDR319C	40.1505	38.6653	38.6	39.1386	38.0714	45.3258	40.7249	41.374
YDR320C	14.828	14.2531	14.2945	14.4585	19.8217	19.0283	20.1236	19.6579
YDR320C-A	95.9158	86.9235	79.0678	87.3023	76.4954	88.5301	81.3812	82.1356
YDR320W-B	20.4169	16.4978	16.5306	17.8151	23.2561	23.8296	22.8139	23.2999
YDR321W	109.889	113.775	115.883	113.183	105.831	106.524	112.331	108.229
YDR322W	23.0542	23.7967	25.4569	24.1026	27.6562	28.0404	26.9618	27.5528
YDR322C-A	218.394	185.475	183.927	195.932	230.847	202.073	209.434	214.118
YDR323C	7.02197	6.59851	7.55311	7.05786	8.85925	9.61809	7.98239	8.81991
YDR324C	32.1789	33.6269	32.4806	32.7621	41.3925	44.3624	42.2796	42.6781
YDR325W	14.3247	15.0719	15.8964	15.0976	18.9816	21.5954	20.4801	20.3524
YDR326C	23.3722	22.4823	24.2982	23.3842	28.2519	27.2418	27.9776	27.8238
YDR327W	6.28402	5.5879	6.58128	6.15107	5.72095	5.91753	5.70493	5.78114
YDR328C	191.271	171.097	186.801	183.057	165.563	162.784	162.327	163.558
YDR329C	36.4071	33.9781	34.7076	35.0309	41.5218	39.2785	38.8953	39.8985
YDR330W	25.5932	26.578	28.6166	26.9293	37.6172	38.2577	38.4355	38.1035
YDR331W	35.4962	34.4412	35.698	35.2118	32.2573	35.0254	34.0427	33.7751
YDR332W	13.309	12.2742	13.75	13.111	17.1344	17.9515	17.7646	17.6168
YDR333C	25.9092	27.1779	29.0896	27.3923	34.515	34.9243	34.8297	34.7563
YDR334W	32.6268	33.3395	34.1836	33.3833	33.1614	35.5991	33.6436	34.1347
YDR335W	26.4644	26.5838	29.2572	27.4351	31.4001	29.9567	30.4924	30.6164
YDR336W	26.096	26.6953	26.7776	26.523	19.3509	18.111	17.7204	18.3941
YDR337W	42.4637	44.5183	46.6518	44.5446	49.2453	48.5015	47.665	48.4706
YDR338C	13.0915	12.9325	12.9975	13.0072	16.2294	17.7436	16.5648	16.8459
YDR339C	51.8678	54.635	48.7061	51.7363	49.5715	53.0264	50.1522	50.9167
YDR340W	0.652251	0.446813	0.888037	0.662367	0.257316	0.327579	0.342128	0.309008
YDR341C	182.628	188.689	194.836	188.718	160.427	164.489	168.05	164.322
YDR342C	394.213	348.95	309.508	350.89	352.303	339.461	305.592	332.452
YDR343C	331.874	295.885	256.212	294.657	296.767	279.451	262.727	279.648
YDR344C	9.7823	9.13798	9.88801	9.60276	16.5769	17.0837	15.9765	16.5457
YDR345C	280.469	289.701	318.785	296.318	437.749	438.763	445.809	440.774
YDR346C	116.684	120.24	124.181	120.369	123.677	122.393	126.546	124.205
YDR347W	43.9043	43.8309	48.2128	45.316	50.8601	51.3368	54.117	52.1046
YDR348C	43.6289	42.2756	47.2814	44.3953	45.6544	46.0703	46.8524	46.1924
YDR349C	40.2533	39.7949	45.4066	41.8183	51.1837	54.9216	56.3019	54.1357
YDR350C	19.5637	19.8636	19.983	19.8035	23.3905	23.7771	23.6243	23.5973
YDR351W	17.5152	17.9727	19.4697	18.3192	26.1745	27.7235	26.0401	26.646
YDR352W	28.123	26.0374	27.9137	27.3581	26.9467	29.4626	29.5458	28.6517
YDR353W	305.727	304.549	323.703	311.326	265.147	277.647	270.235	271.009
YDR354W	57.2435	58.3196	57.2719	57.6117	39.4435	44.2182	42.3662	42.0093
YDR354C-A	3.85695	4.01038	3.3341	3.73381	2.17369	2.42134	3.79331	2.79611
YDR355C	0.782701	0.223406	0.394683	0.46693	0.128658	0	0.171064	0.0999074
YDR356W	17.9813	17.6934	17.5436	17.7394	22.9619	22.2621	22.9715	22.7319
YDR357C	75.6352	61.7382	71.7267	69.7	88.7931	82.1237	79.3547	83.4239
YDR358W	30.3358	31.5986	34.2167	32.0504	36.5841	35.1711	34.972	35.5757
YDR359C	9.36094	10.248	10.3181	9.97567	12.4613	11.936	12.2753	12.2242
YDR360W	0.544645	0.855019	0.755263	0.718309	1.79054	0.911787	1.07132	1.25788
YDR361C	74.6595	77.7011	79.2892	77.2166	71.0526	74.067	71.7117	72.2771
YDR362C	11.6523	12.7989	12.8401	12.4304	17.0161	17.8089	16.9286	17.2512
YDR363W	16.3153	14.8868	15.9584	15.7202	18.5584	19.7542	19.1667	19.1598
YDR363W-A	324.454	289.995	312.938	309.129	247.56	251.474	222.513	240.516
YDR364C	16.6339	16.9422	16.5548	16.7103	18.1322	19.3736	20.191	19.2323
YDR365C	112.093	114.631	114.08	113.601	154.842	157.871	166.06	159.591
YDR366C	3.06853	2.79707	2.39586	2.75382	3.70975	3.10706	3.05035	3.28906
YDR367W	39.3039	41.7345	38.954	39.9974	31.5922	31.3198	31.0209	31.311
YDR368W	69.3505	69.0682	74.8304	71.083	70.9435	77.0537	78.16	75.3857
YDR369C	11.1062	9.10685	10.2508	10.1546	12.8567	13.2007	11.8943	12.6505
YDR370C	19.2557	19.569	21.3229	20.0492	21.754	22.3256	21.8284	21.9694
YDR371W	21.9406	22.153	22.6462	22.2466	27.9782	30.3637	26.8766	28.4062
YDR371C-A	1.89404	6.81175	2.57872	3.7615	5.97766	1.90248	2.23534	3.37183
YDR372C	183.663	173.841	179.793	179.099	135.235	136.227	128.685	133.382
YDR373W	95.7164	89.5221	89.5669	91.6018	89.098	89.9741	88.5887	89.2203
YDR374C	1.9698	1.57672	1.13364	1.56005	3.80101	3.7636	2.7796	3.44807
YDR374W-A	38.532	30.1094	29.4718	32.7044	34.5092	35.1458	36.0836	35.2462
YDR375C	24.6124	23.704	26.1527	24.823	30.303	31.2407	30.9156	30.8198
YDR376W	33.2102	31.1511	31.7736	32.045	36.0044	39.5334	36.2361	37.2579
YDR377W	203.994	177.063	172.847	184.634	200.21	183.993	202.308	195.503
YDR378C	229.134	209.6	209.357	216.03	144.206	132.845	129.771	135.607
YDR379W	17.9331	17.2899	17.9333	17.7188	23.1522	22.3458	23.7671	23.0884
YDR379C-A	64.0185	48.8512	55.8723	56.2473	53.2421	50.2811	47.8233	50.4488
YDR380W	39.7662	39.156	32.1791	37.0338	20.0299	22.0359	28.756	23.6073
YDR381W	245.262	251.302	246.414	247.659	266.575	258.845	251.996	259.139
YDR381C-A	29.6271	25.0608	27.4668	27.3849	38.7758	35.7913	35.0971	36.5548
YDR382W	3242.78	3285.82	2974.11	3167.57	2228.35	2213.62	2049.99	2163.99
YDR383C	24.6727	24.3111	27.024	25.3359	18.1388	21.136	18.6482	19.3076
YDR384C	80.0955	94.1338	93.367	89.1988	46.1758	41.281	40.8827	42.7798
YDR385W	1077.51	1132.55	1096.58	1102.21	878.43	906.05	946.328	910.269
YDR386W	9.06733	8.33319	9.16424	8.85492	12.0265	12.4397	11.6853	12.0505
YDR387C	12.7618	13.5117	12.9655	13.0797	15.8313	14.7078	15.9518	15.4969
YDR388W	122.405	121.515	126.533	123.484	147.821	152.342	152.315	150.826
YDR389W	16.5909	17.8335	19.8657	18.0967	20.4826	20.831	21.0355	20.783
YDR390C	24.4649	26.0261	27.2955	25.9288	32.4049	30.9895	32.0946	31.8297
YDR391C	45.3781	39.4511	42.123	42.3174	62.4545	64.0714	63.1681	63.2313
YDR392W	31.0316	30.8198	32.0718	31.3077	41.2118	41.872	38.9834	40.6891
YDR393W	16.6076	17.1038	15.9255	16.5457	18.2132	18.77	18.7635	18.5822
YDR394W	117.288	114.511	120.997	117.598	133.459	141.014	135.003	136.492
YDR395W	58.0424	61.0777	63.8651	60.9951	69.1721	71.7331	69.2769	70.0607
YDR396W	1.73342	1.75419	1.31114	1.59958	2.09816	1.385	1.03323	1.50546
YDR397C	66.6222	63.6397	64.4779	64.9133	47.0054	46.2663	51.7726	48.3481
YDR398W	37.2234	38.7573	40.8909	38.9572	47.6043	51.874	51.1509	50.2097
YDR399W	491.12	441.414	472.158	468.231	337.502	388.358	384.78	370.213
YDR400W	35.1237	34.3767	40.5043	36.6682	41.7174	43.3223	44.3056	43.1151
YDR401W	1.60943	1.19838	1.42906	1.41229	5.72815	7.81942	4.35864	5.96874
YDR402C	0.885001	0.574104	0.405699	0.621601	1.77214	1.34689	1.8463	1.65511
YDR403W	3.17005	3.1669	3.05804	3.13167	5.64131	6.05687	5.31675	5.67164
YDR404C	82.5104	83.4754	84.1125	83.3661	70.2756	74.7645	75.7787	73.6063
YDR405W	22.9949	24.4431	26.4841	24.6407	30.2524	26.8282	29.1689	28.7498
YDR406W	37.6017	41.6736	82.1684	53.8146	19.8634	22.7758	20.6127	21.084
YDR406W-A	1.4472	1.78999	2.06766	1.76828	0.951546	0.807583	0.948881	0.90267
YDR407C	19.629	20.4852	22.5799	20.898	26.4407	27.3167	26.696	26.8178
YDR408C	152.429	141.676	151.186	148.431	123.691	154.287	160.898	146.292
YDR409W	8.37032	9.16842	9.6366	9.05845	11.771	12.134	12.3786	12.0946
YDR410C	38.5832	40.2438	38.0438	38.9569	33.715	37.1584	35.3291	35.4008
YDR411C	47.9271	44.6327	46.875	46.4783	54.8619	53.5575	52.9346	53.7847
YDR412W	33.0281	34.5705	31.8857	33.1614	42.4137	43.8144	45.5377	43.9219
YDR413C	0.616633	0.469348	0.310942	0.465641	0.608162	1.0323	0.898458	0.846307
YDR414C	18.0686	17.4873	20.5139	18.6899	14.8562	17.3671	16.0017	16.075
YDR415C	33.4995	30.9879	33.6459	32.7111	33.4867	32.0136	33.6903	33.0635
YDR416W	15.9721	15.6342	17.6501	16.4188	17.7438	19.29	19.1443	18.726
YDR417C	99.074	90.5645	91.0824	93.5736	68.7028	59.5973	64.2633	64.1878
YDR418W	2306.68	2303.95	2363.69	2324.77	1691.3	1638.36	1708.52	1679.39
YDR419W	11.3901	12.3319	13.3182	12.3467	16.2128	17.0812	16.3416	16.5452
YDR420W	9.43246	9.4691	9.99045	9.63067	13.9079	13.3446	13.8668	13.7064
YDR421W	12.7406	12.3693	11.9481	12.3526	13.3003	12.9686	13.6936	13.3208
YDR422C	18.1644	18.8431	19.8586	18.9553	26.9763	28.3537	28.6813	28.0038
YDR423C	38.5048	37.6815	41.281	39.1558	37.794	35.5743	36.8923	36.7535
YDR424C	112.703	99.0203	93.7194	101.814	87.0042	88.842	76.0738	83.9734
YDR425W	7.57615	8.50188	9.19895	8.42566	10.8542	10.5888	11.3205	10.9212
YDR426C	2.40347	0.984292	1.10658	1.49811	2.16432	2.09929	2.67214	2.31192
YDR427W	110.155	109.479	107.508	109.047	100.962	101.75	94.6451	99.1189
YDR428C	12.7703	12.2573	12.6265	12.5514	12.2656	12.2089	12.888	12.4542
YDR429C	411.976	401.727	422.449	412.051	315.893	318.251	302.25	312.131
YDR430C	28.1751	27.6502	31.8445	29.2233	35.9062	37.1958	36.073	36.3917
YDR431W	1.39343	1.19318	1.91631	1.50097	0.74961	2.38574	0.996681	1.37735
YDR432W	273.238	278.905	280.763	277.635	222.041	222.948	222.218	222.402
YDR433W	348.207	364.025	344.512	352.248	272.867	275.315	291.769	279.983
YDR434W	45.715	43.7726	44.7143	44.734	47.2146	45.1691	47.4895	46.6244
YDR435C	39.1615	40.0739	39.4527	39.5627	25.9032	28.9804	27.3682	27.4173
YDR436W	12.4012	13.0707	12.9688	12.8136	16.8457	15.6733	16.0476	16.1889
YDR437W	15.497	13.11	13.134	13.9137	16.4811	18.9887	18.5467	18.0055
YDR438W	8.67987	10.9212	11.1209	10.2406	15.1296	14.5013	15.3544	14.9951
YDR439W	3.39946	4.49576	2.82843	3.57455	5.7742	5.64359	5.67135	5.69638
YDR440W	17.5963	17.8729	17.502	17.6571	14.5909	16.2208	16.7656	15.8591
YDR441C	23.1812	22.9695	23.0151	23.0553	24.7186	24.9333	26.0144	25.2221
YDR442W	1.206	0.774514	1.44432	1.14161	1.38767	0.757109	0.922523	1.02243
YDR443C	10.1117	10.8722	10.2192	10.4011	17.0867	18.0703	18.5616	17.9062
YDR444W	17.8939	19.0426	20.4273	19.1213	23.1132	24.8478	23.8028	23.9213
YDR445C	0.774368	0.248656	0.439291	0.487438	0.477332	0.607671	0.444262	0.509755
YDR446W	0.520652	0.260067	0.29536	0.358693	0.941416	0.708191	1.02412	0.891243
YDR447C	1140.21	1042.04	1045.13	1075.79	726.659	635.963	681.315	681.312
YDR448W	17.9219	16.0607	18.6852	17.5559	21.7364	22.7726	22.5312	22.3467
YDR449C	26.1679	27.9475	29.2042	27.7732	44.2542	44.6298	41.2707	43.3849
YDR450W	2067.55	1900.41	1884	1950.65	1193.22	1171.28	1121.83	1162.11
YDR451C	6.84625	8.74214	8.29	7.95946	11.2833	13.1201	14.0572	12.8202
YDR452W	79.7803	76.6319	80.2834	78.8985	103.742	105.219	108.44	105.8
YDR453C	30.6922	31.1356	32.8304	31.5528	35.5228	31.7061	29.2097	32.1462
YDR454C	330.165	347.263	337.477	338.302	294.943	296.646	304.464	298.684
YDR455C	0.767454	0.438109	1.35448	0.853348	0.756911	0.802994	0.58706	0.715655
YDR456W	44.9215	46.3848	50.9743	47.4269	54.783	55.1363	56.2757	55.3983
YDR457W	46.9495	48.6259	51.9783	49.1846	67.7327	69.3093	69.91	68.984
YDR458C	34.7204	33.9779	33.4293	34.0425	39.5211	36.6073	34.9576	37.0287
YDR459C	11.011	10.5657	11.1954	10.924	13.6428	14.5198	13.7497	13.9708
YDR460W	15.5781	17.253	17.1877	16.673	21.459	21.176	22.433	21.6893
YDR461W	11.4225	9.58136	7.05291	9.35226	89.435	91.9044	73.3652	84.9015
YDR461C-A	11.3177	14.2039	14.7032	13.4083	18.6605	18.8746	20.1094	19.2148
YDR462W	46.3169	46.7267	55.52	49.5212	53.3597	58.9061	55.0647	55.7768
YDR463W	15.2191	16.0467	18.8095	16.6918	23.2733	24.2286	24.1213	23.8744
YDR464W	11.4272	11.9045	13.3728	12.2349	17.437	18.1052	18.4569	17.9997
YDR464C-A	0.628659	1.43551	1.10952	1.0579	1.6534	1.57865	1.23657	1.48954
YDR465C	49.1082	54.4201	55.8102	53.1128	62.2486	64.7503	62.155	63.0513
YDR466W	18.7803	18.6602	19.8755	19.1053	23.9273	23.9695	23.7459	23.8809
YDR467C	3.26286	3.20787	3.47345	3.31473	5.60176	5.3106	4.91258	5.27498
YDR468C	63.3029	57.3773	65.8688	62.183	55.6254	58.0784	56.9875	56.8971
YDR469W	57.3704	47.9871	51.477	52.2782	49.0542	44.5798	44.5902	46.0747
YDR470C	17.8542	18.1262	19.4185	18.4663	21.453	22.8568	20.5972	21.6357
YDR471W	1176.59	1094.17	1099.94	1123.57	649.594	648.567	637.681	645.281
YDR472W	20.2492	25.049	24.1279	23.1421	28.7424	29.3003	31.2763	29.773
YDR473C	10.2828	9.85376	9.78489	9.9738	14.7719	12.1419	13.0157	13.3098
YDR475C	18.6099	18.1812	18.1704	18.3205	32.4019	31.9837	31.3279	31.9045
YDR476C	32.031	33.5851	33.7212	33.1124	28.7543	33.9794	34.0599	32.2645
YDR477W	47.6206	49.3717	50.2721	49.0881	53.1555	55.0464	50.9438	53.0486
YDR478W	8.91616	8.73081	8.82799	8.82499	11.4254	10.0781	10.8244	10.776
YDR479C	26.752	26.4784	28.9932	27.4079	30.6725	30.4975	30.1067	30.4256
YDR480W	8.92119	9.83919	9.74391	9.50143	12.67	13.6654	12.4942	12.9432
YDR481C	55.7896	53.7413	54.9854	54.8388	68.7528	72.671	70.1956	70.5398
YDR482C	37.9793	39.3953	39.1872	38.8539	36.8588	37.8606	37.4191	37.3795
YDR483W	183.892	185.952	192.577	187.474	191.714	189.356	200.661	193.91
YDR484W	12.6402	13.2821	14.5072	13.4765	17.5594	19.2501	17.9481	18.2525
YDR485C	13.7138	14.5987	16.2902	14.8675	19.8885	20.995	19.2299	20.0378
YDR486C	39.2009	42.001	39.9035	40.3685	53.2811	48.3013	52.8761	51.4862
YDR487C	150.037	153.867	151.948	151.951	153.571	155.786	165.443	158.267
YDR488C	16.2554	16.6329	17.279	16.7224	34.4027	37.127	37.8341	36.4546
YDR489W	8.60228	10.4619	9.52422	9.52948	13.095	11.7791	11.587	12.1537
YDR490C	15.4428	15.4752	16.5146	15.8109	25.0544	25.8328	24.932	25.2731
YDR491C	0.962834	1.3054	1.63862	1.30229	1.42441	1.51113	0.789124	1.24156
YDR492W	31.7214	31.5164	34.3699	32.5359	42.8601	39.7482	46.5455	43.0513
YDR493W	31.8406	31.5971	33.3703	32.2693	42.381	44.5519	44.894	43.9423
YDR494W	43.2919	43.3956	44.6271	43.7716	44.0498	48.1339	42.22	44.8012
YDR495C	12.0713	11.407	11.1649	11.5477	14.2343	14.6966	14.389	14.44
YDR496C	65.7732	70.5223	71.685	69.3268	93.2105	95.6834	94.4897	94.4612
YDR497C	156.271	162.101	165.072	161.148	139.108	144.967	140.212	141.429
YDR498C	21.5563	20.0497	23.5671	21.7244	27.3083	26.6766	26.3789	26.7879
YDR499W	11.8737	12.0774	11.5638	11.8383	15.8228	16.2009	16.5717	16.1985
YDR500C	1344.14	1340.94	1206.31	1297.13	873.192	892.253	805.758	857.068
YDR501W	4.00383	4.63848	4.66412	4.43548	8.10882	7.90356	8.87227	8.29488
YDR502C	45.4461	48.9389	50.2319	48.2056	35.9962	34.8018	33.1924	34.6634
YDR503C	23.2155	22.6569	24.773	23.5485	31.9935	30.4246	30.5714	30.9965
YDR504C	25.7154	21.2271	24.2745	23.739	34.3911	34.2247	34.1261	34.2473
YDR505C	41.6427	41.6035	41.1279	41.458	48.2723	49.4449	48.0808	48.5993
YDR506C	4.70158	5.0671	5.87081	5.21316	7.25529	7.32807	6.0989	6.89409
YDR507C	22.8518	23.1834	26.0658	24.0337	33.4709	34.7435	35.6958	34.6367
YDR508C	48.3687	51.1568	48.0383	49.1879	66.3193	63.3708	63.0599	64.25
YDR509W	1.0218	2.04156	1.80337	1.62224	3.58315	1.28294	2.08432	2.3168
YDR510W	296.064	313.861	326.564	312.163	292.332	298.173	279.405	289.97
YDR510C-A	4.07545	2.90814	2.31196	3.09851	6.6991	2.98492	4.45356	4.71253
YDR511W	30.3245	29.5176	33.0659	30.9694	37.2358	36.8814	34.9507	36.356
YDR512C	84.3494	76.6161	73.4689	78.1448	73.3247	75.5147	68.1395	72.3263
YDR513W	227.074	221.206	209.314	219.198	271.511	258.314	249.427	259.751
YDR514C	13.0822	15.1634	13.9022	14.0493	18.299	17.1439	17.1063	17.5164
YDR515W	15.3136	14.6492	16.7629	15.5753	22.8294	24.2404	21.8045	22.9581
YDR516C	247.826	235.301	237.738	240.288	161.29	156.047	144.89	154.076
YDR517W	57.1242	59.4185	63.7057	60.0828	46.8318	48.0779	45.3798	46.7632
YDR518W	35.5819	35.264	39.421	36.7556	37.1168	38.2501	40.1072	38.4913
YDR519W	129.159	125.863	133.575	129.532	119.7	128.514	116.524	121.579
YDR520C	8.43086	9.19422	9.00558	8.87689	10.8511	11.9552	11.0046	11.2703
YDR521W	0.3528	0.906297	0.533706	0.597601	0.927875	0.88593	0.539745	0.784517
YDR522C	0.287371	0.178962	0.355686	0.274006	0.334955	0.360815	0.496743	0.397504
YDR523C	1.6861	1.85631	1.51827	1.68689	9.26497	9.57702	9.00212	9.28137
YDR524C	19.7628	20.1038	20.7152	20.1939	28.6724	30.0746	28.6063	29.1178
YDR524W-C	1085.38	1106.41	1145.07	1112.29	997.564	767.533	950.8	905.299
YDR524C-B	9566.52	10482.6	10237.6	10095.6	9251.52	8461.88	10248.7	9320.7
YDR524C-A	3.31059	3.96875	2.25367	3.17767	1.95906	1.66267	4.12422	2.58199
YDR525W	2.1554	2.15326	1.53974	1.94947	2.12579	1.95452	1.64877	1.90969
YDR525W-A	211.65	206.5	201.857	206.669	242.07	250.013	250.309	247.464
YDR526C	1.42496	1.50728	2.02884	1.65369	2.14941	2.4206	1.97852	2.18284
YDR527W	44.8021	46.957	48.0075	46.5889	56.117	63.6025	63.4506	61.0567
YDR528W	4.17051	3.89398	4.00997	4.02482	5.554	5.82805	5.54617	5.64274
YDR529C	232.324	190.023	191.522	204.623	250.835	266.106	258.061	258.334
YDR530C	28.7062	29.6718	30.1165	29.4982	27.068	31.6693	29.3942	29.3772
YDR531W	53.5023	49.9758	50.4893	51.3225	47.2524	45.3557	44.4329	45.6803
YDR532C	24.8523	22.855	22.4234	23.3769	23.1834	22.9185	23.3122	23.138
YDR533C	41.247	41.3605	41.8976	41.5017	63.7591	71.5656	67.3475	67.5574
YDR534C	1.73879	3.40322	4.75349	3.2985	4.50774	5.17724	4.96743	4.88414
YDR535C	2.13655	2.36498	2.04964	2.18372	3.49487	4.38375	4.64678	4.17514
YDR536W	0.629121	0.408676	0.475858	0.504552	0.748853	0.680953	0.910331	0.780046
YDR537C	1.17211	1.56126	1.67463	1.46933	1.22023	1.96223	1.53703	1.57316
YDR538W	15.0409	14.6729	14.4105	14.7081	16.6144	17.6819	17.7367	17.3443
YDR539W	16.0046	15.9858	17.7234	16.5713	23.6473	24.2254	22.6151	23.4959
YDR540C	20.9716	15.3404	15.3488	17.2203	9.04379	8.84817	8.87929	8.92375
YDR541C	13.6995	14.6242	14.7408	14.3548	15.8623	15.8523	17.4838	16.3994
YDR542W	0.326486	0.745511	0.411582	0.494526	1.71734	1.09314	2.14066	1.65038
YDR543C	0	0	0	0	0	0	0	0
YDR544C	0.0920467	0.0788186	0.139246	0.10337	0.181564	0.115571	0.120704	0.13928
YDR545W	15.7949	16.3978	17.6912	16.628	25.4899	25.9436	27.714	26.3825
YDR545C-A	1.80942	1.33811	1.55525	1.56759	2.92019	2.06532	2.85809	2.61453
YEL077C	11.604	11.6878	12.4543	11.9153	17.0908	18.4024	19.1186	18.2039
YEL077W-A	1.14428	1.04982	1.42192	1.20534	1.77345	1.02623	1.7149	1.50486
YEL076C-A	4.3255	4.06701	3.94534	4.11262	5.43716	6.12316	6.14486	5.90172
YEL076C	0	0	0	0	0	0	0	0
YEL075W-A	1.41851	1.65635	1.95081	1.67522	1.97136	2.75252	2.02925	2.25104
YEL075C	8.24318	8.61693	8.01646	8.29219	12.3533	10.7531	13.0557	12.054
YEL074W	0.699337	0.499029	0.705291	0.634552	1.14955	0.292689	0.917065	0.786435
YEL073C	18.5393	13.7862	18.8201	17.0485	18.8861	18.9894	18.4733	18.7829
YEL072W	6.298	5.24948	5.24516	5.59754	6.87228	6.51955	6.30391	6.56524
YEL071W	122.188	119.991	126.399	122.859	111.799	109.756	107.673	109.743
YEL070W	1.93322	2.10281	1.50178	1.84594	2.75694	3.01772	2.79204	2.85557
YEL069C	0.232562	0.219054	0.140725	0.197447	0.573418	0.204399	0.503195	0.427004
YEL068C	34.6495	36.2746	34.2863	35.0701	40.2592	36.2044	35.7895	37.4177
YEL067C	1.62759	1.28648	2.08337	1.66581	2.71654	3.51072	2.62685	2.95137
YEL066W	5.74525	6.73327	7.08917	6.52256	9.34813	10.2054	9.77329	9.77559
YEL065W	27.1545	32.7271	40.4151	33.4322	38.6975	37.4989	34.7982	36.9982
YEL064C	11.8806	11.3645	10.8738	11.373	8.90785	8.98345	7.83317	8.57483
YEL063C	37.2382	40.8418	43.8686	40.6496	65.0268	66.8775	71.2967	67.7337
YEL062W	10.171	9.94191	10.7303	10.2811	14.6079	15.1723	14.2441	14.6748
YEL061C	19.8747	17.9264	19.8716	19.2243	23.9705	25.3091	25.9156	25.0651
YEL060C	222.783	229.223	247.261	233.089	285.335	303.294	297.681	295.437
YEL059C-A	52.4843	40.1226	45.9353	46.1808	101.461	100.572	95.8566	99.2967
YEL059W	5.11636	5.36683	4.54718	5.01012	12.7413	5.46036	8.88977	9.03049
YEL058W	76.8621	78.2577	80.5534	78.5577	57.7134	58.7112	66.1183	60.8476
YEL057C	8.15232	7.9375	6.63581	7.57521	9.38719	10.5995	9.93069	9.97247
YEL056W	38.0264	38.051	38.7249	38.2674	36.6994	37.1349	37.6952	37.1765
YEL055C	56.0443	58.2629	62.7206	59.0093	60.459	62.0689	61.3789	61.3023
YEL054C	1673.69	1665.01	1651.31	1663.34	1162.23	1187.27	1180.6	1176.7
YEL053W-A	53.7011	42.3867	51.439	49.1756	35.8315	28.9374	33.1258	32.6316
YEL053C	21.6611	21.6966	22.6006	21.9861	30.7983	31.0824	29.5504	30.477
YEL052W	48.2902	45.7393	46.4082	46.8126	53.4997	52.2721	52.7486	52.8401
YEL051W	257.244	259.195	261.318	259.252	212.189	224.465	221.228	219.294
YEL050W-A	1.65009	2.11944	1.24811	1.67255	4.27199	2.84874	2.97526	3.36533
YEL050C	36.4634	38.5671	41.3915	38.8074	48.1046	47.5192	50.3734	48.6657
YEL049W	0.761801	0.372755	0.823165	0.652574	2.36134	3.00613	2.99693	2.78813
YEL048C	15.3123	16.3492	15.5856	15.749	12.8646	13.7665	14.5019	13.711
YEL047C	80.6575	83.7721	91.7821	85.4039	97.7593	107.506	107.604	104.29
YEL046C	194.168	213.168	212.433	206.59	263.063	261.57	264.148	262.927
YEL045C	0.463482	0.873125	0.350571	0.562393	1.27992	0.814708	0.91167	1.0021
YEL044W	46.5321	41.8145	42.1328	43.4931	37.9823	35.9506	36.9092	36.9474
YEL043W	10.2931	10.9279	10.5915	10.6042	16.5803	15.0394	15.6731	15.7643
YEL042W	82.8818	78.2609	88.2277	83.1235	76.413	79.2793	79.8178	78.5034
YEL041W	5.37591	5.13044	6.06835	5.5249	7.28527	7.36814	7.5743	7.40924
YEL040W	197.741	210.992	218.9	209.211	200.332	202.32	212.554	205.069
YEL039C	77.0242	64.8738	67.381	69.7597	114.198	103.13	84.0324	100.454
YEL038W	55.1934	56.3631	53.4383	54.9982	50.3958	53.0151	48.6882	50.6997
YEL037C	98.2535	97.7508	108.013	101.339	89.7366	95.023	96.045	93.6015
YEL036C	46.1072	47.9334	51.6366	48.5591	53.2534	53.1305	53.3043	53.2294
YEL035C	0.472752	0.674687	0.83436	0.6606	0.854805	1.78072	1.39486	1.34346
YEL034C-A	23.3627	20.6777	21.9282	21.9895	17.4266	15.6117	20.081	17.7064
YEL034W	1778.57	1863.73	1866.28	1836.2	1597.15	1615.59	1946.36	1719.7
YEL033W	124.488	116.822	122.679	121.33	94.7723	102.707	87.6639	95.0476
YEL032W	34.6715	37.0843	39.8386	37.1981	42.3187	44.7879	46.1707	44.4258
YEL032C-A	1.71287	2.30483	2.03593	2.01788	2.65467	2.15063	2.0857	2.297
YEL031W	159.906	163.421	168.735	164.021	141.567	144.145	145.98	143.897
YEL030C-A	0.50186	0.537172	0.474499	0.50451	0.989931	0.94518	0.658106	0.864406
YEL030W	7.84926	7.419	7.76096	7.67641	9.44717	9.66739	9.56247	9.55901
YEL029C	25.8852	24.2195	27.5064	25.8704	21.1709	22.6712	24.1541	22.6654
YEL028W	6.49478	8.78118	9.37265	8.2162	10.6197	9.54953	11.8227	10.664
YEL027W	791.299	836.745	812.157	813.4	676.673	692.745	696.7	688.706
YEL026W	247.262	274.591	242.554	254.802	222.904	193.79	202.524	206.406
YEL025C	15.4551	14.9412	16.5297	15.642	20.9819	21.8225	21.641	21.4818
YEL024W	52.7357	48.68	45.8059	49.0739	78.1399	79.0492	77.3898	78.193
YEL023C	5.34953	4.6686	5.17706	5.06506	8.44166	9.64262	8.82163	8.96864
YEL022W	37.8674	36.8356	38.457	37.72	41.099	43.216	42.4702	42.2617
YEL021W	0	0	0	0	0	0	0	0
YEL020C-B	7.99918	6.16466	6.50425	6.88936	5.91697	4.01742	4.19584	4.71008
YEL020W-A	206.373	183.431	195.967	195.257	131.854	105.226	112.65	116.577
YEL020C	16.3252	16.0649	16.4583	16.2828	17.8335	18.9976	18.9353	18.5888
YEL019C	5.80089	5.68195	6.15542	5.87942	5.63888	5.81626	6.40294	5.95269
YEL018C-A	1.18262	1.32912	0.838609	1.11678	1.74956	1.85608	1.59927	1.73497
YEL018W	17.2568	18.7413	18.4331	18.1437	17.4348	18.3906	15.3438	17.0564
YEL017C-A	935.599	909.928	886.8	910.776	764.981	822.416	793.24	793.546
YEL017W	14.2836	13.8867	15.6208	14.5971	12.104	11.7834	13.3041	12.3972
YEL016C	13.3409	13.4554	16.7109	14.5024	15.564	15.5701	16.5404	15.8915
YEL015W	41.6422	42.2789	44.9756	42.9656	49.3141	49.4373	47.9793	48.9102
YEL014C	0.775003	1.21665	0.879302	0.956985	1.52871	0.810893	0.762216	1.03394
YEL013W	82.1807	80.5051	82.0976	81.5944	92.6917	91.7607	91.3814	91.9446
YEL012W	41.9552	36.9551	39.7119	39.5407	36.8662	41.6748	38.3646	38.9685
YEL011W	104.336	92.8302	99.6456	98.9371	130.978	113.653	114.693	119.774
YEL010W	0.22512	0.192768	0.170277	0.196055	0.555068	0.565308	0.369009	0.496462
YEL009C-A	1.45194	0.745969	1.75716	1.31836	2.48212	1.94455	1.96745	2.13137
YEL009C	303.6	314.503	292.127	303.41	396.845	389.243	406.581	397.556
YEL008W	4.14694	3.63976	4.5482	4.11164	3.16973	3.25424	4.6903	3.70476
YEL008C-A	10.7054	9.9003	8.42133	9.67569	8.86903	9.67783	10.3884	9.64509
YEL007W	22.603	23.3587	23.3007	23.0874	20.8216	20.5387	22.5713	21.3105
YEL006W	35.3157	34.1199	37.9932	35.8096	33.9702	35.2964	31.9562	33.7409
YEL005C	11.4123	13.6879	13.6872	12.9291	14.0694	17.6659	16.221	15.9854
YEL004W	15.4214	15.1749	14.2131	14.9365	16.0084	15.4576	16.7177	16.0613
YEL003W	199.678	179.532	183.741	187.65	168.992	167.197	142.157	159.448
YEL002C	139.989	138.781	145.249	141.34	152.687	154.254	152.142	153.028
YEL001C	234.474	230.17	241.745	235.463	211.585	220.937	219.273	217.265
YER001W	76.8683	72.832	73.1462	74.2821	95.4219	97.3638	103.524	98.77
YER002W	79.9872	92.9333	89.3234	87.4146	109.397	111.955	101.63	107.661
YER003C	131.459	134.601	129.844	131.968	105.255	110.105	110.993	108.784
YER004W	62.1034	64.1597	68.1849	64.816	79.8344	86.2622	86.3264	84.141
YER005W	22.0039	21.4688	21.6986	21.7238	27.4065	29.5413	28.7135	28.5538
YER006W	102.05	112.151	103.246	105.816	112.323	115.562	112.706	113.53
YER006C-A	1.36705	0.851341	0.564011	0.927468	1.59341	0.936236	1.22227	1.25064
YER007W	8.51432	7.68482	7.60629	7.93514	7.21719	7.65659	7.58926	7.48768
YER007C-A	102.922	109.18	111.248	107.783	97.0155	103.875	101.762	100.884
YER008C	20.0206	20.3365	21.2437	20.5336	26.9887	26.0308	25.4636	26.161
YER009W	521.077	506.746	508.661	512.162	362.386	386.4	357.841	368.875
YER010C	35.8785	39.8387	35.4035	37.0402	41.1213	41.3381	40.6833	41.0476
YER011W	30.7672	37.6899	39.8523	36.1031	27.4648	26.2096	25.402	26.3588
YER012W	224.499	220.183	234.992	226.558	218.177	217.862	205.379	213.806
YER013W	12.8891	12.5773	13.2629	12.9098	17.2488	17.2268	17.7455	17.407
YER014W	26.219	24.6654	28.1998	26.3614	31.1592	30.2094	30.2685	30.5457
YER014C-A	0.813126	0.38295	0.98406	0.726712	1.16284	0.66361	0.959653	0.9287
YER015W	13.2316	12.098	13.7449	13.0249	10.5516	10.0746	10.2332	10.2865
YER016W	34.4715	37.5539	34.684	35.5698	36.7783	37.86	35.4002	36.6795
YER017C	33.8579	33.9769	35.8797	34.5715	58.7011	57.05	60.0068	58.586
YER018C	17.5435	16.3401	18.4689	17.4508	16.1389	19.4509	21.1219	18.9039
YER019W	38.9498	39.9823	42.3652	40.4324	39.8385	40.5009	38.049	39.4628
YER019C-A	737.763	733.332	700.68	723.925	472.553	462.47	445.579	460.201
YER020W	77.071	78.6909	83.1075	79.6231	77.7096	80.5792	75.8602	78.0496
YER021W	114.518	117.573	119.739	117.277	146.37	146.264	147.11	146.581
YER022W	23.4376	23.1448	25.3316	23.9713	26.1649	25.0576	26.4861	25.9029
YER023W	177.545	179.906	178.137	178.529	150.377	154.812	148.058	151.082
YER023C-A	16.7247	15.7533	19.2566	17.2449	16.3117	10.0329	12.428	12.9242
YER024W	4.71816	4.89996	5.0462	4.88811	9.266	9.15369	9.75865	9.39278
YER025W	206.143	221.996	222.829	216.989	196.979	199.501	199.152	198.544
YER026C	71.481	72.2045	71.9177	71.8677	68.4068	69.9161	71.6801	70.001
YER027C	36.9091	34.4934	39.7252	37.0426	40.3361	41.1482	42.2008	41.2284
YER028C	5.64958	4.73419	5.27873	5.22083	7.50875	7.54864	6.57652	7.2113
YER029C	36.0071	37.9512	39.5712	37.8431	44.0772	44.4781	43.9885	44.1813
YER030W	187.371	166.049	168.889	174.103	153.05	149.826	132.343	145.073
YER031C	133.606	140.376	144.989	139.657	133.949	142.441	126.649	134.346
YER032W	5.65909	5.92914	6.2046	5.93095	8.70744	8.74509	8.78563	8.74606
YER033C	7.43172	6.4311	6.84585	6.90289	10.3901	10.5592	9.50957	10.153
YER034W	18.7431	20.9553	24.2347	21.3111	30.1351	31.5258	32.2303	31.2971
YER035W	175.163	171.605	174.7	173.823	138.259	152.468	149.96	146.896
YER036C	316.543	328.791	330.212	325.182	219.797	215.881	220.75	218.809
YER037W	40.6751	36.4452	42.5452	39.8885	115.65	121.332	129.405	122.129
YER038C	5.85184	5.73649	6.22819	5.93884	8.42064	8.73256	8.85832	8.67051
YER038W-A	4.87266	4.79383	5.8813	5.1826	5.31697	5.85763	6.72956	5.96806
YER039C	5.36501	6.21541	4.93327	5.50456	5.34318	6.47198	5.65584	5.82367
YER039C-A	18.0715	13.3081	14.8993	15.4263	15.6845	11.1182	11.4935	12.7654
YER040W	10.2738	9.5922	9.4132	9.75973	9.993	10.0549	9.46986	9.83925
YER041W	9.56026	9.54617	10.0461	9.71751	13.0518	13.071	13.1572	13.0933
YER042W	48.3393	48.275	48.5511	48.3885	41.4786	39.2304	40.6387	40.4493
YER043C	510.785	533.998	535.145	526.642	370.794	382.269	403.494	385.519
YER044C	123.406	120.379	127.442	123.742	85.92	88.6974	83.5652	86.0609
YER044C-A	1.20698	1.4056	1.55201	1.3882	3.90453	3.90987	3.90942	3.90794
YER045C	8.75227	10.7169	10.41	9.95972	16.9459	17.7932	19.2038	17.981
YER046W	18.4421	17.603	16.1492	17.3981	12.028	12.8641	13.197	12.6964
YER046W-A	0.838212	0.51268	0.0905731	0.480489	0.826698	0.601391	0.628101	0.685397
YER047C	4.9858	4.65422	4.884	4.84134	6.44893	5.78111	5.43051	5.88685
YER048C	108.48	112.263	116.47	112.404	108.1	109.493	110.906	109.499
YER048W-A	129.226	115.792	124.032	123.017	113.103	107.599	99.2773	106.66
YER049W	59.3836	61.5487	61.7736	60.902	70.8909	70.6323	71.1862	70.9032
YER050C	125.878	110.445	118.633	118.319	114.768	121.374	108.011	114.718
YER051W	13.8933	13.6689	15.2412	14.2678	17.9727	17.8323	17.704	17.8363
YER052C	76.7802	77.912	72.737	75.8098	63.9037	67.198	67.9016	66.3344
YER053C	78.436	73.5907	74.7432	75.59	125.517	122.953	128.472	125.648
YER053C-A	26.6548	20.08	16.7913	21.1754	120.65	103.64	103.118	109.136
YER054C	11.3914	11.4251	12.7628	11.8598	20.857	19.9024	18.8003	19.8532
YER055C	360.866	351.233	344.403	352.167	216.554	222.59	242.049	227.065
YER056C	273.811	255.801	241.388	257	174.321	204.416	210.014	196.25
YER056C-A	1008.25	1064.6	1027.15	1033.33	744.814	678.644	700.823	708.094
YER057C	139.407	145.666	140.776	141.95	158.205	154.213	152.42	154.946
YER058W	22.0782	21.7868	23.7768	22.5472	24.1223	18.4461	18.3505	20.3063
YER059W	24.7507	26.7723	27.1019	26.2083	24.4866	23.1221	24.2667	23.9584
YER060W	6.79774	7.70599	8.22382	7.57585	6.07582	5.35865	4.41907	5.28451
YER060W-A	0.692894	0.784027	0.917167	0.798029	1.9281	1.49139	1.91458	1.77802
YER061C	30.5932	27.7536	26.393	28.2466	30.2299	31.3818	35.16	32.2572
YER062C	48.8846	48.476	64.3213	53.894	144.442	139.848	154.275	146.188
YER063W	99.7858	102.794	109.523	104.034	73.0231	73.3831	75.4244	73.9435
YER064C	45.3537	47.0813	48.9215	47.1188	46.6171	53.6601	53.7658	51.3477
YER065C	11.7967	11.4231	10.4934	11.2378	15.0417	11.997	16.2285	14.4224
YER066W	10.094	8.97905	9.50663	9.52656	10.6319	10.2128	8.91543	9.92005
YER066C-A	4.80631	3.30597	3.99301	4.03509	2.87525	2.07751	1.34319	2.09865
YER067W	583.462	496.723	468.5	516.228	141.073	121.371	110.019	124.155
YER067C-A	20.9787	16.1883	15.4989	17.5553	4.21027	3.67538	4.07852	3.98806
YER068W	25.7168	24.7455	27.484	25.9821	33.6382	34.4775	35.3444	34.4867
YER068C-A	1.00547	1.95675	1.52104	1.49442	1.89316	1.49197	1.85789	1.74767
YER069W	13.7011	14.7527	14.451	14.3016	23.2823	25.7952	25.1553	24.7442
YER070W	55.1787	58.348	65.6028	59.7098	80.8395	88.2574	89.7535	86.2835
YER071C	42.7816	38.9527	43.3476	41.6939	36.7299	35.1661	35.5575	35.8179
YER072W	147.236	145.399	171.766	154.801	103.531	114.347	122.164	113.347
YER073W	131.892	136.376	125.812	131.36	97.5983	100.582	102.993	100.391
YER074W	860.272	892.858	820.721	857.95	571.464	524.799	530.124	542.129
YER074W-A	205.256	179.8	188.155	191.07	151.777	148.307	134.759	144.948
YER075C	6.01455	5.72123	6.43114	6.05564	9.46074	8.08306	9.13995	8.89458
YER076C	10.1886	9.96036	8.56281	9.57059	10.1324	10.4117	11.0226	10.5222
YER076W-A	3.63306	5.54138	4.63724	4.60389	1.34368	1.28294	1.861	1.49587
YER077C	18.3773	16.3138	17.4852	17.3921	21.469	22.2037	21.7405	21.8044
YER078C	28.5148	29.7385	29.4245	29.2259	33.701	29.9433	32.0486	31.8976
YER078W-A	0.480439	1.64558	2.36208	1.49603	1.42152	1.20645	0.78752	1.1385
YER079W	17.3035	18.7628	17.4622	17.8428	27.4924	25.6966	26.9267	26.7052
YER079C-A	3.03046	2.19573	3.52646	2.91755	1.83928	2.19517	2.75119	2.26188
YER080W	74.5738	71.2362	74.6949	73.5016	80.2574	82.8884	81.753	81.6329
YER081W	89.1372	85.6887	96.9881	90.6047	112.207	160.751	171.85	148.269
YER082C	36.113	40.9873	42.5623	39.8875	57.8073	60.8413	61.2617	59.9701
YER083C	59.6832	60.3687	68.1929	62.7482	64.841	65.2127	64.8802	64.978
YER084W	5.00104	3.58318	3.55112	4.04512	5.83828	8.20136	6.29037	6.77667
YER084W-A	0.0769453	0	0	0.0256484	0.227665	0.0966102	0	0.108092
YER085C	1.58794	2.46047	2.2878	2.11207	1.56612	1.99377	1.58653	1.71547
YER086W	124.572	119.823	121.371	121.922	118.803	122.033	126.894	122.577
YER087W	18.5489	16.9726	16.4047	17.3088	19.8726	19.5024	21.0547	20.1432
YER087C-A	0.428994	0.428567	0.432647	0.43007	0.564135	1.16704	1.03135	0.920841
YER087C-B	133.423	140.34	136.596	136.786	118.765	121.826	136.418	125.67
YER088C	17.3672	16.8672	15.9332	16.7225	18.736	18.3291	17.2358	18.1003
YER088C-A	14.8802	17.6505	21.0343	17.855	23.3369	30.0156	25.1109	26.1545
YER088W-B	7.01572	9.70441	5.51069	7.41027	12.508	9.14753	10.2615	10.639
YER089C	38.8873	40.7523	40.3371	39.9922	42.0602	40.4161	40.1543	40.8768
YER090W	67.3242	68.5815	72.0132	69.3063	72.8078	73.1948	71.5126	72.5051
YER090C-A	0.442651	1.89519	1.33926	1.2257	0.873141	0	0.290232	0.387791
YER091C	283.014	259.431	250.439	264.295	200.83	249.543	283.717	244.697
YER091C-A	0	0.305288	0.134835	0.146708	0.175814	0.223821	0.350642	0.250092
YER092W	36.9041	40.0342	39.4472	38.7951	41.1369	43.2069	42.7139	42.3526
YER093C	11.7123	12.3541	13.51	12.5255	16.2157	17.3683	16.3652	16.6497
YER093C-A	18.5353	17.6286	22.0903	19.418	22.8677	22.4136	24.4853	23.2555
YER094C	227.288	220.768	238.693	228.917	226.506	226.693	229.188	227.462
YER095W	23.7345	25.439	24.4861	24.5532	39.9695	44.1599	39.0459	41.0584
YER096W	3.16596	2.99635	2.91684	3.02638	6.19798	6.84432	6.18063	6.40765
YER097W	55.322	52.4985	56.3365	54.719	44.1693	40.4436	36.8224	40.4784
YER098W	19.2978	19.2214	19.5454	19.3549	22.1905	20.5811	20.879	21.2168
YER099C	34.8618	34.4029	33.8186	34.3611	41.6682	43.2437	41.3054	42.0724
YER100W	65.1167	66.407	68.4938	66.6725	76.5914	83.0931	76.377	78.6872
YER101C	10.2549	10.7505	9.9465	10.3173	15.1843	13.8609	15.2394	14.7615
YER102W	1371.76	1397.91	1387.69	1385.79	828.619	853.391	819.717	833.909
YER103W	224.607	217.016	190.171	210.598	96.7354	90.9445	87.903	91.861
YER104W	14.8504	15.2529	14.2882	14.7972	15.3294	19.7085	17.9352	17.6577
YER105C	27.9604	29.6438	32.0348	29.8796	39.1455	39.9177	40.2069	39.7567
YER106W	2.21277	2.08053	1.50962	1.93431	1.88283	2.56038	2.13359	2.19227
YER107C	32.8856	34.4729	35.0596	34.1394	34.437	38.7402	36.6117	36.5963
YER107W-A	1.10801	1.15962	1.02433	1.09732	1.57848	0	0.565046	0.714507
YER109C	13.4882	13.5192	14.9504	13.986	23.4703	21.7596	22.8857	22.7052
YER110C	128.528	138.02	138.885	135.144	136.044	134.351	140.717	137.037
YER111C	10.1809	10.3403	10.4376	10.3196	14.9612	15.9415	15.4352	15.446
YER112W	123.981	118.958	123.484	122.141	110.069	111.257	107.201	109.509
YER113C	30.7781	30.7328	32.2688	31.2599	42.7841	43.8181	45.753	44.1184
YER114C	17.3675	18.3751	19.2143	18.319	24.9394	24.004	23.9224	24.2886
YER115C	41.3144	37.0198	40.4742	39.6028	37.9763	32.1734	33.1531	34.4343
YER116C	30.4076	30.2954	28.3882	29.6971	39.845	41.5405	38.0563	39.814
YER117W	2421.07	2243.57	2234.43	2299.69	1341.94	1142.06	1195.41	1226.47
YER118C	40.958	40.4223	41.0131	40.7978	52.4331	49.6639	52.8244	51.6404
YER119C	21.9224	23.3334	22.9135	22.7231	24.6812	26.0184	27.1356	25.9451
YER119C-A	3.39804	3.5462	3.61438	3.51954	3.66555	2.9332	3.55084	3.3832
YER120W	148.403	161.489	165.218	158.37	144.141	141.791	134.215	140.049
YER121W	14.0348	12.8612	12.1522	13.0161	12.6885	11.9024	10.8569	11.8159
YER122C	89.6765	95.2917	100.814	95.2607	106.828	109.041	100.939	105.603
YER123W	22.2243	23.1689	23.152	22.8484	29.9536	31.329	31.124	30.8022
YER124C	48.5148	47.01	54.5879	50.0376	46.7932	48.6969	47.2411	47.5771
YER125W	100.013	102.457	109.029	103.833	106.583	109.086	104.314	106.661
YER126C	131.063	121.931	128.461	127.152	126.395	129.472	127.228	127.698
YER127W	22.7336	28.4201	26.4309	25.8615	36.8921	38.75	36.3575	37.3332
YER128W	7.25982	7.9554	8.21764	7.81096	12.4676	14.2147	13.3481	13.3434
YER129W	20.4829	20.7159	22.3065	21.1684	34.0256	34.1535	33.8139	33.9976
YER130C	35.4176	36.1232	39.7253	37.0887	113.693	127.499	133.48	124.891
YER131W	1502.34	1592.31	1509.62	1534.76	1069.45	1000.85	1043.96	1038.09
YER132C	11.2128	12.2937	12.9124	12.1396	21.1767	21.3159	22.2494	21.5807
YER133W	299.757	257.679	267.866	275.101	235.955	235.009	223.207	231.39
YER133W-A	1.03978	0.89035	0.349543	0.75989	0.797606	1.30551	0.530248	0.877789
YER134C	66.1595	67.8813	66.8848	66.9752	75.4923	72.9869	72.2276	73.5689
YER135C	0.904499	0.688457	1.59635	1.0631	1.48679	1.51422	1.84505	1.61535
YER136W	149.233	149.259	154.383	150.958	157.143	160.617	154.091	157.284
YER137C	7.01882	6.93106	7.83497	7.26162	9.09961	8.74156	9.53804	9.12641
YER137W-A	0.387501	0.442418	0.293101	0.37434	0.764356	1.13525	0.931597	0.943734
YER138W-A	601.167	451.846	448.125	500.379	632.511	551.719	486.808	557.013
YER139C	17.5282	17.355	18.906	17.9298	17.7656	17.8072	16.1183	17.2304
YER140W	13.6422	13.1253	15.2181	13.9952	15.2706	15.5969	16.2605	15.7093
YER141W	60.8576	62.5851	67.1334	63.5254	61.5125	60.4214	64.3814	62.1051
YER142C	33.9871	30.9001	31.5388	32.142	30.8131	31.0673	30.7798	30.8867
YER143W	28.6446	29.6059	31.5732	29.9412	38.6005	38.5874	39.9293	39.0391
YER144C	23.461	24.9693	26.0269	24.8191	30.7753	31.7514	30.4708	30.9992
YER145C	94.0691	90.8288	106.115	97.0043	73.1839	79.0447	74.1347	75.4544
YER145C-A	5.40906	5.24928	6.34157	5.66664	4.71237	1.81106	2.89634	3.13992
YER146W	120.494	118.606	122.505	120.535	75.8593	80.0853	73.7506	76.5651
YER147C	12.6067	13.5106	14.4076	13.5083	16.2996	17.6835	17.9136	17.2989
YER147C-A	8.45572	8.31017	8.28545	8.35045	7.10758	7.60063	8.56822	7.75881
YER148W	130.538	141.032	139.215	136.928	119.296	115.208	112.757	115.754
YER148W-A	0.204477	0.29182	0.618655	0.371651	1.14279	1.02694	0.849105	1.00628
YER149C	18.3058	18.1608	18.0808	18.1824	23.2837	23.2074	22.7815	23.0908
YER150W	135.1	145.258	133.358	137.905	324.514	327.946	331.295	327.918
YER151C	28.3597	29.3558	30.7987	29.5047	36.8588	35.1672	35.9948	36.0069
YER152C	40.4615	41.1351	45.8508	42.4825	49.5391	50.4679	49.0414	49.6828
YER152W-A	1.6705	2.08605	3.26415	2.34023	2.60863	3.40833	3.24024	3.08573
YER153C	10.1602	9.24535	10.4437	9.94975	16.2728	14.465	15.6578	15.4652
YER154W	24.0413	27.9723	26.8604	26.2913	40.6648	38.0968	35.0358	37.9325
YER155C	43.8018	43.0465	45.2022	44.0168	64.6118	64.9936	65.2456	64.9503
YER156C	104.714	108.143	108.382	107.08	87.0523	85.4464	92.4702	88.3229
YER157W	19.7979	17.625	19.9845	19.1358	17.8366	17.8681	17.4918	17.7322
YER158C	9.27937	8.85842	9.03408	9.05729	18.1226	18.2262	18.9272	18.4253
YER158W-A	6.4133	4.23641	3.46495	4.70489	6.86736	5.52161	8.40998	6.93298
YER159C	84.2807	86.1369	87.9213	86.1129	115.401	119.346	121.855	118.867
YER161C	40.5815	44.3545	39.7774	41.5711	42.6323	42.7089	39.4834	41.6082
YER162C	15.4722	15.2859	15.7046	15.4876	17.6389	17.7345	15.8496	17.0743
YER163C	46.0089	47.2281	52.2894	48.5088	44.313	45.5191	42.1901	44.0074
YER164W	26.5595	27.3811	28.8984	27.613	34.9693	34.0274	33.596	34.1976
YER165W	477.29	499.169	507.919	494.793	427.288	439.652	459.912	442.284
YER165C-A	1.43862	0.284278	0.920742	0.881212	0.327428	0.55578	0.870696	0.584635
YER166W	37.101	38.0695	42.1344	39.1016	44.3367	45.4054	48.1069	45.9497
YER167W	32.4406	31.4612	33.5937	32.4985	28.7091	28.6987	29.7122	29.04
YER168C	27.0734	27.6326	28.9231	27.8764	36.4152	35.8446	37.5556	36.6051
YER169W	12.2263	12.5171	12.8977	12.5471	19.9438	21.4275	21.609	20.9934
YER170W	20.5388	16.97	20.9862	19.4983	17.7295	18.5994	17.7717	18.0335
YER171W	19.2254	19.8829	20.7921	19.9668	26.9457	26.6465	27.71	27.1007
YER172C	19.3264	20.1952	21.0642	20.1953	31.3979	31.5373	32.5126	31.8159
YER172C-A	0	0.177549	0.0784173	0.0853222	0.408998	0.520678	0.407852	0.445843
YER173W	8.68014	10.3041	10.4643	9.81617	14.0414	15.205	16.0939	15.1134
YER174C	37.1759	35.7045	34.1951	35.6918	31.4103	33.348	30.7004	31.8195
YER175C	20.6167	22.4686	24.0723	22.3859	39.7972	43.3275	40.8423	41.3223
YER175W-A	10.3294	11.1077	12.3555	11.2642	13.7413	14.1758	17.3254	15.0809
YER176W	19.815	19.0348	20.8284	19.8927	24.1584	23.8375	25.0984	24.3648
YER177W	962.72	955.905	1022.68	980.435	951.302	1016.75	1082.96	1017.01
YER178W	393.13	407.537	416.447	405.705	460.882	481.202	472.316	471.467
YER179W	1.07836	1.5082	1.19629	1.26095	2.87157	3.02383	3.06385	2.98642
YER180C	13.5408	15.7959	16.3651	15.2339	18.4355	20.2663	18.1747	18.9588
YER180C-A	26.0596	24.021	22.262	24.1142	22.2243	20.5941	18.594	20.4708
YER181C	4.26891	5.43092	4.42827	4.70937	6.61614	6.73819	5.43803	6.26412
YER182W	57.161	55.6065	58.3439	57.0371	69.7207	70.325	67.0511	69.0323
YER183C	32.345	30.4759	34.9625	32.5945	34.8258	33.5852	36.3977	34.9363
YER184C	12.3791	11.0123	13.3123	12.2346	14.5705	13.7143	14.6956	14.3268
YER185W	3.91803	3.13951	3.80639	3.62131	4.57324	5.28042	5.56207	5.13858
YER186C	41.9942	42.0904	41.1787	41.7544	40.9108	45.5574	41.7569	42.7417
YER187W	13.2034	11.4281	10.8506	11.8274	7.28527	7.84083	6.38747	7.17119
YER188W	18.7939	17.2191	20.9294	18.9808	30.3705	29.7887	29.028	29.7291
YER188C-A	0.395277	0	0.0996607	0.164979	0.129949	0.496299	0.0863901	0.237546
YER189W	8.77845	8.43359	9.55497	8.92234	14.2538	12.3661	13.7576	13.4592
YER190W	14.2825	14.7642	15.5165	14.8544	19.1617	19.7466	21.7193	20.2092
YER190C-A	1.50732	1.17337	1.14012	1.2736	1.41904	1.63448	1.61722	1.55692
YER190C-B	1.79816	1.39977	1.79286	1.66359	2.25712	1.64197	1.87567	1.92492
YFL068W	0.572141	0.699883	0.68005	0.650691	0.725504	0.718363	1.07181	0.83856
YFL067W	0.299021	0.384073	0.508894	0.397329	0.368641	0.281581	0.245073	0.298432
YFL066C	13.8789	13.6885	14.7475	14.105	19.1965	18.4757	19.5594	19.0772
YFL065C	7.80245	7.77643	7.54639	7.70842	10.7229	9.63593	9.47683	9.94522
YFL064C	9.47308	9.14176	8.07518	8.89667	12.1607	11.8941	11.8801	11.9783
YFL063W	0	0	0	0	0	0	0.113541	0.0378471
YFL062W	5.25741	5.30154	5.15392	5.23762	8.90351	8.98959	8.11885	8.67065
YFL061W	3.37513	2.64095	2.5529	2.85633	3.44356	3.94547	4.1207	3.83657
YFL060C	13.3286	11.4636	11.9551	12.2491	14.716	12.9585	16.1248	14.5998
YFL059W	9.93693	10.3914	10.8419	10.3901	15.698	16.6722	17.4991	16.6231
YFL058W	0.886602	0.72618	0.816399	0.809727	2.50921	2.08119	1.74395	2.11145
YFL057C	11.6123	13.258	10.6702	11.8469	26.8081	28.6203	26.733	27.3871
YFL056C	13.8406	13.3481	14.7742	13.9876	26.835	29.0915	28.711	28.2125
YFL055W	2.41969	2.34266	2.48321	2.41519	4.96478	4.74798	5.21397	4.97557
YFL054C	7.42243	7.25687	7.35014	7.34315	9.53427	7.82238	8.71665	8.6911
YFL053W	0.621458	0.722201	0.520426	0.621361	0.700481	0.891753	0.683967	0.758734
YFL052W	6.27083	6.25943	6.69101	6.40709	7.28973	6.86376	6.38065	6.84471
YFL051C	0.817344	1.04982	0.68005	0.849073	0.886727	1.12886	1.17899	1.06486
YFL050C	9.33994	9.04005	8.72194	9.03398	11.4927	12.1299	11.5367	11.7198
YFL049W	19.3517	17.7731	21.1267	19.4172	24.0376	25.1187	23.8505	24.3356
YFL048C	66.0768	62.9396	64.7212	64.5792	64.1669	62.5503	68.7109	65.1427
YFL047W	21.3365	20.5058	21.5318	21.1247	26.868	29.5702	27.755	28.0644
YFL046W	47.8977	43.2818	43.3625	44.8474	43.0243	40.6565	40.9087	41.5298
YFL045C	453.015	440.387	438.938	444.113	273.641	265.773	270.222	269.879
YFL044C	24.0556	25.0884	26.0737	25.0726	28.8616	30.5149	29.8028	29.7264
YFL042C	21.3457	21.8291	24.3374	22.504	23.5721	22.9889	22.1891	22.9167
YFL041W-A	10.1387	10.2939	9.96937	10.134	14.0706	13.8209	14.601	14.1642
YFL041W	41.7145	43.8416	49.4662	45.0074	57.6585	57.4038	58.6592	57.9072
YFL040W	0.194308	0.20798	0.385801	0.262697	0.598872	0.701407	0.509606	0.603295
YFL039C	756.878	796.094	779.955	777.642	774.434	797.15	790.276	787.287
YFL038C	288.768	287.394	300.251	292.138	305.03	314.125	304.808	307.988
YFL037W	244.104	251.797	260.345	252.082	234.36	242.175	245.855	240.797
YFL036W	35.0492	34.551	36.7488	35.4497	41.6766	43.5232	44.1815	43.1271
YFL034C-B	11.8384	11.8685	12.5805	12.0958	18.559	16.5837	16.6787	17.2738
YFL034C-A	112.636	117.533	115.798	115.322	72.8051	72.0144	77.1121	73.9772
YFL034W	16.5825	16.2361	18.2102	17.0096	17.2027	17.2453	17.1326	17.1935
YFL033C	9.78012	9.94338	10.7317	10.1517	17.9601	17.1655	18.1763	17.7673
YFL032W	4.55516	2.84634	5.58723	4.32958	4.73543	4.79187	4.35892	4.62874
YFL031W	1397.01	1400.64	1509.23	1435.63	1366.7	1472.59	1465.78	1435.02
YFL031C-A	78.4019	70.4748	71.1035	73.3267	56.9357	52.8927	47.5693	52.4659
YFL030W	7.40223	7.31972	7.66048	7.46081	16.0368	15.866	15.4334	15.7787
YFL029C	16.9585	17.2023	17.3414	17.1674	22.8047	23.381	23.6496	23.2784
YFL028C	67.1635	64.4213	65.1374	65.5741	53.9151	54.972	52.8823	53.9231
YFL027C	15.3484	14.427	15.5043	15.0933	16.2963	17.482	16.2589	16.6791
YFL026W	1.76777	1.82007	1.86241	1.81675	8.86271	8.32334	8.54123	8.57576
YFL025C	10.5183	10.9719	11.9068	11.1323	14.7002	16.7783	16.105	15.8612
YFL024C	10.918	10.0586	11.6015	10.8593	16.0987	17.0713	16.9474	16.7058
YFL023W	17.5146	17.0915	19.3012	17.9691	30.7268	33.5146	32.952	32.3978
YFL022C	93.9353	103.361	103.421	100.239	99.5084	98.1741	104.732	100.805
YFL021C-A	0.369049	1.26405	1.11657	0.916558	1.54691	1.15842	1.66357	1.4563
YFL021W	3.59818	3.43121	3.37109	3.46682	5.6659	5.77556	5.80419	5.74855
YFL020C	2.78341	1.83339	3.40092	2.67257	4.96243	3.89801	3.57979	4.14675
YFL019C	2.45527	1.24234	2.36363	2.02041	2.86183	1.40126	2.34159	2.20156
YFL018C	172.946	175.027	193.138	180.371	194.251	208.508	207.031	203.263
YFL017W-A	72.8825	79.4866	73.0996	75.1563	64.2318	65.695	60.4599	63.4622
YFL017C	75.3507	70.3646	78.3559	74.6904	72.092	74.6436	68.5835	71.773
YFL016C	56.051	55.3753	56.1007	55.8423	53.9752	53.4893	48.2649	51.9098
YFL015W-A	1.24278	0.957758	0.658012	0.952849	0.612852	1.40435	0.733362	0.916856
YFL015C	0.318996	0.204865	0.301605	0.275155	1.41576	1.80235	0.679754	1.29929
YFL014W	135.901	131.035	107.186	124.708	1198.26	1279.34	1464.73	1314.11
YFL013W-A	0.834037	0.588146	0.816399	0.746194	1.79032	1.72479	2.28391	1.933
YFL013C	18.5503	18.665	19.2399	18.8184	24.1117	23.6661	24.5336	24.1038
YFL012W-A	1.26404	1.08239	1.2748	1.20708	2.90891	1.05806	2.6245	2.19716
YFL012W	5.29991	4.08443	4.34284	4.57573	3.65897	3.2163	2.4904	3.12189
YFL011W	1.60947	1.46045	2.2894	1.78644	1.61105	1.26677	1.30728	1.39504
YFL010W-A	17.2011	17.2235	17.9421	17.4556	18.3329	16.5462	13.643	16.174
YFL010C	129.662	136.616	131.707	132.662	148.393	145.632	143.981	146.002
YFL009W	21.625	21.4376	22.4877	21.8501	25.8227	25.1163	25.4797	25.4729
YFL008W	26.9928	26.8405	28.9562	27.5965	39.9632	42.3963	41.2111	41.1902
YFL007W	38.684	40.842	44.0785	41.2015	61.2665	62.054	64.1876	62.5027
YFL005W	237.905	220.871	228.907	229.228	168.592	166.146	192.458	175.732
YFL004W	84.1755	82.6206	83.3981	83.3981	68.5035	71.6815	69.8121	69.999
YFL003C	2.25675	2.0988	2.01219	2.12258	1.68037	2.06415	1.72466	1.82306
YFL002C	33.3244	31.8715	30.0529	31.7496	35.2463	40.1774	37.2937	37.5725
YFL001W	26.9851	25.4714	29.4325	27.2963	26.1933	28.342	30.4779	28.3377
YFR001W	129.552	122.449	113.858	121.953	114.79	112.187	97.8895	108.289
YFR002W	42.1301	44.0565	44.0923	43.4263	53.9617	57.5252	55.6231	55.7033
YFR003C	68.1123	64.8777	70.5023	67.8308	79.114	84.4024	75.5858	79.7007
YFR004W	193.462	184.602	189.256	189.107	187.721	180.339	176.996	181.686
YFR005C	25.3467	24.7013	25.8912	25.3131	21.4987	23.0955	21.8579	22.1507
YFR006W	99.9204	99.0144	101.457	100.131	82.127	87.5638	84.4724	84.7211
YFR007W	7.78277	8.07974	9.5595	8.474	9.7137	8.73411	10.3865	9.61142
YFR008W	17.1979	14.7264	16.9623	16.2955	13.0014	14.221	13.6604	13.6276
[truncated: 5,023 more rows]

## Sheet: Fig 1B nup133D
	Moyenne log2 (FPKM) WT	Moyenne log2 (FPKM) nup133Δ
		All genes	Ty1	Ty2	Ty3
YAL069W	0.0358114	0
YAL068W-A	0	0
YAL068C	0.031063	0.802984
YAL067W-A	0	0.0504308
YAL067C	1.09149	1.96344
YAL066W	0.32193	0.493314
YAL065C	0.470158	1.09839
YAL064W-B	7.89719	25.4369
YAL064C-A	0.583652	1.08608
YAL064W	2.62022	10.532
YAL063C-A	2.44968	5.51422
YAL063C	0.941449	2.88446
YAL062W	4.94335	12.2201
YAL061W	60.3144	313.059
YAL060W	114.029	213.249
YAL059C-A	3.09365	5.72479
YAL059W	76.6269	118.047
YAL058W	13.7358	31.6691
YAL056C-A	1.67071	3.7329
YAL056W	37.7619	108.421
YAL055W	20.2079	46.7008
YAL054C	7.49131	14.0913
YAL053W	53.0629	103.177
YAL051W	16.0714	41.9432
YAL049C	47.4709	124.46
YAL048C	12.0894	28.4695
YAL047W-A	1.31131	1.70875
YAL047C	9.9718	22.9054
YAL046C	28.1313	44.9568
YAL045C	1.78658	2.96231
YAL044W-A	86.886	146.957
YAL044C	290.124	825.558
YAL043C	11.3651	25.9177
YAL042C-A	5.07505	7.43618
YAL042W	76.4099	118.888
YAL041W	15.8062	29.623
YAL040C	9.61935	24.8931
YAL039C	50.9673	90.6046
YAL038W	4583.75	6146.71
YAL037C-B	79.7495	109.787
YAL037C-A	1.35699	2.44603
YAL037W	5.07404	16.3549
YAL036C	37.8452	58.1173
YAL035W	108.937	216.065
YAL034C-B	0.418546	1.00051
YAL034W-A	10.1204	18.6112
YAL034C	18.4855	71.9308
YAL033W	49.1505	84.564
YAL032C	25.2222	45.762
YAL031W-A	1.30931	2.17399
YAL031C	14.9433	44.7077
YAL030W	75.3442	179.628
YAL029C	34.0822	101.489
YAL028W	6.94837	17.5061
YAL027W	17.8964	39.3596
YAL026C-A	37.1943	74.5614
YAL026C	49.0646	114.251
YAL025C	50.6743	85.0979
YAL024C	8.73788	22.9542
YAL023C	139.561	216.302
YAL022C	39.1433	84.9369
YAL021C	35.4002	83.1939
YAL020C	8.73454	21.7279
YAL019W-A	1.09762	2.45008
YAL019W	27.9754	69.6454
YAL018C	0.390074	0.43177
YAL017W	25.4287	82.1883
YAL016C-B	0.236039	0.483469
YAL016C-A	3.15884	6.10085
YAL016W	90.5496	185.882
YAL015C	21.4566	40.555
YAL014C	50.3665	91.7201
YAL013W	17.2035	44.4581
YAL012W	217.041	379.542
YAL011W	8.82351	16.4915
YAL010C	17.0522	32.4603
YAL009W	29.201	55.5928
YAL008W	58.4448	157.27
YAL007C	173.457	245.367
YAL005C	1154.68	2386.94
YAL004W	15.4608	30.6281
YAL003W	1701.02	2055.16
YAL002W	15.5559	42.5976
YAL001C	24.9281	53.5437
YAR002W	28.6457	77.7245
YAR002C-A	141.328	224.823
YAR003W	25.141	49.1586
YAR007C	31.9434	69.5861
YAR008W	29.871	45.4826
YAR014C	42.1359	130.178
YAR015W	427.128	1267.28
YAR018C	20.1215	55.5985
YAR019C	7.80438	20.4562
YAR019W-A	2.78802	5.41494
YAR020C	11.2759	34.0386
YAR023C	14.9788	34.8049
YAR027W	97.3002	170.354
YAR028W	38.4086	84.1616
YAR029W	17.4365	49.9154
YAR030C	1.91266	5.84575
YAR031W	11.4593	13.717
YAR033W	17.9944	34.5404
YAR035W	1.29869	4.22655
YAR035C-A	0.513042	3.03695
YAR042W	31.2605	96.635
YAR047C	1.68704	9.11381
YAR050W	0.858268	3.89013
YAR053W	1.64188	4.02749
YAR060C	1.95647	11.8206
YAR064W	0.125447	1.17258
YAR066W	0.655699	1.67591
YAR068W	0.681525	2.09929
YAR069C	0.340375	0.653734
YAR070C	0.300324	1.54759
YAR071W	13.7678	14.861
YAR073W	1.16709	3.00729
YAR075W	0.881731	1.2812
YBL113C	12.6492	21.1728
YBL113W-A	1.60127	2.35975
YBL112C	14.3477	22.8466
YBL111C	8.19324	12.6972
YBL109W	0.547368	0.773108
YBL108C-A	1.67562	1.88721
YBL108W	0.355777	1.06742
YBL107W-A	2.22641	3.0558
YBL107C	40.1918	38.4177
YBL106C	6.64054	10.8703
YBL105C	36.2605	50.3695
YBL104C	14.3572	12.7455
YBL103C	22.101	20.2559
YBL102W	80.9571	68.8523
YBL101C	15.3649	17.5567
YBL100W-C	6.40775	6.65793
YBL100C	7.81073	12.281
YBL099W	211.985	366.055
YBL098W	57.8946	45.0822
YBL097W	10.6259	8.29554
YBL096C	1.22774	1.69382
YBL095W	27.4568	30.1377
YBL094C	1.34913	1.72297
YBL093C	40.9208	47.4456
YBL092W	2383.16	1521.63
YBL091C-A	26.9849	18.6268
YBL091C	131.222	133.352
YBL090W	66.8802	69.66
YBL089W	16.4423	17.1216
YBL088C	10.9917	13.3675
YBL087C	676.185	403.272
YBL086C	24.9776	31.4213
YBL085W	31.9652	35.8073
YBL084C	9.6932	17.0161
YBL083C	1.55744	2.32582
YBL082C	15.5339	17.113
YBL081W	5.50202	5.78469
YBL080C	10.952	13.4144
YBL079W	31.4106	37.1388
YBL078C	50.0881	58.1064
YBL077W	6.33855	5.36644
YBL076C	358.033	266.088
YBL075C	7.62958	19.352
YBL074C	8.76591	12.5482
YBL073W	0.268934	0.678821
YBL072C	1466.28	992.328
YBL071C-B	0.922165	1.80377
YBL071W-A	27.9627	31.4624
YBL071C	1.79193	2.66973
YBL070C	0.907522	1.8543
YBL069W	20.1703	56.4958
YBL068W-A	0	0
YBL068W	32.3573	29.9836
YBL067C	52.3768	57.1152
YBL066C	7.99193	11.1602
YBL065W	1.60393	1.93772
YBL064C	58.0704	108.064
YBL063W	4.79685	5.32437
YBL062W	1.03055	1.77178
YBL061C	27.7718	37.7506
YBL060W	5.96963	9.1152
YBL059C-A	74.2334	79.8146
YBL059W	19.497	25.0267
YBL058W	125.783	167.51
YBL057C	69.4588	54.2209
YBL056W	118.756	113.952
YBL055C	29.4031	26.2972
YBL054W	10.7245	16.042
YBL053W	1.51343	2.31808
YBL052C	20.3318	25.1559
YBL051C	36.1224	35.6538
YBL050W	100.167	83.431
YBL049W	7.13065	21.423
YBL048W	2.82959	8.40276
YBL047C	64.0649	85.6473
YBL046W	18.2257	23.3611
YBL045C	81.4997	150.505
YBL044W	1.36372	0.766975
YBL043W	4.32095	5.07986
YBL042C	30.0902	26.4919
YBL041W	140.733	158.753
YBL040C	122.377	98.7254
YBL039W-B	61.5204	38.027
YBL039C	201.728	148.186
YBL039C-A	0	0
YBL038W	62.8897	59.6202
YBL037W	12.0244	12.3828
YBL036C	102.841	97.6529
YBL035C	11.0679	9.68211
YBL034C	9.44044	13.637
YBL033C	44.0445	43.9126
YBL032W	62.0059	42.6628
YBL031W	11.2392	12.5344
YBL030C	196.456	291.47
YBL029C-A	154.595	140.676
YBL029W	6.75836	7.46628
YBL028C	186.418	159.577
YBL027W	1815.53	1207.78
YBL026W	228.962	197.355
YBL025W	15.0656	14.9073
YBL024W	65.8202	56.4789
YBL023C	25.8151	26.3059
YBL022C	63.0599	88.856
YBL021C	24.3785	25.9004
YBL020W	27.0352	26.2988
YBL019W	13.0932	13.601
YBL018C	32.1655	13.5924
YBL017C	101.548	115.476
YBL016W	25.0967	39.4371
YBL015W	44.8672	72.974
YBL014C	16.109	21.8374
YBL013W	6.05011	10.4327
YBL012C	4.09954	5.39312
YBL011W	55.7989	63.5492
YBL010C	16.698	21.5689
YBL009W	9.08476	10.4742
YBL008W-A	0.279214	0.78526
YBL008W	12.9917	15.5669
YBL007C	96.6236	100.774
YBL006C	95.5921	92.8199
YBL006W-A	16.3507	14.2251
YBL005W	12.8523	9.64592
YBL004W	58.4837	79.5598
YBL003C	623.269	559.504
YBL002W	304.512	310.123
YBL001C	180.984	227.225
YBR001C	19.9701	36.3454
YBR002C	42.6802	53.0031
YBR003W	23.5194	32.6663
YBR004C	35.7327	29.486
YBR005W	110.553	86.0033
YBR006W	24.6925	58.8713
YBR007C	10.012	9.79193
YBR008C	8.17917	12.6119
YBR009C	1333.63	1504.6
YBR010W	471.202	476.142
YBR011C	472.094	312.362
YBR012C	9.57316	8.26405
YBR013C	22.2554	25.3582
YBR014C	57.4217	75.6048
YBR015C	96.7732	94.8286
YBR016W	99.5103	74.9663
YBR017C	45.2756	64.804
YBR018C	3.06459	4.93725
YBR019C	2.73913	2.16256
YBR020W	2.12805	4.24647
YBR021W	6.4076	7.6726
YBR022W	38.0819	27.771
YBR023C	48.2501	59.7647
YBR024W	25.4946	33.1086
YBR025C	393.392	267.141
YBR026C	71.9732	99.1221
YBR027C	0.733032	0.257755
YBR028C	25.3662	27.9812
YBR029C	38.95	26.2186
YBR030W	9.89866	7.99288
YBR031W	1266.97	864.195
YBR032W	0.712099	5.43846
YBR033W	3.35708	7.62841
YBR034C	82.9737	92.1261
YBR035C	121.078	144.432
YBR036C	99.6971	112.93
YBR037C	35.9832	43.6668
YBR038W	24.0574	35.0261
YBR039W	128.883	297.513
YBR040W	3.59872	5.45796
YBR041W	55.426	64.998
YBR042C	46.0242	37.6501
YBR043C	25.5316	23.176
YBR044C	16.3536	19.5845
YBR045C	6.65597	5.75557
YBR046C	54.1027	54.8881
YBR047W	15.1818	7.46146
YBR048W	935.65	611.617
YBR049C	31.8644	37.3727
YBR050C	5.01404	5.64587
YBR051W	1.37334	1.24511
YBR052C	134.355	190.687
YBR053C	53.9422	56.7138
YBR054W	48.3298	341.203
YBR055C	16.0602	21.6995
YBR056W	81.8796	102.275
YBR056W-A	579.057	176.206
YBR056C-B	12.4801	4.79062
YBR057C	40.6046	45.9674
YBR058C	29.4096	24.9155
YBR058C-A	195.81	137.521
YBR059C	35.1064	45.334
YBR060C	19.3405	17.7676
YBR061C	22.9964	29.1222
YBR062C	29.8462	31.2755
YBR063C	14.1015	22.0613
YBR064W	0.0958957	0.412593
YBR065C	23.8564	32.7485
YBR066C	34.1117	55.7553
YBR067C	264.939	166.271
YBR068C	154.434	152.339
YBR069C	89.1499	79.0293
YBR070C	24.5217	24.8482
YBR071W	37.5893	37.8907
YBR072W	40.4334	130.028
YBR072C-A	14.4018	12.779
YBR073W	41.2337	54.0844
YBR074W	39.9439	45.0011
YBR076W	2.52922	3.94435
YBR076C-A	41.8181	33.6554
YBR077C	56.3151	41.902
YBR078W	393.3	400.952
YBR079C	92.625	74.594
YBR080C	53.5926	40.7127
YBR081C	21.0166	26.0179
YBR082C	407.082	374.607
YBR083W	17.3361	31.097
YBR084W	126.264	126.273
YBR084C-A	1087.38	763.456
YBR085W	12.0035	5.85275
YBR085C-A	332.818	354.125
YBR086C	106.959	128.061
YBR087W	33.2908	33.4396
YBR088C	80.7413	84.5777
YBR089W	1.31903	1.38183
YBR089C-A	127.307	118.849
YBR090C	11.0571	11.2637
YBR091C	54.6091	68.6986
YBR092C	114.51	156.895
YBR093C	8.69434	9.52033
YBR094W	18.5103	22.437
YBR095C	24.1326	26.0582
YBR096W	71.0627	49.6942
YBR097W	12.9879	16.889
YBR098W	6.34285	6.61339
YBR099C	4.57617	8.4614
YBR101C	295.098	117.719
YBR102C	21.6666	25.6763
YBR103W	17.1954	22.3045
YBR103C-A	1.09629	1.8481
YBR104W	37.9378	18.0787
YBR105C	26.1461	56.4933
YBR106W	382.006	205.891
YBR107C	8.91384	8.35704
YBR108W	13.0859	15.626
YBR109C	252.247	215.38
YBR109W-A	11.2056	9.83801
YBR110W	45.3085	36.4549
YBR111C	191.011	225.836
YBR111W-A	105.68	109.086
YBR112C	31.9089	36.7638
YBR113W	3.96053	4.44562
YBR114W	26.2982	35.2271
YBR115C	0.0119817	0.0290766
YBR116C	0.424431	1.70164
YBR117C	3.85604	24.2184
YBR118W	6155.43	5006.75
YBR119W	10.693	14.4202
YBR120C	35.773	37.6949
YBR121C	364.043	285.012
YBR121C-A	0	0
YBR122C	56.967	56.6521
YBR123C	17.7645	21.72
YBR124W	0.949994	0.732772
YBR125C	13.8688	13.9529
YBR126C	289.695	523.966
YBR126W-A	597.916	631.183
YBR126W-B	30.1331	36.6213
YBR127C	549.208	594.331
YBR128C	7.23938	9.09117
YBR129C	45.8559	28.1309
YBR130C	34.5259	35.3967
YBR131W	10.6399	12.7937
YBR131C-A	0.252692	0.536232
YBR132C	26.4374	36.3919
YBR133C	20.6537	33.6442
YBR134W	0.589509	0.854894
YBR135W	50.7166	69.2558
YBR136W	9.1766	15.0637
YBR137W	51.6336	45.5773
YBR138C	11.6012	16.0747
YBR139W	77.3104	125.151
YBR140C	28.8367	43.5217
YBR141C	10.0232	15.1283
YBR141W-A	30.13	20.049
YBR142W	36.2708	46.1208
YBR143C	263.035	255.549
YBR144C	2.50401	3.48096
YBR145W	64.2344	17.6444
YBR146W	55.436	58.714
YBR147W	15.2815	20.1478
YBR148W	4.07615	4.68468
YBR149W	129.502	241.948
YBR150C	15.009	15.8313
YBR151W	94.7637	115.655
YBR152W	12.6398	13.0196
YBR153W	22.4507	24.029
YBR154C	167.891	179.781
YBR155W	41.2318	41.7741
YBR156C	6.95427	11.781
YBR157C	11.4387	21.4104
YBR158W	75.9779	163.154
YBR159W	141.5	120.959
YBR160W	47.8654	45.9151
YBR161W	26.322	24.3047
YBR162C	325.575	265.121
YBR162W-A	454.795	276.406
YBR163W	15.3514	18.7737
YBR164C	115.599	97.7102
YBR165W	22.6709	23.3979
YBR166C	37.8831	37.6011
YBR167C	25.5702	22.7481
YBR168W	18.3442	19.5776
YBR169C	93.8156	163.319
YBR170C	35.4204	46.1425
YBR171W	117.656	116.098
YBR172C	29.8986	41.4777
YBR173C	84.6242	105.457
YBR174C	1.54389	1.5263
YBR175W	22.0682	18.8527
YBR176W	16.136	17.1181
YBR177C	39.0665	21.5671
YBR178W	0.96959	0.921371
YBR179C	14.1631	21.6832
YBR180W	0.453349	0.496558
YBR181C	1407.23	904.029
YBR182C	6.3294	4.9389
YBR182C-A	1.28158	4.58236
YBR183W	24.5509	57.2391
YBR184W	3.99706	3.94365
YBR185C	25.9642	34.9466
YBR186W	0.61186	1.444
YBR187W	88.9964	57.1112
YBR188C	26.1526	29.1261
YBR189W	1588.66	1036.29
YBR190W	0.614708	1.5761
YBR191W	1845.39	1217.1
YBR191W-A	16.4694	15.7222
YBR192W	26.0017	25.9462
YBR193C	23.2351	24.7674
YBR194W	23.8322	25.3757
YBR195C	13.3662	12.101
YBR196C	999.468	857.822
YBR196C-A	9.36491	12.9143
YBR196C-B	18.7303	19.5796
YBR197C	20.0498	22.2945
YBR198C	32.463	38.6335
YBR199W	115.691	121.391
YBR200W	35.6619	44.682
YBR200W-A	0	0.475573
YBR201W	41.4938	46.9826
YBR201C-A	14.5076	11.4175
YBR202W	23.5089	26.1938
YBR203W	15.4304	20.1925
YBR204C	33.5499	40.9358
YBR205W	119.51	122.366
YBR206W	83.199	79.9658
YBR207W	66.4575	59.7394
YBR208C	54.563	50.8936
YBR209W	0.956231	0.65312
YBR210W	39.3511	32.4916
YBR211C	25.3715	22.7887
YBR212W	32.1615	35.2105
YBR213W	3.06885	2.30822
YBR214W	36.3822	44.5827
YBR215W	10.6882	12.7444
YBR216C	21.5501	22.6796
YBR217W	25.6606	24.8991
YBR218C	135.831	133.221
YBR219C	5.1566	4.85883
YBR220C	11.0903	10.0055
YBR221C	238.103	228.598
YBR221W-A	1.7158	2.23149
YBR222C	23.4379	21.2398
YBR223C	15.3826	17.9436
YBR223W-A	1.56296	1.48697
YBR224W	1.89886	2.82459
YBR225W	13.6082	20.6549
YBR226C	0.365354	0.574964
YBR227C	38.2152	37.0754
YBR228W	21.1217	21.9492
YBR229C	37.2177	50.8817
YBR230C	54.3074	89.5173
YBR230W-A	37.4299	60.2116
YBR231C	12.6839	10.6416
YBR232C	0.381612	0.905785
YBR233W	9.39363	11.6898
YBR233W-A	44.5458	42.9612
YBR234C	115.297	127.704
YBR235W	22.5284	30.458
YBR236C	39.555	45.9709
YBR237W	17.0117	19.9801
YBR238C	19.9517	27.697
YBR239C	6.06889	6.92592
YBR240C	1.96814	3.22399
YBR241C	19.0831	28.5451
YBR242W	27.2849	29.9172
YBR243C	30.7636	29.5683
YBR244W	232.168	207.742
YBR245C	37.2718	40.9979
YBR246W	26.4077	28.8978
YBR247C	34.7702	39.7698
YBR248C	85.5271	63.3174
YBR249C	220.452	96.5091
YBR250W	1.5093	1.47566
YBR251W	34.6149	48.2446
YBR252W	94.0742	74.3233
YBR253W	73.289	67.2862
YBR254C	54.9963	50.1913
YBR255W	16.3577	21.6119
YBR255C-A	15.4652	16.2922
YBR256C	180.973	149.667
YBR257W	17.1644	19.8682
YBR258C	20.4845	20.4652
YBR259W	11.2122	12.6616
YBR260C	18.7658	21.8073
YBR261C	54.2296	48.3528
YBR262C	135.57	148.887
YBR263W	103.681	93.0604
YBR264C	45.8531	55.0056
YBR265W	86.1709	70.9518
YBR267W	23.9687	28.4552
YBR266C	1.70501	1.97372
YBR268W	117.55	111.933
YBR269C	51.5092	76.1179
YBR270C	5.11016	7.95989
YBR271W	23.4763	24.5197
YBR272C	22.8613	24.182
YBR273C	43.172	47.6312
YBR274W	18.6645	19.3319
YBR275C	12.8194	14.7715
YBR276C	29.7542	35.1615
YBR277C	2.38871	2.67257
YBR278W	30.4346	29.386
YBR279W	51.103	47.8693
YBR280C	25.7709	23.593
YBR281C	16.5559	15.2715
YBR282W	94.373	87.1633
YBR283C	94.4545	69.7271
YBR284W	3.64935	6.6241
YBR285W	5.51891	10.7647
YBR286W	497.716	705.976
YBR287W	115.417	116.674
YBR288C	33.8706	34.5722
YBR289W	6.31083	9.31054
YBR290W	68.9872	57.9818
YBR291C	14.6376	11.0052
YBR292C	5.93597	3.24334
YBR293W	15.2187	11.2352
YBR294W	0.586978	0.500049
YBR295W	12.7794	12.4272
YBR296C	7.88512	3.21083
YBR296C-A	3.29714	3.32754
YBR297W	11.9142	11.2328
YBR298C	22.7295	44.1552
YBR298C-A	0.3469	0.679581
YBR299W	3.26582	4.785
YBR300C	1.24788	1.60904
YBR301W	1.24458	1.44892
YBR302C	88.6298	94.9016
YCL076W	0	0
YCL073C	0.0300418	0.100955
YCL069W	0.0331064	0.07319
YCL068C	0.976602	0.903963
YCL067C	51.945	86.863
YCL066W	18.3198	28.52
YCL065W	4.92377	7.51623
YCL064C	37.5443	27.503
YCL063W	17.1028	14.8279
YCL061C	8.91807	10.6889
YCL059C	107.466	111.131
YCL058C	5.51284	7.74815
YCL058W-A	10.0188	16.2292
YCL057C-A	180.867	233.958
YCL057W	63.2943	65.9796
YCL056C	44.3063	49.8957
YCL055W	38.0047	84.1388
YCL054W	34.4859	47.8276
YCL052C	47.6321	56.9333
YCL051W	22.466	28.907
YCL050C	221.419	192.731
YCL049C	35.1415	43.3554
YCL048W-A	2.60732	14.6361
YCL048W	1.69126	1.93473
YCL047C	26.4126	18.8929
YCL045C	80.3369	83.9739
YCL046W	0.565922	0.499861
YCL044C	5.83285	7.42072
YCL043C	485.089	518.431
YCL041C	2.33202	2.8934
YCL042W	11.0894	13.4414
YCL040W	365.083	676.241
YCL039W	4.07996	5.67885
YCL038C	10.6774	20.6789
YCL037C	27.4276	28.9735
YCL036W	11.7211	16.8751
YCL035C	324.005	395.321
YCL034W	60.2119	76.8024
YCL033C	63.2139	60.474
YCL032W	20.5357	22.6561
YCL031C	86.7138	78.7757
YCL030C	291.904	174.117
YCL029C	16.3578	20.0132
YCL028W	107.18	120.996
YCL027W	13.1015	38.4684
YCL026C-B	9.71616	5.67191
YCL026C-A	0.945421	1.15395
YCL025C	83.3798	69.0972
YCL023C	0.926062	1.12599
YCL024W	11.8191	16.6678
YCL022C	0.682946	1.01951
YCL021W-A	67.6162	102.71
YCL018W	0.0984706	0.110998
YCL017C	52.7729	57.4789
YCL016C	11.1663	13.1829
YCL014W	16.1333	28.4965
YCL012C	52.4333	55.8999
YCL011C	161.278	143.985
YCL010C	31.106	26.9283
YCL009C	30.4582	24.7605
YCL008C	8.35604	9.94172
YCL007C	5.01383	5.41263
YCL005W-A	454.906	426.96
YCL005W	17.0685	18.992
YCL004W	7.68277	8.55844
YCL002C	39.3046	29.0859
YCL001W	233.987	184.151
YCL001W-A	2.92146	2.89734
YCL001W-B	3.4355	4.92855
YCR001W	0.245988	0.199041
YCR002C	71.0327	64.8307
YCR003W	82.4063	68.8967
YCR004C	176.314	257.864
YCR005C	98.9929	96.8574
YCR006C	15.2696	23.3115
YCR007C	11.7721	6.36952
YCR008W	45.1612	53.9299
YCR009C	209.846	235.226
YCR010C	1.9048	2.08916
YCR011C	63.9808	70.6891
YCR012W	3826.36	2938.1
YCR013C	37.8528	29.5635
YCR014C	11.0542	16.5278
YCR015C	24.0143	28.4491
YCR016W	42.2305	48.6849
YCR017C	64.9815	57.7593
YCR018C	44.6396	51.7301
YCR018C-A	6.32054	5.2885
YCR019W	15.3197	22.4646
YCR020C	6.45613	8.04771
YCR020C-A	101.305	89.7745
YCR020W-B	34.2938	31.6156
YCR021C	355.955	478.346
YCR022C	4.20831	4.13715
YCR023C	30.3924	29.1932
YCR024C	10.4241	11.2411
YCR024C-B	1023.74	1100.59
YCR024C-A	2912.57	3153.93
YCR025C	1.47784	2.3137
YCR026C	34.2571	38.9948
YCR027C	14.3448	16.0719
YCR028C	19.4344	17.7202
YCR028C-A	207.882	137.989
YCR030C	21.0493	26.5416
YCR031C	1278.96	895.53
YCR032W	11.9567	17.0339
YCR033W	35.0458	41.6933
YCR034W	105.134	86.3051
YCR035C	38.2542	44.0458
YCR036W	64.2272	59.1907
YCR037C	23.0584	25.9286
YCR038C	4.91633	5.32667
YCR038W-A	5.55722	4.14695
YCR039C	62.3597	99.0308
YCR040W	22.4782	33.7686
YCR041W	14.4858	21.2873
YCR042C	14.8409	21.1135
YCR043C	80.2833	70.5095
YCR044C	53.9479	49.6689
YCR045C	0.415635	0.501471
YCR045W-A	17.459	19.2731
YCR046C	30.3923	34.3819
YCR047C	8.22125	12.4783
YCR047W-A	3.62034	5.52913
YCR049C	2.88186	4.42749
YCR048W	28.8912	29.5366
YCR050C	1.29836	1.5269
YCR051W	63.5527	57.9268
YCR052W	12.4254	15.9777
YCR053W	179.102	127.577
YCR054C	9.36435	13.7095
YCR057C	47.4983	48.2419
YCR059C	41.2787	37.3343
YCR060W	106.179	69.341
YCR061W	12.8982	29.7591
YCR064C	2.85201	3.69926
YCR063W	5.69249	5.58208
YCR065W	18.9366	24.9149
YCR066W	11.7148	15.8414
YCR067C	24.9219	31.5493
YCR068W	12.1224	12.2468
YCR069W	31.8525	30.1471
YCR071C	49.8993	43.9227
YCR072C	17.8407	23.8308
YCR073C	11.253	10.4651
YCR073W-A	64.7212	81.2097
YCR075C	18.3919	17.2461
YCR075W-A	80.3354	77.8211
YCR076C	14.8865	18.9941
YCR077C	39.222	46.7036
YCR079W	21.4041	30.1549
YCR081W	10.4393	13.5619
YCR081C-A	1.83503	2.28072
YCR082W	171.393	155.003
YCR083W	64.4216	101.251
YCR084C	44.5027	49.9042
YCR085W	0.213465	1.04542
YCR086W	16.6553	19.2635
YCR087W	10.1744	11.2585
YCR087C-A	79.915	79.7746
YCR088W	116.285	158.273
YCR089W	2.83812	7.06623
YCR090C	116.47	107.945
YCR091W	6.17548	11.3156
YCR092C	9.56368	9.61521
YCR093W	37.4055	52.9157
YCR094W	33.745	39.6739
YCR095C	33.7268	32.9629
YCR095W-A	6.43381	7.83506
YCR096C	70.09	100.483
YCR097W	0.020438	0
YCR097W-A	0.0422737	0.528169
YCR098C	2.01743	1.68087
YCR099C	18.4853	14.9475
YCR100C	10.6487	8.94707
YCR101C	17.1751	13.5853
YCR102C	7.0504	4.31316
YCR102W-A	5.58986	3.49187
YCR104W	3.50755	2.10216
YCR105W	1.82832	0.824968
YCR106W	10.5827	5.28521
YCR107W	10.9568	5.84157
YCR108C	0	0
YDL248W	37.2265	45.5019
YDL247W-A	17.1693	44.8715
YDL247W	1.17997	3.01965
YDL246C	6.5876	6.23584
YDL245C	0.235926	0.267658
YDL244W	2.40845	2.22157
YDL243C	10.8043	12.198
YDL242W	1.73672	1.14717
YDL241W	30.0791	13.4355
YDL240C-A	0.0958539	0.515476
YDL240W	21.0804	26.474
YDL239C	7.34454	11.8123
YDL238C	17.1999	24.9332
YDL237W	52.0838	49.1115
YDL236W	73.9662	90.2736
YDL235C	60.5567	72.735
YDL234C	96.945	62.5178
YDL233W	9.96391	9.86699
YDL232W	258.161	222.372
YDL231C	14.4532	25.0085
YDL230W	7.08242	9.1015
YDL229W	1764.79	871.685
YDL228C	20.5661	11.3078
YDL227C	22.2422	15.8232
YDL226C	78.8572	75.1547
YDL225W	41.9591	56.7637
YDL224C	21.7055	25.5287
YDL223C	5.3015	48.5178
YDL222C	8.82902	83.1127
YDL221W	2.45585	2.27449
YDL220C	5.57415	6.25721
YDL219W	74.076	47.1916
YDL218W	2.65143	5.69609
YDL217C	27.2973	22.6465
YDL216C	15.5786	16.5844
YDL215C	42.36	46.269
YDL214C	2.02212	4.56181
YDL213C	62.2127	63.897
YDL212W	227.629	175.058
YDL211C	7.44464	4.66169
YDL210W	2.4162	2.13115
YDL209C	13.7113	9.26959
YDL208W	415.896	331.583
YDL207W	19.06	23.15
YDL206W	12.8553	16.6264
YDL205C	47.8966	45.7157
YDL204W	24.0617	98.896
YDL203C	15.4286	17.9813
YDL202W	32.7949	44.4032
YDL201W	72.8699	83.6538
YDL200C	24.2108	27.1083
YDL199C	6.48426	10.8946
YDL198C	72.4466	33.2574
YDL197C	19.4056	22.2618
YDL196W	2.32145	1.93797
YDL195W	44.2667	53.1611
YDL194W	16.9421	20.2804
YDL193W	40.4629	42.5735
YDL192W	844.522	565.665
YDL191W	922.874	567.224
YDL190C	31.8127	33.4895
YDL189W	24.2173	20.1729
YDL188C	83.1365	104.992
YDL187C	4.0634	4.6014
YDL186W	0.473364	0.499911
YDL185C-A	6.07035	4.21482
YDL185W	433.669	422.083
YDL184C	1496.16	959.419
YDL183C	9.29699	13.4701
YDL182W	73.0084	77.8829
YDL181W	56.3625	135.342
YDL180W	20.2638	18.5681
YDL179W	12.8995	21.8282
YDL178W	81.568	107.132
YDL177C	15.3468	15.2174
YDL176W	10.9211	12.6162
YDL175C	15.6893	22.2817
YDL174C	34.4641	55.9891
YDL173W	98.6331	116.773
YDL172C	5.92391	5.93891
YDL171C	146.829	84.5881
YDL170W	18.8962	13.5942
YDL169C	18.9699	20.0864
YDL168W	50.1758	58.426
YDL167C	21.3932	28.6107
YDL166C	46.9993	46.3894
YDL165W	54.8484	56.1727
YDL164C	29.9139	31.5196
YDL163W	0.378059	1.20446
YDL162C	0.250169	0.613727
YDL161W	46.275	50.425
YDL160C-A	39.1269	32.4453
YDL160C	97.1419	98.9665
YDL159W-A	0	0.290307
YDL159W	18.0991	16.4786
YDL159C-B	1.29089	2.73609
YDL158C	27.2648	30.7051
YDL157C	257.601	231.505
YDL156W	11.5595	12.0255
YDL155W	24.9429	30.5087
YDL154W	5.84315	8.28845
YDL153C	31.0251	36.7773
YDL152W	0.446196	0.470877
YDL151C	0.972148	1.10242
YDL150W	23.5861	30.804
YDL149W	13.5443	15.0444
YDL148C	44.7014	54.4979
YDL147W	194.53	211.326
YDL146W	24.2421	22.722
YDL145C	174.828	167.278
YDL144C	42.0097	44.0152
YDL143W	94.0852	85.4866
YDL142C	30.6505	34.7733
YDL141W	25.6452	26.438
YDL140C	71.1954	88.5613
YDL139C	11.8318	16.1766
YDL138W	7.37442	8.27698
YDL137W	237.559	227.403
YDL136W	1001.31	614.945
YDL135C	124.3	86.6847
YDL134C	77.3376	87.4155
YDL133C-A	1332.65	955.679
YDL133W	33.4709	28.4228
YDL132W	50.6322	66.4077
YDL131W	60.1773	44.6839
YDL130W-A	89.0268	145.869
YDL130W	1342.58	830.166
YDL129W	15.1854	24.9965
YDL128W	98.1426	123.292
YDL127W	10.1933	21.4135
YDL126C	387.442	475.329
YDL125C	149.785	155.548
YDL124W	242.21	483.231
YDL123W	12.9722	14.9344
YDL122W	39.483	45.1671
YDL121C	136.349	97.731
YDL120W	73.3274	79.5318
YDL119C	18.2432	20.5822
YDL118W	1.9965	2.17162
YDL117W	16.6303	26.5394
YDL116W	34.0847	36.3875
YDL115C	32.0874	34.3606
YDL114W-A	2.55539	3.25211
YDL114W	0.392763	0.595131
YDL113C	34.3528	42.1143
YDL112W	16.0157	21.9412
YDL111C	43.0228	53.3512
YDL110C	75.0882	107.138
YDL109C	5.89794	6.4545
YDL108W	25.4936	23.7248
YDL107W	17.936	14.7278
YDL106C	19.5153	22.1509
YDL105W	10.2829	9.49225
YDL104C	10.6963	7.82888
YDL103C	42.5586	47.685
YDL102W	17.6882	21.4992
YDL101C	14.4598	20.3613
YDL100C	216.946	226.43
YDL099W	49.2675	56.6409
YDL098C	32.0788	34.5661
YDL097C	95.5312	115.002
YDL096C	3.45623	2.69814
YDL095W	152.538	115.612
YDL094C	1.52407	1.08446
YDL093W	20.0117	21.2584
YDL092W	110.785	87.2029
YDL091C	17.2371	20.7209
YDL090C	22.2702	28.5369
YDL089W	21.7956	32.5782
YDL088C	22.3578	31.6588
YDL087C	21.1769	29.695
YDL086W	42.661	58.4443
YDL086C-A	7.01343	9.63597
YDL085C-A	141.999	110.862
YDL085W	2.50339	7.96658
YDL084W	362.153	304.857
YDL083C	1584.9	998.724
YDL082W	702.871	466.039
YDL081C	1784.27	1018.06
YDL080C	18.7367	18.4439
YDL079C	22.9298	34.3026
YDL078C	137.838	159.255
YDL077C	15.2977	16.5208
YDL076C	29.953	34.3552
YDL075W	2916.87	1863.72
YDL074C	39.9105	38.2931
YDL073W	19.2991	18.1668
YDL072C	112.87	118.271
YDL071C	6.18722	5.35443
YDL070W	105.893	112.875
YDL069C	17.3439	15.042
YDL068W	3.24007	2.24706
YDL067C	185.386	223.827
YDL066W	139.28	118.133
YDL065C	47.6536	50.8313
YDL064W	88.9585	83.1979
YDL063C	27.8918	25.0183
YDL062W	0.8328	0.95568
YDL061C	676.407	401.06
YDL060W	40.3933	46.8359
YDL059C	12.9088	9.50453
YDL058W	27.0252	31.4438
YDL057W	13.7361	12.4986
YDL056W	18.5248	26.4945
YDL055C	894.774	775.374
YDL054C	23.7654	29.4523
YDL053C	80.4441	89.2637
YDL052C	46.3784	36.6189
YDL051W	199.959	143.199
YDL050C	3.06995	2.19164
YDL049C	10.2526	9.24411
YDL048C	15.3701	44.2864
YDL047W	45.526	45.694
YDL046W	155.478	179.845
YDL045W-A	60.8146	69.7237
YDL045C	35.9993	35.1838
YDL044C	8.66187	11.6474
YDL043C	18.2993	17.707
YDL042C	9.59997	9.2724
YDL041W	0.649456	0.93484
YDL040C	85.5012	99.129
YDL039C	7.31182	4.99569
YDL037C	13.668	7.01275
YDL036C	15.9851	17.1805
YDL035C	27.8969	33.6333
YDL034W	1.03388	1.8507
YDL033C	13.5152	17.429
YDL032W	0.541315	1.39055
YDL031W	34.5946	45.8526
YDL030W	10.2744	8.9601
YDL029W	143.291	165.889
YDL028C	15.2195	18.5908
YDL027C	30.1378	36.4619
YDL026W	2.09711	2.43656
YDL025C	38.3436	44.8581
YDL025W-A	4.21612	4.6489
YDL024C	4.44248	7.42085
YDL022C-A	0.595753	1.53275
YDL023C	5.50429	6.4898
YDL022W	163.556	190.258
YDL021W	12.5425	25.2893
YDL020C	56.7736	84.1004
YDL019C	57.3492	60.6184
YDL018C	69.3835	59.3376
YDL017W	15.2344	15.2246
YDL016C	11.8693	8.32874
YDL015C	199.033	144.412
YDL014W	105.781	91.5038
YDL013W	14.2738	12.9498
YDL012C	39.3285	26.9037
YDL011C	0.770243	1.13598
YDL010W	50.8996	41.0531
YDL009C	2.31127	1.67958
YDL008W	66.7989	51.4017
YDL007C-A	0	0.422063
YDL007W	225.841	251.956
YDL006W	29.2833	30.3803
YDL005C	19.5542	24.5722
YDL004W	142.151	197.979
YDL003W	24.7816	29.5757
YDL002C	60.3665	59.642
YDL001W	14.777	16.4239
YDR001C	74.9959	125.342
YDR002W	965.235	753.184
YDR003W	91.1031	86.0599
YDR003W-A	91.2398	78.6269
YDR004W	11.6587	13.6724
YDR005C	27.4326	26.4165
YDR006C	17.1969	29.2798
YDR007W	26.5651	30.3946
YDR008C	4.41151	4.34948
YDR009W	3.0838	3.74149
YDR010C	1.72546	3.21273
YDR011W	66.8751	58.7136
YDR012W	571.138	420.659
YDR013W	36.3539	33.543
YDR014W	11.0033	10.4725
YDR014W-A	1.9434	4.46487
YDR015C	0.101995	0.151032
YDR016C	51.6552	48.1226
YDR017C	19.4394	27.1278
YDR018C	5.61046	10.6818
YDR019C	173.131	389.983
YDR020C	16.6168	15.9026
YDR021W	13.7312	16.9491
YDR022C	13.1348	16.7935
YDR023W	604.999	458.44
YDR024W	0.527182	2.05399
YDR025W	2066.76	1336.12
YDR026C	21.4624	23.1337
YDR027C	26.3076	26.301
YDR028C	62.001	81.2549
YDR029W	4.71337	5.66556
YDR030C	6.87074	9.71137
YDR031W	48.8932	79.7997
YDR032C	145.017	241.523
YDR033W	364.17	668.833
YDR034C	17.4349	17.1984
YDR034C-A	0.13105	0.366094
YDR034W-B	51.102	57.0999
YDR035W	209.374	127.297
YDR036C	23.5955	28.698
YDR037W	354.617	212.84
YDR038C	42.5894	34.4609
YDR039C	34.2801	26.6141
YDR040C	38.0476	28.1063
YDR041W	86.3347	102.387
YDR042C	11.4	16.645
YDR043C	27.3303	40.6595
YDR044W	66.4908	41.3406
YDR045C	77.5505	78.2109
YDR046C	52.7785	71.7603
YDR047W	73.7255	82.3807
YDR048C	2.09256	2.33674
YDR049W	18.5887	21.505
YDR050C	1910.14	1284.92
YDR051C	62.9992	73.1546
YDR052C	23.3739	29.417
YDR053W	0.910792	1.2998
YDR054C	67.8174	90.6056
YDR055W	51.2971	128.973
YDR056C	101.605	115.836
YDR057W	16.8232	20.6223
YDR058C	17.1698	22.2423
YDR059C	21.0522	38.9137
YDR060W	65.7521	81.3365
YDR061W	31.5546	38.9735
YDR062W	112.72	115.112
YDR063W	88.7129	95.9332
YDR064W	1211.95	773.388
YDR065W	12.1921	12.8752
YDR066C	10.8003	9.33821
YDR067C	39.6206	39.2333
YDR068W	55.531	55.5783
YDR069C	14.3048	17.0658
YDR070C	45.6751	119.491
YDR071C	295.407	269.227
YDR072C	47.0902	47.3605
YDR073W	38.4572	32.9963
YDR074W	171.54	278.325
YDR075W	19.503	21.1149
YDR076W	4.07482	4.5425
YDR077W	382.155	736.731
YDR078C	8.50715	9.57125
YDR079W	75.334	93.3073
YDR079C-A	79.9533	75.722
YDR080W	17.4052	18.3358
YDR081C	13.8512	15.3042
YDR082W	9.95334	9.91067
YDR083W	45.7947	35.9693
YDR084C	24.151	22.1329
YDR085C	21.9174	33.6714
YDR086C	531.384	427.634
YDR087C	92.6097	54.3248
YDR088C	25.9329	33.5715
YDR089W	30.3759	30.4673
YDR090C	25.4824	23.4235
YDR091C	89.8006	81.3492
YDR092W	44.7177	47.6712
YDR093W	45.7507	53.5897
YDR094W	1.389	2.17303
YDR095C	0.658454	0.496047
YDR096W	28.4439	31.5045
YDR097C	23.2371	30.1436
YDR098C	74.7117	60.4826
YDR099W	195.027	226.804
YDR100W	95.9284	131.433
YDR101C	55.582	68.1993
YDR102C	1.80186	2.11919
YDR103W	15.4578	21.894
YDR104C	7.93603	11.6959
YDR105C	39.4793	46.1281
YDR106W	2.87343	3.70533
YDR107C	14.3328	17.3626
YDR108W	10.6027	12.3879
YDR109C	9.75277	14.5502
YDR110W	17.6726	19.4131
YDR111C	33.9773	40.182
YDR112W	0.876513	1.07084
YDR113C	18.9813	19.4041
YDR114C	1.56254	0.625027
YDR115W	111.988	101.48
YDR116C	37.9436	42.9931
YDR117C	30.9359	34.5988
YDR118W	12.2294	12.3723
YDR118W-A	3.87552	4.95282
YDR119W	66.3415	60.0174
YDR119W-A	38.2581	72.1529
YDR120C	50.9551	49.5501
YDR121W	34.2029	33.4506
YDR122W	39.6764	56.0049
YDR123C	18.8151	7.98734
YDR124W	7.435	8.11712
YDR125C	7.4668	8.21352
YDR126W	5.99673	5.88668
YDR127W	67.8437	64.6907
YDR128W	27.0633	43.765
YDR129C	156.867	173.367
YDR130C	19.0092	17.0704
YDR131C	8.3477	9.24541
YDR132C	10.0908	10.4297
YDR133C	1192.69	2393.87
YDR135C	72.3298	80.9606
YDR136C	1.00288	1.63322
YDR137W	23.9829	25.4111
YDR138W	16.9271	17.2085
YDR139C	150.722	142.116
YDR140W	27.3975	33.3547
YDR141C	27.9464	34.9635
YDR142C	18.8776	21.6706
YDR143C	22.3933	28.9608
YDR144C	38.5708	24.9008
YDR145W	33.2704	40.9618
YDR146C	16.1375	27.3703
YDR147W	14.2855	16.2723
YDR148C	75.1819	105.02
YDR149C	2.21724	3.85507
YDR150W	22.5734	34.2266
YDR151C	52.6227	41.2633
YDR152W	88.9815	93.5759
YDR153C	34.3313	39.7896
YDR154C	1197.97	1257.27
YDR155C	2422.53	2490.29
YDR156W	87.5873	89.1878
YDR157W	1.78922	1.93496
YDR158W	346.263	172.469
YDR159W	12.9871	16.7956
YDR160W	16.5164	19.638
YDR161W	52.883	61.7359
YDR162C	30.8757	30.9235
YDR163W	30.3638	33.4595
YDR164C	22.0589	20.307
YDR165W	42.5617	47.3962
YDR166C	20.7745	26.4029
YDR167W	64.0531	75.1625
YDR168W	143.068	119.572
YDR169C	13.3716	12.85
YDR169C-A	2.83102	2.66951
YDR170C	71.9971	85.1227
YDR171W	79.1093	56.5347
YDR172W	90.9602	91.0922
YDR173C	9.99592	15.4502
YDR174W	148.098	143.473
YDR175C	38.124	38.1239
YDR176W	28.7706	28.0585
YDR177W	96.7858	95.3081
YDR178W	73.5828	95.3093
YDR179C	17.2083	25.8695
YDR179W-A	10.8789	9.89745
YDR180W	10.1277	13.644
YDR181C	22.6846	24.6867
YDR182W	74.8774	78.8877
YDR182W-A	3.10258	5.21862
YDR183W	26.0121	21.6844
YDR183C-A	17.6209	20.2037
YDR184C	25.8504	28.9939
YDR185C	17.8834	26.3318
YDR186C	21.4945	30.1356
YDR187C	4.58697	5.47593
YDR188W	127.328	127.318
YDR189W	35.1684	43.0168
YDR190C	131.539	151.355
YDR191W	5.92917	5.33077
YDR192C	12.4695	17.5434
YDR193W	0.695225	1.48642
YDR194C	115.571	108.952
YDR194W-A	0.0739789	0
YDR195W	7.19041	8.40772
YDR196C	74.1146	87.0954
YDR197W	16.2882	24.0536
YDR198C	16.1233	18.6556
YDR199W	1.35779	1.54975
YDR200C	23.9306	29.4566
YDR201W	30.9425	24.1072
YDR202C	29.5443	37.0126
YDR203W	1.00724	2.6734
YDR204W	35.8267	45.8095
YDR205W	11.7993	11.915
YDR206W	32.0241	28.6432
YDR207C	7.46503	8.86404
YDR208W	27.7182	32.6413
YDR209C	10.9941	6.06829
YDR210W	259.826	125.813
YDR211W	70.483	69.7188
YDR212W	159.407	167.268
YDR213W	17.2272	14.3288
YDR214W	158.344	142.105
YDR215C	2.44412	2.78446
YDR216W	28.7791	34.5524
YDR217C	21.0833	22.9773
YDR218C	1.36942	2.38664
YDR219C	33.4941	48.3545
YDR220C	5.62215	6.05984
YDR221W	27.9289	29.1665
YDR222W	21.4906	59.9706
YDR223W	2.13128	6.29619
YDR224C	537.205	529.531
YDR225W	576.972	482.716
YDR226W	696.441	508.287
YDR227W	9.55051	11.4782
YDR228C	14.5731	20.023
YDR229W	34.4627	42.0627
YDR230W	4.36996	4.6071
YDR231C	37.7093	48.625
YDR232W	83.693	91.0603
YDR233C	179.809	143.044
YDR234W	45.1942	30.5931
YDR235W	26.9312	23.1225
YDR236C	57.7122	43.5074
YDR237W	34.0756	39.402
YDR238C	122.862	144.459
YDR239C	10.6957	14.3357
YDR240C	11.2027	14.3822
YDR241W	66.8305	65.2935
YDR242W	9.66612	8.09775
YDR243C	7.40811	9.86203
YDR244W	21.8524	23.0749
YDR245W	94.6725	73.9702
YDR246W	15.7237	15.4811
YDR246W-A	2.70047	1.14091
YDR247W	25.1735	30.3887
YDR248C	44.8759	37.6643
YDR249C	12.8008	12.9834
YDR250C	3.45123	3.75291
YDR251W	62.095	79.232
YDR252W	5.38765	5.56261
YDR253C	6.03079	5.34075
YDR254W	11.6731	15.3729
YDR255C	27.6301	30.9432
YDR256C	3.05117	4.50424
YDR257C	25.2546	26.8944
YDR258C	171.905	126.152
YDR259C	5.16236	6.62579
YDR260C	24.0039	18.7252
YDR261C	43.3047	53.2569
YDR262W	58.8524	75.2511
YDR263C	6.55289	9.24356
YDR264C	55.5903	55.5744
YDR265W	26.1024	19.3562
YDR266C	12.2487	14.8578
YDR267C	31.3385	31.8071
YDR268W	16.4598	15.8622
YDR269C	0.263004	0.451806
YDR270W	17.5054	17.8011
YDR271C	2.30577	3.32784
YDR272W	113.034	135.646
YDR273W	4.14166	6.05625
YDR274C	1.43521	2.60493
YDR275W	37.7217	41.8444
YDR276C	782.109	979.879
YDR277C	51.8468	95.3648
YDR278C	0.474355	0.204394
YDR279W	19.0784	18.2515
YDR280W	23.3246	15.6349
YDR281C	9.13923	6.18152
YDR282C	19.205	17.9093
YDR283C	18.996	21.2251
YDR284C	56.682	34.6198
YDR285W	8.39984	7.83273
YDR286C	36.579	34.4231
YDR287W	16.7248	20.0243
YDR288W	30.416	42.722
YDR289C	26.5049	27.4096
YDR290W	0.168654	0.191062
YDR291W	15.8858	21.311
YDR292C	52.7242	55.5997
YDR293C	70.567	85.196
YDR294C	29.5907	46.562
YDR295C	19.6598	18.879
YDR296W	66.8292	76.3731
YDR297W	103.972	145.519
YDR298C	90.2789	165.439
YDR299W	23.9299	24.2214
YDR300C	55.5086	46.7479
YDR301W	19.6649	19.0566
YDR302W	46.5113	42.3207
YDR303C	24.6487	22.2159
YDR304C	290.029	268.022
YDR305C	36.5839	35.6974
YDR306C	26.5745	31.4917
YDR307W	23.2302	24.148
YDR308C	54.8462	51.2573
YDR309C	24.1959	56.6031
YDR310C	23.9093	21.9958
YDR311W	31.4013	24.5796
YDR312W	18.8266	17.6408
YDR313C	26.0177	31.8472
YDR314C	13.4917	16.2869
YDR315C	13.7358	15.7577
YDR316W	31.3013	29.6774
YDR317W	3.89268	3.9745
YDR318W	18.5007	17.7125
YDR319C	39.1386	38.5831
YDR320C	14.4585	18.8053
YDR320C-A	87.3023	100.214
YDR320W-B	17.8151	21.7026
YDR321W	113.183	106.407
YDR322W	24.1026	30.9963
YDR322C-A	195.932	242.118
YDR323C	7.05786	8.26913
YDR324C	32.7621	35.3892
YDR325W	15.0976	18.5431
YDR326C	23.3842	24.2451
YDR327W	6.15107	7.00425
YDR328C	183.057	174.165
YDR329C	35.0309	29.9442
YDR330W	26.9293	29.7306
YDR331W	35.2118	35.5735
YDR332W	13.111	14.9765
YDR333C	27.3923	28.9276
YDR334W	33.3833	34.6839
YDR335W	27.4351	35.3947
YDR336W	26.523	20.9482
YDR337W	44.5446	57.5562
YDR338C	13.0072	15.0241
YDR339C	51.7363	45.0593
YDR340W	0.662367	0.081619
YDR341C	188.718	144.454
YDR342C	350.89	708.167
YDR343C	294.657	546.646
YDR344C	9.60276	14.1467
YDR345C	296.318	653.659
YDR346C	120.369	118.194
YDR347W	45.316	47.1472
YDR348C	44.3953	41.9379
YDR349C	41.8183	50.4788
YDR350C	19.8035	21.2998
YDR351W	18.3192	22.3429
YDR352W	27.3581	29.2171
YDR353W	311.326	297.089
YDR354W	57.6117	34.0971
YDR354C-A	3.73381	2.34447
YDR355C	0.46693	0.598732
YDR356W	17.7394	22.1773
YDR357C	69.7	87.7007
YDR358W	32.0504	41.4648
YDR359C	9.97567	12.8832
YDR360W	0.718309	1.42924
YDR361C	77.2166	43.5411
YDR362C	12.4304	15.2299
YDR363W	15.7202	19.5242
YDR363W-A	309.129	234.939
YDR364C	16.7103	17.7012
YDR365C	113.601	107.403
YDR366C	2.75382	3.05071
YDR367W	39.9974	34.2847
YDR368W	71.083	78.7012
YDR369C	10.1546	10.7591
YDR370C	20.0492	21.0263
YDR371W	22.2466	26.8789
YDR371C-A	3.7615	3.44007
YDR372C	179.099	117.213
YDR373W	91.6018	76.5797
YDR374C	1.56005	1.42292
YDR374W-A	32.7044	22.0986
YDR375C	24.823	29.9939
YDR376W	32.045	31.4451
YDR377W	184.634	223.929
YDR378C	216.03	127.625
YDR379W	17.7188	22.3519
YDR379C-A	56.2473	56.6521
YDR380W	37.0338	22.7974
YDR381W	247.659	248.415
YDR381C-A	27.3849	30.2832
YDR382W	3167.57	2030.06
YDR383C	25.3359	20.0428
YDR384C	89.1988	27.5003
YDR385W	1102.21	849.045
YDR386W	8.85492	10.1663
YDR387C	13.0797	13.8136
YDR388W	123.484	166.21
YDR389W	18.0967	18.7267
YDR390C	25.9288	34.634
YDR391C	42.3174	49.9286
YDR392W	31.3077	40.7231
YDR393W	16.5457	17.5702
YDR394W	117.598	125.554
YDR395W	60.9951	64.3306
YDR396W	1.59958	1.18319
YDR397C	64.9133	59.7302
YDR398W	38.9572	39.42
YDR399W	468.231	448.346
YDR400W	36.6682	37.0284
YDR401W	1.41229	5.44324
YDR402C	0.621601	1.22768
YDR403W	3.13167	4.44681
YDR404C	83.3661	69.3804
YDR405W	24.6407	20.97
YDR406W	53.8146	25.5192
YDR406W-A	1.76828	2.12275
YDR407C	20.898	20.5051
YDR408C	148.431	193.314
YDR409W	9.05845	11.3753
YDR410C	38.9569	29.1232
YDR411C	46.4783	57.8968
YDR412W	33.1614	41.7306
YDR413C	0.465641	0.595882
YDR414C	18.6899	16.8969
YDR415C	32.7111	29.8185
YDR416W	16.4188	18.0582
YDR417C	93.5736	68.1747
YDR418W	2324.77	1534
YDR419W	12.3467	15.2625
YDR420W	9.63067	11.7104
YDR421W	12.3526	13.5645
YDR422C	18.9553	23.3715
YDR423C	39.1558	33.1243
YDR424C	101.814	84.1213
YDR425W	8.42566	9.28684
YDR426C	1.49811	2.93184
YDR427W	109.047	108.271
YDR428C	12.5514	11.0273
YDR429C	412.051	299.976
YDR430C	29.2233	33.8261
YDR431W	1.50097	1.76527
YDR432W	277.635	257.223
YDR433W	352.248	333.282
YDR434W	44.734	39.4172
YDR435C	39.5627	29.7726
YDR436W	12.8136	15.0053
YDR437W	13.9137	14.0009
YDR438W	10.2406	13.9724
YDR439W	3.57455	4.72253
YDR440W	17.6571	14.2932
YDR441C	23.0553	15.8565
YDR442W	1.14161	0.822303
YDR443C	10.4011	16.7615
YDR444W	19.1213	27.1678
YDR445C	0.487438	0.565393
YDR446W	0.358693	0.676752
YDR447C	1075.79	661.487
YDR448W	17.5559	23.4611
YDR449C	27.7732	25.6694
YDR450W	1950.65	1218.3
YDR451C	7.95946	9.23629
YDR452W	78.8985	99.0594
YDR453C	31.5528	75.5998
YDR454C	338.302	217.777
YDR455C	0.853348	0.831678
YDR456W	47.4269	41.9986
YDR457W	49.1846	72.4302
YDR458C	34.0425	35.2561
YDR459C	10.924	13.3303
YDR460W	16.673	19.4951
YDR461W	9.35226	41.8391
YDR461C-A	13.4083	10.307
YDR462W	49.5212	41.5061
YDR463W	16.6918	19.7634
YDR464W	12.2349	13.837
YDR464C-A	1.0579	1.41602
YDR465C	53.1128	57.6868
YDR466W	19.1053	28.3724
YDR467C	3.31473	5.0834
YDR468C	62.183	60.0634
YDR469W	52.2782	47.0002
YDR470C	18.4663	24.8135
YDR471W	1123.57	747.644
YDR472W	23.1421	26.9419
YDR473C	9.9738	10.3929
YDR475C	18.3205	28.8393
YDR476C	33.1124	17.6773
YDR477W	49.0881	64.1697
YDR478W	8.82499	8.42363
YDR479C	27.4079	36.1607
YDR480W	9.50143	12.6267
YDR481C	54.8388	48.5786
YDR482C	38.8539	35.4418
YDR483W	187.474	176.524
YDR484W	13.4765	15.9772
YDR485C	14.8675	18.6543
YDR486C	40.3685	44.5433
YDR487C	151.951	126.737
YDR488C	16.7224	23.2853
YDR489W	9.52948	10.1319
YDR490C	15.8109	27.5296
YDR491C	1.30229	1.33721
YDR492W	32.5359	45.6251
YDR493W	32.2693	32.6715
YDR494W	43.7716	46.7384
YDR495C	11.5477	15.6727
YDR496C	69.3268	89.9694
YDR497C	161.148	96.7449
YDR498C	21.7244	23.7685
YDR499W	11.8383	10.7655
YDR500C	1297.13	837.622
YDR501W	4.43548	6.74111
YDR502C	48.2056	33.8101
YDR503C	23.5485	25.4552
YDR504C	23.739	29.7118
YDR505C	41.458	52.0275
YDR506C	5.21316	7.10359
YDR507C	24.0337	29.8188
YDR508C	49.1879	57.3697
YDR509W	1.62224	2.13615
YDR510W	312.163	287.67
YDR510C-A	3.09851	2.44828
YDR511W	30.9694	30.979
YDR512C	78.1448	89.8878
YDR513W	219.198	272.025
YDR514C	14.0493	13.2971
YDR515W	15.5753	18.2971
YDR516C	240.288	196.639
YDR517W	60.0828	53.7461
YDR518W	36.7556	38.231
YDR519W	129.532	112.498
YDR520C	8.87689	10.7025
YDR521W	0.597601	1.06866
YDR522C	0.274006	0.383312
YDR523C	1.68689	6.68622
YDR524C	20.1939	25.9251
YDR524W-C	1112.29	1236.78
YDR524C-B	10095.6	9693.04
YDR524C-A	3.17767	2.83052
YDR525W	1.94947	1.97324
YDR525W-A	206.669	254.498
YDR526C	1.65369	2.09963
YDR527W	46.5889	47.9912
YDR528W	4.02482	2.94558
YDR529C	204.623	370.408
YDR530C	29.4982	33.1291
YDR531W	51.3225	40.469
YDR532C	23.3769	21.97
YDR533C	41.5017	66.7841
YDR534C	3.2985	5.41666
YDR535C	2.18372	5.07049
YDR536W	0.504552	0.863667
YDR537C	1.46933	1.55889
YDR538W	14.7081	16.0825
YDR539W	16.5713	15.0915
YDR540C	17.2203	13.7766
YDR541C	14.3548	9.59251
YDR542W	0.494526	0.94707
YDR543C	0	0.044151
YDR544C	0.10337	0.208555
YDR545W	16.628	21.0357
YDR545C-A	1.56759	2.36974
YEL077C	11.9153	17.515
YEL077W-A	1.20534	2.01778
YEL076C-A	4.11262	5.08851
YEL076C	0	0
YEL075W-A	1.67522	2.67964
YEL075C	8.29219	10.6566
YEL074W	0.634552	1.64654
YEL073C	17.0485	14.0524
YEL072W	5.59754	5.82747
YEL071W	122.859	63.7196
YEL070W	1.84594	4.10661
YEL069C	0.197447	0.713636
YEL068C	35.0701	43.3407
YEL067C	1.66581	3.13799
YEL066W	6.52256	7.25284
YEL065W	33.4322	20.9648
YEL064C	11.373	8.65703
YEL063C	40.6496	63.5458
YEL062W	10.2811	13.5086
YEL061C	19.2243	19.5636
YEL060C	233.089	277.08
YEL059C-A	46.1808	43.3775
YEL059W	5.01012	4.33426
YEL058W	78.5577	76.2235
YEL057C	7.57521	6.21776
YEL056W	38.2674	40.4061
YEL055C	59.0093	57.0176
YEL054C	1663.34	1124.89
YEL053W-A	49.1756	35.645
YEL053C	21.9861	26.7101
YEL052W	46.8126	54.8851
YEL051W	259.252	245.371
YEL050W-A	1.67255	2.67268
YEL050C	38.8074	47.8383
YEL049W	0.652574	1.30889
YEL048C	15.749	12.5008
YEL047C	85.4039	77.0589
YEL046C	206.59	183.252
YEL045C	0.562393	0.734972
YEL044W	43.4931	36.7299
YEL043W	10.6042	13.3294
YEL042W	83.1235	81.3716
YEL041W	5.5249	7.30606
YEL040W	209.211	114.896
YEL039C	69.7597	190.067
YEL038W	54.9982	61.4829
YEL037C	101.339	83.9818
YEL036C	48.5591	45.2209
YEL035C	0.6606	1.36213
YEL034C-A	21.9895	20.1591
YEL034W	1836.2	1539.75
YEL033W	121.33	104.219
YEL032W	37.1981	43.3367
YEL032C-A	2.01788	3.17901
YEL031W	164.021	110.842
YEL030C-A	0.50451	1.36544
YEL030W	7.67641	9.21869
YEL029C	25.8704	19.405
YEL028W	8.2162	9.12586
YEL027W	813.4	534.219
YEL026W	254.802	200.46
YEL025C	15.642	27.349
YEL024W	49.0739	90.5684
YEL023C	5.06506	7.69494
YEL022W	37.72	45.6924
YEL021W	0	0
YEL020C-B	6.88936	5.393
YEL020W-A	195.257	110.578
YEL020C	16.2828	19.0648
YEL019C	5.87942	4.45048
YEL018C-A	1.11678	1.18787
YEL018W	18.1437	14.1031
YEL017C-A	910.776	1027.99
YEL017W	14.5971	14.8073
YEL016C	14.5024	16.9882
YEL015W	42.9656	57.7437
YEL014C	0.956985	1.16042
YEL013W	81.5944	105.044
YEL012W	39.5407	46.5697
YEL011W	98.9371	241.307
YEL010W	0.196055	0.353157
YEL009C-A	1.31836	1.89263
YEL009C	303.41	278.58
YEL008W	4.11164	5.01979
YEL008C-A	9.67569	7.95973
YEL007W	23.0874	25.8163
YEL006W	35.8096	32.557
YEL005C	12.9291	15.422
YEL004W	14.9365	13.3608
YEL003W	187.65	170.852
YEL002C	141.34	150.884
YEL001C	235.463	182.431
YER001W	74.2821	120.161
YER002W	87.4146	91.2201
YER003C	131.968	105.592
YER004W	64.816	63.4594
YER005W	21.7238	28.8946
YER006W	105.816	92.4887
YER006C-A	0.927468	1.01246
YER007W	7.93514	6.548
YER007C-A	107.783	93.0844
YER008C	20.5336	26.223
YER009W	512.162	348.347
YER010C	37.0402	33.6732
YER011W	36.1031	77.2582
YER012W	226.558	229.496
YER013W	12.9098	15.9516
YER014W	26.3614	34.6662
YER014C-A	0.726712	0.882189
YER015W	13.0249	12.1056
YER016W	35.5698	38.8124
YER017C	34.5715	42.3863
YER018C	17.4508	13.5094
YER019W	40.4324	30.4578
YER019C-A	723.925	467.382
YER020W	79.6231	69.8656
YER021W	117.277	142.409
YER022W	23.9713	26.6218
YER023W	178.529	105.352
YER023C-A	17.2449	10.4475
YER024W	4.88811	6.45903
YER025W	216.989	205.246
YER026C	71.8677	41.0379
YER027C	37.0426	44.7085
YER028C	5.22083	14.6893
YER029C	37.8431	48.9146
YER030W	174.103	184.473
YER031C	139.657	140.907
YER032W	5.93095	8.21156
YER033C	6.90289	9.98039
YER034W	21.3111	14.5264
YER035W	173.823	182.017
YER036C	325.182	224.865
YER037W	39.8885	157.801
YER038C	5.93884	6.55869
YER038W-A	5.1826	4.58846
YER039C	5.50456	5.10559
YER039C-A	15.4263	10.7427
YER040W	9.75973	9.7932
YER041W	9.71751	11.2928
YER042W	48.3885	51.1946
YER043C	526.642	373.404
YER044C	123.742	97.3327
YER044C-A	1.3882	1.79113
YER045C	9.95972	11.9625
YER046W	17.3981	16.2575
YER046W-A	0.480489	1.25923
YER047C	4.84134	6.94271
YER048C	112.404	122.944
YER048W-A	123.017	115.868
YER049W	60.902	70.7523
YER050C	118.319	149.084
YER051W	14.2678	19.2067
YER052C	75.8098	38.8363
YER053C	75.59	188.092
YER053C-A	21.1754	141.359
YER054C	11.8598	34.6895
YER055C	352.167	209.614
YER056C	257	222.008
YER056C-A	1033.33	737.928
YER057C	141.95	133.669
YER058W	22.5472	20.2255
YER059W	26.2083	31.1483
YER060W	7.57585	8.79371
YER060W-A	0.798029	2.48774
YER061C	28.2466	39.9607
YER062C	53.894	158.424
YER063W	104.034	98.8903
YER064C	47.1188	40.0056
YER065C	11.2378	13.8715
YER066W	9.52656	10.415
YER066C-A	4.03509	3.63533
YER067W	516.228	390.698
YER067C-A	17.5553	11.5803
YER068W	25.9821	29.4052
YER068C-A	1.49442	2.84573
YER069W	14.3016	13.8055
YER070W	59.7098	70.7701
YER071C	41.6939	34.4725
YER072W	154.801	112.049
YER073W	131.36	50.3291
YER074W	857.95	523.811
YER074W-A	191.07	167.308
YER075C	6.05564	10.4389
YER076C	9.57059	11.148
YER076W-A	4.60389	2.15079
YER077C	17.3921	21.6533
YER078C	29.2259	33.8962
YER078W-A	1.49603	1.16056
YER079W	17.8428	23.3844
YER079C-A	2.91755	2.30408
YER080W	73.5016	85.2016
YER081W	90.6047	117.51
YER082C	39.8875	57.1743
YER083C	62.7482	69.0284
YER084W	4.04512	5.05511
YER084W-A	0.0256484	0.118996
YER085C	2.11207	1.91583
YER086W	121.922	109.23
YER087W	17.3088	19.0264
YER087C-A	0.43007	0.77902
YER087C-B	136.786	119.084
YER088C	16.7225	19.8477
YER088C-A	17.855	20.3258
YER088W-B	7.41027	12.5375
YER089C	39.9922	31.5485
YER090W	69.3063	48.0465
YER090C-A	1.2257	0.577657
YER091C	264.295	225.108
YER091C-A	0.146708	0.395965
YER092W	38.7951	33.0958
YER093C	12.5255	15.1837
YER093C-A	19.418	20.0937
YER094C	228.917	226.074
YER095W	24.5532	26.2258
YER096W	3.02638	5.24631
YER097W	54.719	48.1252
YER098W	19.3549	26.3386
YER099C	34.3611	43.6363
YER100W	66.6725	71.1915
YER101C	10.3173	12.0433
YER102W	1385.79	838.177
YER103W	210.598	93.5965
YER104W	14.7972	14.6013
YER105C	29.8796	39.4532
YER106W	1.93431	2.12643
YER107C	34.1394	27.59
YER107W-A	1.09732	0.89298
YER109C	13.986	19.9876
YER110C	135.144	87.9679
YER111C	10.3196	14.277
YER112W	122.141	94.6937
YER113C	31.2599	35.9243
YER114C	18.319	26.1673
YER115C	39.6028	36.8538
YER116C	29.6971	38.4525
YER117W	2299.69	1301.28
YER118C	40.7978	41.7247
YER119C	22.7231	20.8717
YER119C-A	3.51954	3.29873
YER120W	158.37	125.807
YER121W	13.0161	19.0886
YER122C	95.2607	99.1761
YER123W	22.8484	27.5007
YER124C	50.0376	73.8249
YER125W	103.833	97.509
YER126C	127.152	100.379
YER127W	25.8615	23.1695
YER128W	7.81096	6.98253
YER129W	21.1684	28.0515
YER130C	37.0887	92.6809
YER131W	1534.76	1180.66
YER132C	12.1396	18.8328
YER133W	275.101	312.266
YER133W-A	0.75989	0.892733
YER134C	66.9752	66.8156
YER135C	1.0631	1.63486
YER136W	150.958	172.472
YER137C	7.26162	8.94014
YER137W-A	0.37434	0.885592
YER138W-A	500.379	447.809
YER139C	17.9298	15.7007
YER140W	13.9952	14.096
YER141W	63.5254	62.0369
YER142C	32.142	31.3466
YER143W	29.9412	37.0972
YER144C	24.8191	27.6429
YER145C	97.0043	67.9453
YER145C-A	5.66664	4.73466
YER146W	120.535	98.85
YER147C	13.5083	11.534
YER147C-A	8.35045	7.48896
YER148W	136.928	110.444
YER148W-A	0.371651	0.992434
YER149C	18.1824	19.8657
YER150W	137.905	435.289
YER151C	29.5047	35.2474
YER152C	42.4825	63.6852
YER152W-A	2.34023	4.22394
YER153C	9.94975	26.8866
YER154W	26.2913	31.087
YER155C	44.0168	69.3995
YER156C	107.08	108.615
YER157W	19.1358	19.1085
YER158C	9.05729	17.7091
YER158W-A	4.70489	5.99814
YER159C	86.1129	110.954
YER161C	41.5711	33.5435
YER162C	15.4876	18.9497
YER163C	48.5088	48.0679
YER164W	27.613	33.4794
YER165W	494.793	342.39
YER165C-A	0.881212	0.800224
YER166W	39.1016	43.9379
YER167W	32.4985	33.2686
YER168C	27.8764	34.3947
YER169W	12.5471	20.7432
YER170W	19.4983	16.5253
YER171W	19.9668	23.0953
YER172C	20.1953	25.8091
YER172C-A	0.0853222	0.324802
YER173W	9.81617	10.3699
YER174C	35.6918	30.1829
YER175C	22.3859	21.7849
YER175W-A	11.2642	9.35396
YER176W	19.8927	22.2328
YER177W	980.435	1172.26
YER178W	405.705	536.024
YER179W	1.26095	2.46472
YER180C	15.2339	18.1923
YER180C-A	24.1142	21.5141
YER181C	4.70937	5.93141
YER182W	57.0371	69.2595
YER183C	32.5945	29.9062
YER184C	12.2346	9.66318
YER185W	3.62131	2.09242
YER186C	41.7544	36.3895
YER187W	11.8274	9.15267
YER188W	18.9808	18.079
YER188C-A	0.164979	0.133055
YER189W	8.92234	7.7679
YER190W	14.8544	16.4955
YER190C-A	1.2736	1.64919
YER190C-B	1.66359	2.08652
YFL068W	0.650691	0.812012
YFL067W	0.397329	0.599373
YFL066C	14.105	13.5401
YFL065C	7.70842	6.56927
YFL064C	8.89667	8.12707
YFL063W	0	0.0294094
YFL062W	5.23762	6.19417
YFL061W	2.85633	2.45218
YFL060C	12.2491	11.4388
YFL059W	10.3901	7.90759
YFL058W	0.809727	0.999187
YFL057C	11.8469	19.1968
YFL056C	13.9876	20.0837
YFL055W	2.41519	4.1326
YFL054C	7.34315	14.2754
YFL053W	0.621361	0.879448
YFL052W	6.40709	9.75221
YFL051C	0.849073	1.70961
YFL050C	9.03398	12.8629
YFL049W	19.4172	28.2606
YFL048C	64.5792	53.7166
YFL047W	21.1247	19.3608
YFL046W	44.8474	42.3329
YFL045C	444.113	264.508
YFL044C	25.0726	22.1395
YFL042C	22.504	24.5921
YFL041W-A	10.134	13.175
YFL041W	45.0074	53.4229
YFL040W	0.262697	0.699041
YFL039C	777.642	654.823
YFL038C	292.138	340.393
YFL037W	252.082	215.707
YFL036W	35.4497	39.0187
YFL034C-B	12.0958	15.0072
YFL034C-A	115.322	81.3436
YFL034W	17.0096	16.5882
YFL033C	10.1517	15.6887
YFL032W	4.32958	3.97431
YFL031W	1435.63	1389.36
YFL031C-A	73.3267	72.8253
YFL030W	7.46081	11.7937
YFL029C	17.1674	19.6732
YFL028C	65.5741	50.148
YFL027C	15.0933	16.0005
YFL026W	1.81675	6.62198
YFL025C	11.1323	14.7119
YFL024C	10.8593	16.7672
YFL023W	17.9691	24.6269
YFL022C	100.239	86.1888
YFL021C-A	0.916558	1.36811
YFL021W	3.46682	4.25526
YFL020C	2.67257	3.32688
YFL019C	2.02041	1.85347
YFL018C	180.371	170.607
YFL017W-A	75.1563	67.0083
YFL017C	74.6904	75.6617
YFL016C	55.8423	51.5894
YFL015W-A	0.952849	0.647021
YFL015C	0.275155	1.3056
YFL014W	124.708	4942.83
YFL013W-A	0.746194	2.5534
YFL013C	18.8184	21.1489
YFL012W-A	1.20708	1.85253
YFL012W	4.57573	2.75002
YFL011W	1.78644	1.40113
YFL010W-A	17.4556	14.8137
YFL010C	132.662	131.249
YFL009W	21.8501	28.6602
YFL008W	27.5965	29.0227
YFL007W	41.2015	63.9621
YFL005W	229.228	182.542
YFL004W	83.3981	78.8936
YFL003C	2.12258	2.16352
YFL002C	31.7496	35.8866
YFL001W	27.2963	26.1427
YFR001W	121.953	110.087
YFR002W	43.4263	54.0938
YFR003C	67.8308	76.7322
YFR004W	189.107	192.721
YFR005C	25.3131	26.1508
YFR006W	100.131	94.3642
YFR007W	8.474	9.79301
[truncated: 4,976 more rows]

## Sheet: Fig 1B nup84D
	Moyenne log2 (FPKM) WT	Moyenne log2 (FPKM) nup84Δ
		All genes	Ty1	Ty2	Ty3
YAL069W	0.0358114	0
YAL068W-A	0	0
YAL068C	0.031063	0.307384
YAL067W-A	0	0
YAL067C	1.09149	1.4891
YAL066W	0.32193	0.330943
YAL065C	0.470158	0.212191
YAL064W-B	7.89719	15.9089
YAL064C-A	0.583652	0.65734
YAL064W	2.62022	3.53112
YAL063C-A	2.44968	3.23198
YAL063C	0.941449	1.98803
YAL062W	4.94335	10.3056
YAL061W	60.3144	73.5416
YAL060W	114.029	123.809
YAL059C-A	3.09365	3.55444
YAL059W	76.6269	91.8029
YAL058W	13.7358	25.9314
YAL056C-A	1.67071	2.0722
YAL056W	37.7619	55.3816
YAL055W	20.2079	27.4094
YAL054C	7.49131	11.0851
YAL053W	53.0629	59.7753
YAL051W	16.0714	23.445
YAL049C	47.4709	68.8272
YAL048C	12.0894	20.6696
YAL047W-A	1.31131	0.951177
YAL047C	9.9718	15.2876
YAL046C	28.1313	31.7676
YAL045C	1.78658	1.72757
YAL044W-A	86.886	128.33
YAL044C	290.124	325.284
YAL043C	11.3651	20.7545
YAL042C-A	5.07505	6.69163
YAL042W	76.4099	99.5911
YAL041W	15.8062	19.5552
YAL040C	9.61935	24.1907
YAL039C	50.9673	51.8467
YAL038W	4583.75	3664.66
YAL037C-B	79.7495	55.2681
YAL037C-A	1.35699	1.29591
YAL037W	5.07404	11.6789
YAL036C	37.8452	48.6306
YAL035W	108.937	136.892
YAL034C-B	0.418546	0.510765
YAL034W-A	10.1204	12.9939
YAL034C	18.4855	35.006
YAL033W	49.1505	57.3744
YAL032C	25.2222	32.1528
YAL031W-A	1.30931	1.8808
YAL031C	14.9433	22.6971
YAL030W	75.3442	108.262
YAL029C	34.0822	71.1343
YAL028W	6.94837	9.1565
YAL027W	17.8964	23.0287
YAL026C-A	37.1943	38.3953
YAL026C	49.0646	59.6462
YAL025C	50.6743	67.0046
YAL024C	8.73788	15.0093
YAL023C	139.561	145.316
YAL022C	39.1433	52.9137
YAL021C	35.4002	48.6237
YAL020C	8.73454	13.5586
YAL019W-A	1.09762	1.79812
YAL019W	27.9754	43.6386
YAL018C	0.390074	0.800761
YAL017W	25.4287	42.8145
YAL016C-B	0.236039	0.542667
YAL016C-A	3.15884	4.06259
YAL016W	90.5496	113.761
YAL015C	21.4566	26.8813
YAL014C	50.3665	56.5332
YAL013W	17.2035	26.9947
YAL012W	217.041	230.935
YAL011W	8.82351	14.934
YAL010C	17.0522	22.2792
YAL009W	29.201	35.8486
YAL008W	58.4448	87.5613
YAL007C	173.457	184.861
YAL005C	1154.68	1300.52
YAL004W	15.4608	16.3664
YAL003W	1701.02	1624.61
YAL002W	15.5559	25.305
YAL001C	24.9281	29.4398
YAR002W	28.6457	42.6236
YAR002C-A	141.328	155.66
YAR003W	25.141	29.1354
YAR007C	31.9434	51.4747
YAR008W	29.871	30.0245
YAR014C	42.1359	71.8111
YAR015W	427.128	596.144
YAR018C	20.1215	39.4563
YAR019C	7.80438	11.8537
YAR019W-A	2.78802	3.6998
YAR020C	11.2759	22.8663
YAR023C	14.9788	22.3533
YAR027W	97.3002	106.196
YAR028W	38.4086	57.1747
YAR029W	17.4365	39.6016
YAR030C	1.91266	4.80054
YAR031W	11.4593	11.3849
YAR033W	17.9944	21.4564
YAR035W	1.29869	3.76165
YAR035C-A	0.513042	2.46744
YAR042W	31.2605	47.9805
YAR047C	1.68704	4.20023
YAR050W	0.858268	3.0186
YAR053W	1.64188	1.60997
YAR060C	1.95647	7.5838
YAR064W	0.125447	0.412775
YAR066W	0.655699	0.698122
YAR068W	0.681525	0.847956
YAR069C	0.340375	0.29186
YAR070C	0.300324	0.852626
YAR071W	13.7678	7.49644
YAR073W	1.16709	3.43844
YAR075W	0.881731	1.71821
YBL113C	12.6492	45.9957
YBL113W-A	1.60127	3.60831
YBL112C	14.3477	37.6392
YBL111C	8.19324	22.6368
YBL109W	0.547368	0.501144
YBL108C-A	1.67562	1.78875
YBL108W	0.355777	0.621369
YBL107W-A	2.22641	1.97638
YBL107C	40.1918	37.0954
YBL106C	6.64054	14.3795
YBL105C	36.2605	44.5693
YBL104C	14.3572	18.9577
YBL103C	22.101	20.1407
YBL102W	80.9571	71.8714
YBL101C	15.3649	16.3317
YBL100W-C	6.40775	5.01821
YBL100C	7.81073	10.9064
YBL099W	211.985	347.166
YBL098W	57.8946	36.0857
YBL097W	10.6259	14.8573
YBL096C	1.22774	1.85807
YBL095W	27.4568	24.6839
YBL094C	1.34913	2.37482
YBL093C	40.9208	50.1516
YBL092W	2383.16	1671.29
YBL091C-A	26.9849	25.7037
YBL091C	131.222	130.324
YBL090W	66.8802	62.5023
YBL089W	16.4423	18.2542
YBL088C	10.9917	14.9798
YBL087C	676.185	401.363
YBL086C	24.9776	27.6004
YBL085W	31.9652	32.8558
YBL084C	9.6932	13.7738
YBL083C	1.55744	1.8105
YBL082C	15.5339	19.5081
YBL081W	5.50202	7.35135
YBL080C	10.952	13.8684
YBL079W	31.4106	45.4365
YBL078C	50.0881	70.6597
YBL077W	6.33855	4.7939
YBL076C	358.033	280.399
YBL075C	7.62958	25.7964
YBL074C	8.76591	14.9977
YBL073W	0.268934	0.880041
YBL072C	1466.28	1061.11
YBL071C-B	0.922165	1.77308
YBL071W-A	27.9627	35.1062
YBL071C	1.79193	1.48722
YBL070C	0.907522	1.71813
YBL069W	20.1703	44.321
YBL068W-A	0	0
YBL068W	32.3573	33.2371
YBL067C	52.3768	50.4043
YBL066C	7.99193	14.9458
YBL065W	1.60393	4.47541
YBL064C	58.0704	110.308
YBL063W	4.79685	6.50766
YBL062W	1.03055	2.04847
YBL061C	27.7718	39.9343
YBL060W	5.96963	10.9348
YBL059C-A	74.2334	77.284
YBL059W	19.497	26.7103
YBL058W	125.783	152.523
YBL057C	69.4588	65.7904
YBL056W	118.756	99.731
YBL055C	29.4031	26.7071
YBL054W	10.7245	21.2131
YBL053W	1.51343	2.38869
YBL052C	20.3318	21.596
YBL051C	36.1224	40.2116
YBL050W	100.167	87.7866
YBL049W	7.13065	26.3966
YBL048W	2.82959	10.0747
YBL047C	64.0649	76.6552
YBL046W	18.2257	24.6799
YBL045C	81.4997	117.564
YBL044W	1.36372	0.292565
YBL043W	4.32095	12.8942
YBL042C	30.0902	39.2758
YBL041W	140.733	177.725
YBL040C	122.377	100.897
YBL039W-B	61.5204	35.77
YBL039C	201.728	210.311
YBL039C-A	0	0
YBL038W	62.8897	70.4818
YBL037W	12.0244	14.2927
YBL036C	102.841	102.358
YBL035C	11.0679	16.4313
YBL034C	9.44044	16.0948
YBL033C	44.0445	44.3771
YBL032W	62.0059	42.4351
YBL031W	11.2392	14.045
YBL030C	196.456	315.279
YBL029C-A	154.595	195.172
YBL029W	6.75836	9.67159
YBL028C	186.418	145.532
YBL027W	1815.53	1192.44
YBL026W	228.962	178.354
YBL025W	15.0656	15.4796
YBL024W	65.8202	63.3688
YBL023C	25.8151	27.5176
YBL022C	63.0599	84.9897
YBL021C	24.3785	24.4337
YBL020W	27.0352	30.6136
YBL019W	13.0932	14.928
YBL018C	32.1655	22.4589
YBL017C	101.548	107.38
YBL016W	25.0967	51.27
YBL015W	44.8672	60.4367
YBL014C	16.109	29.3374
YBL013W	6.05011	9.20131
YBL012C	4.09954	5.25303
YBL011W	55.7989	57.8271
YBL010C	16.698	24.1143
YBL009W	9.08476	14.3155
YBL008W-A	0.279214	0.832354
YBL008W	12.9917	19.0554
YBL007C	96.6236	87.558
YBL006C	95.5921	89.7771
YBL006W-A	16.3507	12.6531
YBL005W	12.8523	10.8662
YBL004W	58.4837	76.447
YBL003C	623.269	244.693
YBL002W	304.512	178.186
YBL001C	180.984	196.216
YBR001C	19.9701	26.8793
YBR002C	42.6802	48.2203
YBR003W	23.5194	31.8672
YBR004C	35.7327	32.765
YBR005W	110.553	126.046
YBR006W	24.6925	59.398
YBR007C	10.012	11.7973
YBR008C	8.17917	17.6308
YBR009C	1333.63	939.493
YBR010W	471.202	323.23
YBR011C	472.094	465.954
YBR012C	9.57316	21.8152
YBR013C	22.2554	30.7287
YBR014C	57.4217	56.6174
YBR015C	96.7732	98.5726
YBR016W	99.5103	75.9276
YBR017C	45.2756	57.1723
YBR018C	3.06459	4.16211
YBR019C	2.73913	1.87359
YBR020W	2.12805	4.56856
YBR021W	6.4076	11.0935
YBR022W	38.0819	29.2137
YBR023C	48.2501	69.4595
YBR024W	25.4946	32.634
YBR025C	393.392	293.553
YBR026C	71.9732	85.9928
YBR027C	0.733032	0.679203
YBR028C	25.3662	27.8213
YBR029C	38.95	45.4316
YBR030W	9.89866	15.5047
YBR031W	1266.97	941.944
YBR032W	0.712099	5.51958
YBR033W	3.35708	7.53245
YBR034C	82.9737	99.0178
YBR035C	121.078	133.612
YBR036C	99.6971	98.31
YBR037C	35.9832	36.6758
YBR038W	24.0574	41.9668
YBR039W	128.883	240.368
YBR040W	3.59872	15.5268
YBR041W	55.426	63.4283
YBR042C	46.0242	45.1832
YBR043C	25.5316	31.3332
YBR044C	16.3536	19.3321
YBR045C	6.65597	5.26431
YBR046C	54.1027	43.8911
YBR047W	15.1818	6.95659
YBR048W	935.65	709.205
YBR049C	31.8644	30.4269
YBR050C	5.01404	4.67598
YBR051W	1.37334	0.709855
YBR052C	134.355	129.874
YBR053C	53.9422	66.5842
YBR054W	48.3298	284.198
YBR055C	16.0602	24.2693
YBR056W	81.8796	92.0134
YBR056W-A	579.057	432.831
YBR056C-B	12.4801	9.84845
YBR057C	40.6046	37.6078
YBR058C	29.4096	37.9606
YBR058C-A	195.81	146.831
YBR059C	35.1064	42.6056
YBR060C	19.3405	20.206
YBR061C	22.9964	32.2228
YBR062C	29.8462	35.7015
YBR063C	14.1015	23.2422
YBR064W	0.0958957	0.454483
YBR065C	23.8564	35.8805
YBR066C	34.1117	34.55
YBR067C	264.939	343.222
YBR068C	154.434	191.655
YBR069C	89.1499	113.347
YBR070C	24.5217	31.5471
YBR071W	37.5893	54.6523
YBR072W	40.4334	213.339
YBR072C-A	14.4018	12.0799
YBR073W	41.2337	67.1784
YBR074W	39.9439	49.5086
YBR076W	2.52922	3.10925
YBR076C-A	41.8181	39.002
YBR077C	56.3151	53.5272
YBR078W	393.3	371.029
YBR079C	92.625	94.4127
YBR080C	53.5926	52.9511
YBR081C	21.0166	59.9053
YBR082C	407.082	402.454
YBR083W	17.3361	29.0679
YBR084W	126.264	113.898
YBR084C-A	1087.38	816.997
YBR085W	12.0035	5.31229
YBR085C-A	332.818	309.343
YBR086C	106.959	111.563
YBR087W	33.2908	37.4884
YBR088C	80.7413	89.1062
YBR089W	1.31903	1.28479
YBR089C-A	127.307	78.4517
YBR090C	11.0571	8.57632
YBR091C	54.6091	71.9721
YBR092C	114.51	249.119
YBR093C	8.69434	5.42486
YBR094W	18.5103	26.2033
YBR095C	24.1326	26.3348
YBR096W	71.0627	58.0191
YBR097W	12.9879	17.8119
YBR098W	6.34285	8.48964
YBR099C	4.57617	12.654
YBR101C	295.098	165.717
YBR102C	21.6666	25.4355
YBR103W	17.1954	22.1433
YBR103C-A	1.09629	1.1358
YBR104W	37.9378	30.1475
YBR105C	26.1461	47.177
YBR106W	382.006	296.332
YBR107C	8.91384	10.6311
YBR108W	13.0859	17.812
YBR109C	252.247	281.372
YBR109W-A	11.2056	13.0235
YBR110W	45.3085	44.5998
YBR111C	191.011	232.194
YBR111W-A	105.68	94.5276
YBR112C	31.9089	31.0165
YBR113W	3.96053	4.05845
YBR114W	26.2982	28.6426
YBR115C	0.0119817	41.2327
YBR116C	0.424431	0.716277
YBR117C	3.85604	13.1991
YBR118W	6155.43	5272.82
YBR119W	10.693	19.7868
YBR120C	35.773	28.8438
YBR121C	364.043	314.221
YBR121C-A	0	0
YBR122C	56.967	75.0923
YBR123C	17.7645	21.5398
YBR124W	0.949994	1.31013
YBR125C	13.8688	16.5321
YBR126C	289.695	331.077
YBR126W-A	597.916	547.45
YBR126W-B	30.1331	29.4873
YBR127C	549.208	580.106
YBR128C	7.23938	8.66158
YBR129C	45.8559	30.0527
YBR130C	34.5259	37.6825
YBR131W	10.6399	13.7801
YBR131C-A	0.252692	0.291047
YBR132C	26.4374	24.0939
YBR133C	20.6537	37.82
YBR134W	0.589509	0.521034
YBR135W	50.7166	86.6766
YBR136W	9.1766	16.6873
YBR137W	51.6336	40.5359
YBR138C	11.6012	16.4319
YBR139W	77.3104	99.0093
YBR140C	28.8367	42.8247
YBR141C	10.0232	16.182
YBR141W-A	30.13	24.8625
YBR142W	36.2708	44.8014
YBR143C	263.035	214.798
YBR144C	2.50401	3.2816
YBR145W	64.2344	44.3107
YBR146W	55.436	61.5851
YBR147W	15.2815	16.6993
YBR148W	4.07615	4.29113
YBR149W	129.502	218.447
YBR150C	15.009	13.6539
YBR151W	94.7637	109.723
YBR152W	12.6398	16.5009
YBR153W	22.4507	28.3735
YBR154C	167.891	128.621
YBR155W	41.2318	43.7047
YBR156C	6.95427	11.2908
YBR157C	11.4387	15.4528
YBR158W	75.9779	133.214
YBR159W	141.5	120.765
YBR160W	47.8654	52.2494
YBR161W	26.322	26.3696
YBR162C	325.575	265.146
YBR162W-A	454.795	297.495
YBR163W	15.3514	24.368
YBR164C	115.599	93.2618
YBR165W	22.6709	26.889
YBR166C	37.8831	42.37
YBR167C	25.5702	23.1983
YBR168W	18.3442	18.7712
YBR169C	93.8156	177.509
YBR170C	35.4204	45.8016
YBR171W	117.656	115.655
YBR172C	29.8986	39.5982
YBR173C	84.6242	115.064
YBR174C	1.54389	1.8914
YBR175W	22.0682	22.0253
YBR176W	16.136	21.2736
YBR177C	39.0665	30.3209
YBR178W	0.96959	1.50553
YBR179C	14.1631	21.8023
YBR180W	0.453349	0.567682
YBR181C	1407.23	943.063
YBR182C	6.3294	6.92553
YBR182C-A	1.28158	4.34137
YBR183W	24.5509	31.4139
YBR184W	3.99706	4.69849
YBR185C	25.9642	35.4933
YBR186W	0.61186	1.75704
YBR187W	88.9964	55.3825
YBR188C	26.1526	28.2961
YBR189W	1588.66	1114.83
YBR190W	0.614708	2.00775
YBR191W	1845.39	1244.39
YBR191W-A	16.4694	7.43135
YBR192W	26.0017	25.8171
YBR193C	23.2351	25.5732
YBR194W	23.8322	28.5247
YBR195C	13.3662	16.5984
YBR196C	999.468	815.975
YBR196C-A	9.36491	11.6751
YBR196C-B	18.7303	21.1626
YBR197C	20.0498	25.9095
YBR198C	32.463	37.8591
YBR199W	115.691	128.104
YBR200W	35.6619	45.8054
YBR200W-A	0	0.691128
YBR201W	41.4938	35.7606
YBR201C-A	14.5076	12.0932
YBR202W	23.5089	33.1752
YBR203W	15.4304	15.1369
YBR204C	33.5499	34.0173
YBR205W	119.51	126.306
YBR206W	83.199	86.2957
YBR207W	66.4575	64.6588
YBR208C	54.563	46.5481
YBR209W	0.956231	0.60201
YBR210W	39.3511	45.0529
YBR211C	25.3715	24.3246
YBR212W	32.1615	39.0671
YBR213W	3.06885	3.12347
YBR214W	36.3822	43.2913
YBR215W	10.6882	14.0455
YBR216C	21.5501	24.5927
YBR217W	25.6606	23.2914
YBR218C	135.831	146.918
YBR219C	5.1566	5.7371
YBR220C	11.0903	13.1894
YBR221C	238.103	233.356
YBR221W-A	1.7158	2.74915
YBR222C	23.4379	27.8645
YBR223C	15.3826	17.4165
YBR223W-A	1.56296	1.02544
YBR224W	1.89886	3.12287
YBR225W	13.6082	20.4353
YBR226C	0.365354	0.559742
YBR227C	38.2152	42.7894
YBR228W	21.1217	25.1769
YBR229C	37.2177	55.0907
YBR230C	54.3074	63.5877
YBR230W-A	37.4299	34.6939
YBR231C	12.6839	13.244
YBR232C	0.381612	0.814075
YBR233W	9.39363	12.5916
YBR233W-A	44.5458	36.5249
YBR234C	115.297	148.366
YBR235W	22.5284	30.3568
YBR236C	39.555	48.0299
YBR237W	17.0117	18.6158
YBR238C	19.9517	35.5706
YBR239C	6.06889	7.49244
YBR240C	1.96814	3.61848
YBR241C	19.0831	27.8372
YBR242W	27.2849	32.5774
YBR243C	30.7636	29.9105
YBR244W	232.168	192.585
YBR245C	37.2718	42.9014
YBR246W	26.4077	28.5885
YBR247C	34.7702	45.1042
YBR248C	85.5271	83.1937
YBR249C	220.452	175.23
YBR250W	1.5093	1.93023
YBR251W	34.6149	45.6761
YBR252W	94.0742	81.3357
YBR253W	73.289	59.4588
YBR254C	54.9963	45.4331
YBR255W	16.3577	24.2378
YBR255C-A	15.4652	17.4705
YBR256C	180.973	170.914
YBR257W	17.1644	20.2658
YBR258C	20.4845	20.5182
YBR259W	11.2122	13.4189
YBR260C	18.7658	24.5917
YBR261C	54.2296	55.3139
YBR262C	135.57	125.822
YBR263W	103.681	124.856
YBR264C	45.8531	49.8087
YBR265W	86.1709	52.5813
YBR267W	23.9687	45.2874
YBR266C	1.70501	2.89806
YBR268W	117.55	89.1655
YBR269C	51.5092	73.0646
YBR270C	5.11016	9.36101
YBR271W	23.4763	28.871
YBR272C	22.8613	25.714
YBR273C	43.172	50.686
YBR274W	18.6645	18.6702
YBR275C	12.8194	20.6731
YBR276C	29.7542	48.6594
YBR277C	2.38871	2.5773
YBR278W	30.4346	31.7853
YBR279W	51.103	48.2074
YBR280C	25.7709	29.6286
YBR281C	16.5559	19.4182
YBR282W	94.373	94.2779
YBR283C	94.4545	85.2332
YBR284W	3.64935	12.2504
YBR285W	5.51891	5.01533
YBR286W	497.716	647.785
YBR287W	115.417	115.776
YBR288C	33.8706	33.0958
YBR289W	6.31083	9.54426
YBR290W	68.9872	61.4425
YBR291C	14.6376	20.3785
YBR292C	5.93597	5.60192
YBR293W	15.2187	17.472
YBR294W	0.586978	1.25736
YBR295W	12.7794	14.4476
YBR296C	7.88512	1.46994
YBR296C-A	3.29714	1.90723
YBR297W	11.9142	12.9842
YBR298C	22.7295	24.8148
YBR298C-A	0.3469	1.51324
YBR299W	3.26582	3.57093
YBR300C	1.24788	0.984875
YBR301W	1.24458	2.96115
YBR302C	88.6298	110.729
YCL076W	0	0
YCL073C	0.0300418	0.101526
YCL069W	0.0331064	0.0438547
YCL068C	0.976602	1.10555
YCL067C	51.945	80.8053
YCL066W	18.3198	31.8175
YCL065W	4.92377	6.41392
YCL064C	37.5443	24.3343
YCL063W	17.1028	21.3294
YCL061C	8.91807	13.2387
YCL059C	107.466	109.363
YCL058C	5.51284	8.98203
YCL058W-A	10.0188	24.1439
YCL057C-A	180.867	291.235
YCL057W	63.2943	89.547
YCL056C	44.3063	44.0895
YCL055W	38.0047	67.0268
YCL054W	34.4859	55.2864
YCL052C	47.6321	49.6766
YCL051W	22.466	22.1794
YCL050C	221.419	194.287
YCL049C	35.1415	63.8514
YCL048W-A	2.60732	7.85953
YCL048W	1.69126	3.52866
YCL047C	26.4126	22.9608
YCL045C	80.3369	104.134
YCL046W	0.565922	0.922334
YCL044C	5.83285	11.7114
YCL043C	485.089	547.864
YCL041C	2.33202	2.66628
YCL042W	11.0894	11.9505
YCL040W	365.083	447.08
YCL039W	4.07996	7.49287
YCL038C	10.6774	18.4468
YCL037C	27.4276	39.523
YCL036W	11.7211	21.8117
YCL035C	324.005	463.938
YCL034W	60.2119	84.9845
YCL033C	63.2139	77.4288
YCL032W	20.5357	24.0204
YCL031C	86.7138	84.0889
YCL030C	291.904	181.163
YCL029C	16.3578	23.1316
YCL028W	107.18	133.67
YCL027W	13.1015	28.126
YCL026C-B	9.71616	6.22189
YCL026C-A	0.945421	1.6379
YCL025C	83.3798	85.2824
YCL023C	0.926062	1.04706
YCL024W	11.8191	18.2074
YCL022C	0.682946	0.588607
YCL021W-A	67.6162	199.392
YCL018W	0.0984706	0.101492
YCL017C	52.7729	63.2533
YCL016C	11.1663	15.8876
YCL014W	16.1333	29.3914
YCL012C	52.4333	64.0798
YCL011C	161.278	162.971
YCL010C	31.106	34.12
YCL009C	30.4582	38.4209
YCL008C	8.35604	12.8816
YCL007C	5.01383	7.32859
YCL005W-A	454.906	361.471
YCL005W	17.0685	20.0953
YCL004W	7.68277	12.5404
YCL002C	39.3046	31.2734
YCL001W	233.987	174.62
YCL001W-A	2.92146	3.30508
YCL001W-B	3.4355	5.14421
YCR001W	0.245988	0.24492
YCR002C	71.0327	78.7314
YCR003W	82.4063	85.7566
YCR004C	176.314	198.962
YCR005C	98.9929	128.97
YCR006C	15.2696	22.3611
YCR007C	11.7721	13.1472
YCR008W	45.1612	45.0089
YCR009C	209.846	197.335
YCR010C	1.9048	2.19262
YCR011C	63.9808	72.1475
YCR012W	3826.36	2677.87
YCR013C	37.8528	24.4857
YCR014C	11.0542	20.4945
YCR015C	24.0143	32.185
YCR016W	42.2305	50.7187
YCR017C	64.9815	65.7219
YCR018C	44.6396	62.9479
YCR018C-A	6.32054	7.27759
YCR019W	15.3197	24.4943
YCR020C	6.45613	11.6645
YCR020C-A	101.305	99.826
YCR020W-B	34.2938	31.2596
YCR021C	355.955	439.366
YCR022C	4.20831	5.33837
YCR023C	30.3924	33.3153
YCR024C	10.4241	16.5604
YCR024C-B	1023.74	1195.89
YCR024C-A	2912.57	4060.83
YCR025C	1.47784	2.63073
YCR026C	34.2571	48.5186
YCR027C	14.3448	16.5356
YCR028C	19.4344	22.6184
YCR028C-A	207.882	132.004
YCR030C	21.0493	27.3891
YCR031C	1278.96	1010.29
YCR032W	11.9567	17.3278
YCR033W	35.0458	41.8705
YCR034W	105.134	95.5478
YCR035C	38.2542	46.5953
YCR036W	64.2272	67.4343
YCR037C	23.0584	27.813
YCR038C	4.91633	5.49495
YCR038W-A	5.55722	3.90003
YCR039C	62.3597	97.9422
YCR040W	22.4782	36.9601
YCR041W	14.4858	18.89
YCR042C	14.8409	23.8715
YCR043C	80.2833	77.5234
YCR044C	53.9479	61.2762
YCR045C	0.415635	0.479306
YCR045W-A	17.459	29.078
YCR046C	30.3923	30.7247
YCR047C	8.22125	13.8124
YCR047W-A	3.62034	5.1793
YCR049C	2.88186	3.80905
YCR048W	28.8912	37.5387
YCR050C	1.29836	1.73691
YCR051W	63.5527	63.2198
YCR052W	12.4254	16.8478
YCR053W	179.102	176.525
YCR054C	9.36435	18.4507
YCR057C	47.4983	63.8407
YCR059C	41.2787	55.8634
YCR060W	106.179	84.726
YCR061W	12.8982	25.6424
YCR064C	2.85201	4.23661
YCR063W	5.69249	14.1049
YCR065W	18.9366	29.9232
YCR066W	11.7148	18.35
YCR067C	24.9219	32.3586
YCR068W	12.1224	16.6725
YCR069W	31.8525	34.9565
YCR071C	49.8993	48.2196
YCR072C	17.8407	34.4928
YCR073C	11.253	12.0305
YCR073W-A	64.7212	77.4518
YCR075C	18.3919	18.1672
YCR075W-A	80.3354	79.3728
YCR076C	14.8865	20.5082
YCR077C	39.222	59.9469
YCR079W	21.4041	30.4668
YCR081W	10.4393	17.2824
YCR081C-A	1.83503	3.70538
YCR082W	171.393	191.152
YCR083W	64.4216	119.96
YCR084C	44.5027	50.8567
YCR085W	0.213465	1.11605
YCR086W	16.6553	26.6718
YCR087W	10.1744	9.45659
YCR087C-A	79.915	82.2507
YCR088W	116.285	158.397
YCR089W	2.83812	12.8411
YCR090C	116.47	96.1646
YCR091W	6.17548	8.30806
YCR092C	9.56368	15.3519
YCR093W	37.4055	62.7418
YCR094W	33.745	40.5683
YCR095C	33.7268	36.9082
YCR095W-A	6.43381	10.5158
YCR096C	70.09	104.674
YCR097W	0.020438	0
YCR097W-A	0.0422737	0.351101
YCR098C	2.01743	0.967891
YCR099C	18.4853	12.9669
YCR100C	10.6487	8.51182
YCR101C	17.1751	11.4506
YCR102C	7.0504	4.34454
YCR102W-A	5.58986	2.12053
YCR104W	3.50755	1.22424
YCR105W	1.82832	0.484315
YCR106W	10.5827	4.68569
YCR107W	10.9568	5.40067
YCR108C	0	0.0678094
YDL248W	37.2265	59.5761
YDL247W-A	17.1693	50.9438
YDL247W	1.17997	4.08411
YDL246C	6.5876	6.1914
YDL245C	0.235926	0.257131
YDL244W	2.40845	3.90601
YDL243C	10.8043	14.86
YDL242W	1.73672	1.27511
YDL241W	30.0791	23.5556
YDL240C-A	0.0958539	0.372274
YDL240W	21.0804	22.6527
YDL239C	7.34454	13.3082
YDL238C	17.1999	25.7553
YDL237W	52.0838	54.4895
YDL236W	73.9662	76.4722
YDL235C	60.5567	72.2659
YDL234C	96.945	99.1306
YDL233W	9.96391	12.1576
YDL232W	258.161	213.113
YDL231C	14.4532	23.6256
YDL230W	7.08242	9.59204
YDL229W	1764.79	1019.67
YDL228C	20.5661	10.7883
YDL227C	22.2422	24.7139
YDL226C	78.8572	71.9727
YDL225W	41.9591	50.114
YDL224C	21.7055	29.759
YDL223C	5.3015	18.969
YDL222C	8.82902	18.7462
YDL221W	2.45585	3.01166
YDL220C	5.57415	7.43949
YDL219W	74.076	52.7208
YDL218W	2.65143	6.25551
YDL217C	27.2973	33.8183
YDL216C	15.5786	16.154
YDL215C	42.36	37.0789
YDL214C	2.02212	3.78037
YDL213C	62.2127	69.2973
YDL212W	227.629	183.808
YDL211C	7.44464	5.6465
YDL210W	2.4162	2.95196
YDL209C	13.7113	15.4471
YDL208W	415.896	353.362
YDL207W	19.06	23.502
YDL206W	12.8553	13.6876
YDL205C	47.8966	42.3007
YDL204W	24.0617	58.4813
YDL203C	15.4286	19.245
YDL202W	32.7949	41.9913
YDL201W	72.8699	72.1531
YDL200C	24.2108	25.0472
YDL199C	6.48426	8.70371
YDL198C	72.4466	38.6629
YDL197C	19.4056	21.0124
YDL196W	2.32145	2.66915
YDL195W	44.2667	54.0462
YDL194W	16.9421	15.9002
YDL193W	40.4629	43.2398
YDL192W	844.522	566.816
YDL191W	922.874	513.556
YDL190C	31.8127	42.0996
YDL189W	24.2173	28.5869
YDL188C	83.1365	97.671
YDL187C	4.0634	5.40095
YDL186W	0.473364	0.620818
YDL185C-A	6.07035	4.58715
YDL185W	433.669	430.59
YDL184C	1496.16	877.357
YDL183C	9.29699	12.9709
YDL182W	73.0084	118.353
YDL181W	56.3625	108.771
YDL180W	20.2638	16.7613
YDL179W	12.8995	22.7492
YDL178W	81.568	106.155
YDL177C	15.3468	15.3425
YDL176W	10.9211	13.9805
YDL175C	15.6893	22.2028
YDL174C	34.4641	41.239
YDL173W	98.6331	110.209
YDL172C	5.92391	5.99949
YDL171C	146.829	137.583
YDL170W	18.8962	19.4061
YDL169C	18.9699	29.0409
YDL168W	50.1758	60.1058
YDL167C	21.3932	38.0633
YDL166C	46.9993	41.7329
YDL165W	54.8484	55.2067
YDL164C	29.9139	32.399
YDL163W	0.378059	0.534908
YDL162C	0.250169	0.407456
YDL161W	46.275	46.9245
YDL160C-A	39.1269	31.7723
YDL160C	97.1419	91.8081
YDL159W-A	0	0.317454
YDL159W	18.0991	22.1839
YDL159C-B	1.29089	0.946682
YDL158C	27.2648	27.4118
YDL157C	257.601	230.356
YDL156W	11.5595	14.5785
YDL155W	24.9429	29.5102
YDL154W	5.84315	10.5349
YDL153C	31.0251	36.8718
YDL152W	0.446196	0.371813
YDL151C	0.972148	0.928335
YDL150W	23.5861	32.4321
YDL149W	13.5443	14.8503
YDL148C	44.7014	62.0785
YDL147W	194.53	191.634
YDL146W	24.2421	18.74
YDL145C	174.828	191.529
YDL144C	42.0097	45.3907
YDL143W	94.0852	95.3157
YDL142C	30.6505	32.0488
YDL141W	25.6452	26.9122
YDL140C	71.1954	112.427
YDL139C	11.8318	18.3465
YDL138W	7.37442	9.79032
YDL137W	237.559	241.54
YDL136W	1001.31	521.261
YDL135C	124.3	99.8971
YDL134C	77.3376	82.7151
YDL133C-A	1332.65	810.942
YDL133W	33.4709	31.7334
YDL132W	50.6322	66.338
YDL131W	60.1773	66.5614
YDL130W-A	89.0268	135.979
YDL130W	1342.58	868.562
YDL129W	15.1854	23.5214
YDL128W	98.1426	98.9443
YDL127W	10.1933	25.8613
YDL126C	387.442	503.384
YDL125C	149.785	160.78
YDL124W	242.21	401.203
YDL123W	12.9722	17.9931
YDL122W	39.483	51.5336
YDL121C	136.349	136.174
YDL120W	73.3274	86.0527
YDL119C	18.2432	20.5387
YDL118W	1.9965	1.94974
YDL117W	16.6303	29.1633
YDL116W	34.0847	0.250234
YDL115C	32.0874	35.176
YDL114W-A	2.55539	6.9694
YDL114W	0.392763	1.55834
YDL113C	34.3528	36.673
YDL112W	16.0157	24.8354
YDL111C	43.0228	52.1763
YDL110C	75.0882	100.137
YDL109C	5.89794	9.23532
YDL108W	25.4936	31.2877
YDL107W	17.936	15.4145
YDL106C	19.5153	23.0326
YDL105W	10.2829	14.4751
YDL104C	10.6963	9.72911
YDL103C	42.5586	52.3793
YDL102W	17.6882	26.7972
YDL101C	14.4598	26.734
YDL100C	216.946	259.859
YDL099W	49.2675	62.0264
YDL098C	32.0788	32.2765
YDL097C	95.5312	105.198
YDL096C	3.45623	4.21434
YDL095W	152.538	131.189
YDL094C	1.52407	2.01008
YDL093W	20.0117	20.4979
YDL092W	110.785	93.4666
YDL091C	17.2371	23.3334
YDL090C	22.2702	25.8242
YDL089W	21.7956	30.8207
YDL088C	22.3578	30.0646
YDL087C	21.1769	31.8142
YDL086W	42.661	54.3929
YDL086C-A	7.01343	9.18736
YDL085C-A	141.999	117.656
YDL085W	2.50339	6.75027
YDL084W	362.153	309.243
YDL083C	1584.9	1014.85
YDL082W	702.871	494.283
YDL081C	1784.27	1190.52
YDL080C	18.7367	21.2816
YDL079C	22.9298	16.6812
YDL078C	137.838	148.704
YDL077C	15.2977	18.7863
YDL076C	29.953	27.3136
YDL075W	2916.87	1968.63
YDL074C	39.9105	39.0309
YDL073W	19.2991	27.8593
YDL072C	112.87	109.21
YDL071C	6.18722	6.10997
YDL070W	105.893	95.3273
YDL069C	17.3439	14.5414
YDL068W	3.24007	2.44534
YDL067C	185.386	198.805
YDL066W	139.28	205.243
YDL065C	47.6536	56.8365
YDL064W	88.9585	76.865
YDL063C	27.8918	39.3046
YDL062W	0.8328	1.35298
YDL061C	676.407	461.75
YDL060W	40.3933	54.1127
YDL059C	12.9088	11.3761
YDL058W	27.0252	37.4813
YDL057W	13.7361	16.3127
YDL056W	18.5248	26.7331
YDL055C	894.774	548.153
YDL054C	23.7654	30.391
YDL053C	80.4441	106.864
YDL052C	46.3784	45.7894
YDL051W	199.959	180.852
YDL050C	3.06995	2.67598
YDL049C	10.2526	7.38394
YDL048C	15.3701	30.1575
YDL047W	45.526	47.3768
YDL046W	155.478	175.745
YDL045W-A	60.8146	72.5164
YDL045C	35.9993	36.2456
YDL044C	8.66187	14.2419
YDL043C	18.2993	20.4759
YDL042C	9.59997	12.6359
YDL041W	0.649456	1.64408
YDL040C	85.5012	87.9915
YDL039C	7.31182	9.45758
YDL037C	13.668	19.3915
YDL036C	15.9851	17.9066
YDL035C	27.8969	31.7424
YDL034W	1.03388	1.07292
YDL033C	13.5152	19.4092
YDL032W	0.541315	0.944429
YDL031W	34.5946	51.8556
YDL030W	10.2744	11.6979
YDL029W	143.291	139.433
YDL028C	15.2195	22.2945
YDL027C	30.1378	36.8929
YDL026W	2.09711	2.867
YDL025C	38.3436	32.6318
YDL025W-A	4.21612	8.59081
YDL024C	4.44248	6.57156
YDL022C-A	0.595753	1.00131
YDL023C	5.50429	6.14987
YDL022W	163.556	162.157
YDL021W	12.5425	51.2132
YDL020C	56.7736	83.9621
YDL019C	57.3492	53.5309
YDL018C	69.3835	67.4975
YDL017W	15.2344	22.0206
YDL016C	11.8693	9.55259
YDL015C	199.033	181.6
YDL014W	105.781	108.218
YDL013W	14.2738	16.1361
YDL012C	39.3285	38.3651
YDL011C	0.770243	0.946948
YDL010W	50.8996	55.2702
YDL009C	2.31127	2.74351
YDL008W	66.7989	56.8224
YDL007C-A	0	0.251412
YDL007W	225.841	232.973
YDL006W	29.2833	28.5381
YDL005C	19.5542	20.1301
YDL004W	142.151	208.062
YDL003W	24.7816	38.6062
YDL002C	60.3665	54.3612
YDL001W	14.777	16.7076
YDR001C	74.9959	104.053
YDR002W	965.235	665.447
YDR003W	91.1031	63.7372
YDR003W-A	91.2398	62.3754
YDR004W	11.6587	13.5964
YDR005C	27.4326	23.8987
YDR006C	17.1969	26.9837
YDR007W	26.5651	27.9607
YDR008C	4.41151	6.89461
YDR009W	3.0838	4.44854
YDR010C	1.72546	2.16368
YDR011W	66.8751	72.2424
YDR012W	571.138	406.019
YDR013W	36.3539	31.6739
YDR014W	11.0033	12.3206
YDR014W-A	1.9434	5.78157
YDR015C	0.101995	0.549363
YDR016C	51.6552	31.0424
YDR017C	19.4394	27.7561
YDR018C	5.61046	7.65818
YDR019C	173.131	258.065
YDR020C	16.6168	22.6953
YDR021W	13.7312	24.7164
YDR022C	13.1348	17.8836
YDR023W	604.999	466.21
YDR024W	0.527182	2.73824
YDR025W	2066.76	1328.18
YDR026C	21.4624	25.8806
YDR027C	26.3076	28.6015
YDR028C	62.001	75.9398
YDR029W	4.71337	4.30035
YDR030C	6.87074	12.3281
YDR031W	48.8932	64.3164
YDR032C	145.017	245.205
YDR033W	364.17	597.032
YDR034C	17.4349	24.0386
YDR034C-A	0.13105	0.342864
YDR034W-B	51.102	46.371
YDR035W	209.374	180.764
YDR036C	23.5955	27.0956
YDR037W	354.617	269.271
YDR038C	42.5894	40.4143
YDR039C	34.2801	32.5473
YDR040C	38.0476	36.1413
YDR041W	86.3347	77.9487
YDR042C	11.4	33.9415
YDR043C	27.3303	44.6346
YDR044W	66.4908	53.4665
YDR045C	77.5505	85.3073
YDR046C	52.7785	72.7881
YDR047W	73.7255	84.5058
YDR048C	2.09256	1.9224
YDR049W	18.5887	27.0806
YDR050C	1910.14	1038.9
YDR051C	62.9992	66.3713
YDR052C	23.3739	29.4215
YDR053W	0.910792	1.41975
YDR054C	67.8174	77.2546
YDR055W	51.2971	114.538
YDR056C	101.605	106.222
YDR057W	16.8232	23.7274
YDR058C	17.1698	17.6693
YDR059C	21.0522	40.0964
YDR060W	65.7521	84.8595
YDR061W	31.5546	52.8518
YDR062W	112.72	103.974
YDR063W	88.7129	83.7236
YDR064W	1211.95	838.214
YDR065W	12.1921	13.6019
YDR066C	10.8003	10.2637
YDR067C	39.6206	39.7243
YDR068W	55.531	43.7891
YDR069C	14.3048	19.0356
YDR070C	45.6751	118.981
YDR071C	295.407	275.455
YDR072C	47.0902	54.7456
YDR073W	38.4572	25.3799
YDR074W	171.54	175.45
YDR075W	19.503	25.5055
YDR076W	4.07482	6.89801
YDR077W	382.155	753.359
YDR078C	8.50715	10.7104
YDR079W	75.334	86.2679
YDR079C-A	79.9533	80.1868
YDR080W	17.4052	21.5264
YDR081C	13.8512	20.236
YDR082W	9.95334	14.4215
YDR083W	45.7947	51.4904
YDR084C	24.151	21.227
YDR085C	21.9174	26.6753
YDR086C	531.384	450.223
YDR087C	92.6097	80.7326
YDR088C	25.9329	33.1324
YDR089W	30.3759	27.9967
YDR090C	25.4824	23.6133
YDR091C	89.8006	96.2191
YDR092W	44.7177	55.7587
YDR093W	45.7507	45.0603
YDR094W	1.389	2.26583
YDR095C	0.658454	0.833585
YDR096W	28.4439	23.6369
YDR097C	23.2371	38.121
YDR098C	74.7117	75.3838
YDR099W	195.027	236.029
YDR100W	95.9284	93.6433
YDR101C	55.582	75.849
YDR102C	1.80186	4.15155
YDR103W	15.4578	25.2311
YDR104C	7.93603	11.5704
YDR105C	39.4793	44.271
YDR106W	2.87343	3.79644
YDR107C	14.3328	16.4464
YDR108W	10.6027	14.8834
YDR109C	9.75277	14.989
YDR110W	17.6726	22.6022
YDR111C	33.9773	40.1031
YDR112W	0.876513	1.01429
YDR113C	18.9813	21.5989
YDR114C	1.56254	1.14388
YDR115W	111.988	101.775
YDR116C	37.9436	39.7651
YDR117C	30.9359	33.9558
YDR118W	12.2294	13.7253
YDR118W-A	3.87552	8.06124
YDR119W	66.3415	67.9189
YDR119W-A	38.2581	25.854
YDR120C	50.9551	61.1245
YDR121W	34.2029	41.7022
YDR122W	39.6764	51.9014
YDR123C	18.8151	14.5802
YDR124W	7.435	9.86868
YDR125C	7.4668	9.32345
YDR126W	5.99673	7.81802
YDR127W	67.8437	87.2318
YDR128W	27.0633	46.7511
YDR129C	156.867	149.247
YDR130C	19.0092	25.1674
YDR131C	8.3477	11.3822
YDR132C	10.0908	11.7964
YDR133C	1192.69	1304.45
YDR135C	72.3298	87.3837
YDR136C	1.00288	1.62567
YDR137W	23.9829	27.7895
YDR138W	16.9271	23.8762
YDR139C	150.722	128.165
YDR140W	27.3975	38.2873
YDR141C	27.9464	36.2285
YDR142C	18.8776	20.0862
YDR143C	22.3933	32.7489
YDR144C	38.5708	36.1287
YDR145W	33.2704	40.0995
YDR146C	16.1375	28.2524
YDR147W	14.2855	19.6861
YDR148C	75.1819	107.024
YDR149C	2.21724	3.14386
YDR150W	22.5734	35.4499
YDR151C	52.6227	51.6846
YDR152W	88.9815	83.3571
YDR153C	34.3313	42.4756
YDR154C	1197.97	1112.21
YDR155C	2422.53	2362.71
YDR156W	87.5873	95.6704
YDR157W	1.78922	1.41614
YDR158W	346.263	224.019
YDR159W	12.9871	16.6036
YDR160W	16.5164	19.3381
YDR161W	52.883	59.4834
YDR162C	30.8757	38.6111
YDR163W	30.3638	34.0251
YDR164C	22.0589	25.1805
YDR165W	42.5617	50.31
YDR166C	20.7745	25.2457
YDR167W	64.0531	67.9853
YDR168W	143.068	125.912
YDR169C	13.3716	16.296
YDR169C-A	2.83102	3.75738
YDR170C	71.9971	76.1101
YDR171W	79.1093	68.0441
YDR172W	90.9602	100.959
YDR173C	9.99592	16.3791
YDR174W	148.098	106.586
YDR175C	38.124	42.6433
YDR176W	28.7706	30.0562
YDR177W	96.7858	114.262
YDR178W	73.5828	104.058
YDR179C	17.2083	21.2063
YDR179W-A	10.8789	13.7606
YDR180W	10.1277	16.4171
YDR181C	22.6846	23.0187
YDR182W	74.8774	73.3706
YDR182W-A	3.10258	5.5076
YDR183W	26.0121	26.2558
YDR183C-A	17.6209	23.5005
YDR184C	25.8504	38.7613
YDR185C	17.8834	28.7251
YDR186C	21.4945	31.2588
YDR187C	4.58697	3.35778
YDR188W	127.328	126.369
YDR189W	35.1684	41.1936
YDR190C	131.539	144.678
YDR191W	5.92917	10.1155
YDR192C	12.4695	18.3372
YDR193W	0.695225	1.05899
YDR194C	115.571	113.266
YDR194W-A	0.0739789	0.38207
YDR195W	7.19041	10.4714
YDR196C	74.1146	76.9276
YDR197W	16.2882	22.842
YDR198C	16.1233	26.476
YDR199W	1.35779	1.22023
YDR200C	23.9306	32.358
YDR201W	30.9425	21.4412
YDR202C	29.5443	42.0182
YDR203W	1.00724	1.6349
YDR204W	35.8267	51.5775
YDR205W	11.7993	17.6117
YDR206W	32.0241	42.3124
YDR207C	7.46503	8.40007
YDR208W	27.7182	31.4991
YDR209C	10.9941	5.14061
YDR210W	259.826	119.733
YDR211W	70.483	81.9623
YDR212W	159.407	160.534
YDR213W	17.2272	12.1209
YDR214W	158.344	173.98
YDR215C	2.44412	3.60014
YDR216W	28.7791	37.4014
YDR217C	21.0833	27.7905
YDR218C	1.36942	2.58235
YDR219C	33.4941	42.9235
YDR220C	5.62215	6.7063
YDR221W	27.9289	33.6311
YDR222W	21.4906	34.0955
YDR223W	2.13128	5.83109
YDR224C	537.205	421.588
YDR225W	576.972	357.22
YDR226W	696.441	502.233
YDR227W	9.55051	15.5203
YDR228C	14.5731	22.8051
YDR229W	34.4627	41.5296
YDR230W	4.36996	4.88039
YDR231C	37.7093	45.6611
YDR232W	83.693	91.9413
YDR233C	179.809	191.58
YDR234W	45.1942	57.5275
YDR235W	26.9312	26.4484
YDR236C	57.7122	44.5717
YDR237W	34.0756	37.8716
YDR238C	122.862	121.861
YDR239C	10.6957	16.5676
YDR240C	11.2027	17.2362
YDR241W	66.8305	75.8935
YDR242W	9.66612	12.7448
YDR243C	7.40811	11.2581
YDR244W	21.8524	24.3627
YDR245W	94.6725	81.9639
YDR246W	15.7237	17.4997
YDR246W-A	2.70047	1.74092
YDR247W	25.1735	29.2791
YDR248C	44.8759	37.7483
YDR249C	12.8008	18.0036
YDR250C	3.45123	4.92904
YDR251W	62.095	66.9114
YDR252W	5.38765	5.70777
YDR253C	6.03079	6.22864
YDR254W	11.6731	13.7956
YDR255C	27.6301	32.1262
YDR256C	3.05117	5.36804
YDR257C	25.2546	26.9927
YDR258C	171.905	119.581
YDR259C	5.16236	6.56781
YDR260C	24.0039	27.4588
YDR261C	43.3047	56.0417
YDR262W	58.8524	90.0031
YDR263C	6.55289	12.9281
YDR264C	55.5903	64.1495
YDR265W	26.1024	21.1206
YDR266C	12.2487	15.845
YDR267C	31.3385	32.8646
YDR268W	16.4598	18.7739
YDR269C	0.263004	0.39577
YDR270W	17.5054	20.1015
YDR271C	2.30577	1.92486
YDR272W	113.034	129.697
YDR273W	4.14166	7.62065
YDR274C	1.43521	1.85221
YDR275W	37.7217	36.7988
YDR276C	782.109	746.258
YDR277C	51.8468	51.8189
YDR278C	0.474355	0.602467
YDR279W	19.0784	21.7257
YDR280W	23.3246	17.8118
YDR281C	9.13923	3.2845
YDR282C	19.205	19.253
YDR283C	18.996	27.803
YDR284C	56.682	57.7924
YDR285W	8.39984	8.37815
YDR286C	36.579	32.9694
YDR287W	16.7248	22.3049
YDR288W	30.416	36.0592
YDR289C	26.5049	29.2738
YDR290W	0.168654	0.14405
YDR291W	15.8858	21.9668
YDR292C	52.7242	50.7164
YDR293C	70.567	93.7828
YDR294C	29.5907	44.7611
YDR295C	19.6598	25.3646
YDR296W	66.8292	75.6904
YDR297W	103.972	125.005
YDR298C	90.2789	149.197
YDR299W	23.9299	36.3075
YDR300C	55.5086	56.8619
YDR301W	19.6649	24.7255
YDR302W	46.5113	34.5347
YDR303C	24.6487	21.672
YDR304C	290.029	351.153
YDR305C	36.5839	47.0685
YDR306C	26.5745	31.2261
YDR307W	23.2302	24.5869
YDR308C	54.8462	55.2798
YDR309C	24.1959	60.6643
YDR310C	23.9093	27.2406
YDR311W	31.4013	29.3308
YDR312W	18.8266	24.7649
YDR313C	26.0177	35.3612
YDR314C	13.4917	18.4036
YDR315C	13.7358	18.8003
YDR316W	31.3013	31.3806
YDR317W	3.89268	5.70766
YDR318W	18.5007	17.6783
YDR319C	39.1386	41.374
YDR320C	14.4585	19.6579
YDR320C-A	87.3023	82.1356
YDR320W-B	17.8151	23.2999
YDR321W	113.183	108.229
YDR322W	24.1026	27.5528
YDR322C-A	195.932	214.118
YDR323C	7.05786	8.81991
YDR324C	32.7621	42.6781
YDR325W	15.0976	20.3524
YDR326C	23.3842	27.8238
YDR327W	6.15107	5.78114
YDR328C	183.057	163.558
YDR329C	35.0309	39.8985
YDR330W	26.9293	38.1035
YDR331W	35.2118	33.7751
YDR332W	13.111	17.6168
YDR333C	27.3923	34.7563
YDR334W	33.3833	34.1347
YDR335W	27.4351	30.6164
YDR336W	26.523	18.3941
YDR337W	44.5446	48.4706
YDR338C	13.0072	16.8459
YDR339C	51.7363	50.9167
YDR340W	0.662367	0.309008
YDR341C	188.718	164.322
YDR342C	350.89	332.452
YDR343C	294.657	279.648
YDR344C	9.60276	16.5457
YDR345C	296.318	440.774
YDR346C	120.369	124.205
YDR347W	45.316	52.1046
YDR348C	44.3953	46.1924
YDR349C	41.8183	54.1357
YDR350C	19.8035	23.5973
YDR351W	18.3192	26.646
YDR352W	27.3581	28.6517
YDR353W	311.326	271.009
YDR354W	57.6117	42.0093
YDR354C-A	3.73381	2.79611
YDR355C	0.46693	0.0999074
YDR356W	17.7394	22.7319
YDR357C	69.7	83.4239
YDR358W	32.0504	35.5757
YDR359C	9.97567	12.2242
YDR360W	0.718309	1.25788
YDR361C	77.2166	72.2771
YDR362C	12.4304	17.2512
YDR363W	15.7202	19.1598
YDR363W-A	309.129	240.516
YDR364C	16.7103	19.2323
YDR365C	113.601	159.591
YDR366C	2.75382	3.28906
YDR367W	39.9974	31.311
YDR368W	71.083	75.3857
YDR369C	10.1546	12.6505
YDR370C	20.0492	21.9694
YDR371W	22.2466	28.4062
YDR371C-A	3.7615	3.37183
YDR372C	179.099	133.382
YDR373W	91.6018	89.2203
YDR374C	1.56005	3.44807
YDR374W-A	32.7044	35.2462
YDR375C	24.823	30.8198
YDR376W	32.045	37.2579
YDR377W	184.634	195.503
YDR378C	216.03	135.607
YDR379W	17.7188	23.0884
YDR379C-A	56.2473	50.4488
YDR380W	37.0338	23.6073
YDR381W	247.659	259.139
YDR381C-A	27.3849	36.5548
YDR382W	3167.57	2163.99
YDR383C	25.3359	19.3076
YDR384C	89.1988	42.7798
YDR385W	1102.21	910.269
YDR386W	8.85492	12.0505
YDR387C	13.0797	15.4969
YDR388W	123.484	150.826
YDR389W	18.0967	20.783
YDR390C	25.9288	31.8297
YDR391C	42.3174	63.2313
YDR392W	31.3077	40.6891
YDR393W	16.5457	18.5822
YDR394W	117.598	136.492
YDR395W	60.9951	70.0607
YDR396W	1.59958	1.50546
YDR397C	64.9133	48.3481
YDR398W	38.9572	50.2097
YDR399W	468.231	370.213
YDR400W	36.6682	43.1151
YDR401W	1.41229	5.96874
YDR402C	0.621601	1.65511
YDR403W	3.13167	5.67164
YDR404C	83.3661	73.6063
YDR405W	24.6407	28.7498
YDR406W	53.8146	21.084
YDR406W-A	1.76828	0.90267
YDR407C	20.898	26.8178
YDR408C	148.431	146.292
YDR409W	9.05845	12.0946
YDR410C	38.9569	35.4008
YDR411C	46.4783	53.7847
YDR412W	33.1614	43.9219
YDR413C	0.465641	0.846307
YDR414C	18.6899	16.075
YDR415C	32.7111	33.0635
YDR416W	16.4188	18.726
YDR417C	93.5736	64.1878
YDR418W	2324.77	1679.39
YDR419W	12.3467	16.5452
YDR420W	9.63067	13.7064
YDR421W	12.3526	13.3208
YDR422C	18.9553	28.0038
YDR423C	39.1558	36.7535
YDR424C	101.814	83.9734
YDR425W	8.42566	10.9212
YDR426C	1.49811	2.31192
YDR427W	109.047	99.1189
YDR428C	12.5514	12.4542
YDR429C	412.051	312.131
YDR430C	29.2233	36.3917
YDR431W	1.50097	1.37735
YDR432W	277.635	222.402
YDR433W	352.248	279.983
YDR434W	44.734	46.6244
YDR435C	39.5627	27.4173
YDR436W	12.8136	16.1889
YDR437W	13.9137	18.0055
YDR438W	10.2406	14.9951
YDR439W	3.57455	5.69638
YDR440W	17.6571	15.8591
YDR441C	23.0553	25.2221
YDR442W	1.14161	1.02243
YDR443C	10.4011	17.9062
YDR444W	19.1213	23.9213
YDR445C	0.487438	0.509755
YDR446W	0.358693	0.891243
YDR447C	1075.79	681.312
YDR448W	17.5559	22.3467
YDR449C	27.7732	43.3849
YDR450W	1950.65	1162.11
YDR451C	7.95946	12.8202
YDR452W	78.8985	105.8
YDR453C	31.5528	32.1462
YDR454C	338.302	298.684
YDR455C	0.853348	0.715655
YDR456W	47.4269	55.3983
YDR457W	49.1846	68.984
YDR458C	34.0425	37.0287
YDR459C	10.924	13.9708
YDR460W	16.673	21.6893
YDR461W	9.35226	84.9015
YDR461C-A	13.4083	19.2148
YDR462W	49.5212	55.7768
YDR463W	16.6918	23.8744
YDR464W	12.2349	17.9997
YDR464C-A	1.0579	1.48954
YDR465C	53.1128	63.0513
YDR466W	19.1053	23.8809
YDR467C	3.31473	5.27498
YDR468C	62.183	56.8971
YDR469W	52.2782	46.0747
YDR470C	18.4663	21.6357
YDR471W	1123.57	645.281
YDR472W	23.1421	29.773
YDR473C	9.9738	13.3098
YDR475C	18.3205	31.9045
YDR476C	33.1124	32.2645
YDR477W	49.0881	53.0486
YDR478W	8.82499	10.776
YDR479C	27.4079	30.4256
YDR480W	9.50143	12.9432
YDR481C	54.8388	70.5398
YDR482C	38.8539	37.3795
YDR483W	187.474	193.91
YDR484W	13.4765	18.2525
YDR485C	14.8675	20.0378
YDR486C	40.3685	51.4862
YDR487C	151.951	158.267
YDR488C	16.7224	36.4546
YDR489W	9.52948	12.1537
YDR490C	15.8109	25.2731
YDR491C	1.30229	1.24156
YDR492W	32.5359	43.0513
YDR493W	32.2693	43.9423
YDR494W	43.7716	44.8012
YDR495C	11.5477	14.44
YDR496C	69.3268	94.4612
YDR497C	161.148	141.429
YDR498C	21.7244	26.7879
YDR499W	11.8383	16.1985
YDR500C	1297.13	857.068
YDR501W	4.43548	8.29488
YDR502C	48.2056	34.6634
YDR503C	23.5485	30.9965
YDR504C	23.739	34.2473
YDR505C	41.458	48.5993
YDR506C	5.21316	6.89409
YDR507C	24.0337	34.6367
YDR508C	49.1879	64.25
YDR509W	1.62224	2.3168
YDR510W	312.163	289.97
YDR510C-A	3.09851	4.71253
YDR511W	30.9694	36.356
YDR512C	78.1448	72.3263
YDR513W	219.198	259.751
YDR514C	14.0493	17.5164
YDR515W	15.5753	22.9581
YDR516C	240.288	154.076
YDR517W	60.0828	46.7632
YDR518W	36.7556	38.4913
YDR519W	129.532	121.579
YDR520C	8.87689	11.2703
YDR521W	0.597601	0.784517
YDR522C	0.274006	0.397504
YDR523C	1.68689	9.28137
YDR524C	20.1939	29.1178
YDR524W-C	1112.29	905.299
YDR524C-B	10095.6	9320.7
YDR524C-A	3.17767	2.58199
YDR525W	1.94947	1.90969
YDR525W-A	206.669	247.464
YDR526C	1.65369	2.18284
YDR527W	46.5889	61.0567
YDR528W	4.02482	5.64274
YDR529C	204.623	258.334
YDR530C	29.4982	29.3772
YDR531W	51.3225	45.6803
YDR532C	23.3769	23.138
YDR533C	41.5017	67.5574
YDR534C	3.2985	4.88414
YDR535C	2.18372	4.17514
YDR536W	0.504552	0.780046
YDR537C	1.46933	1.57316
YDR538W	14.7081	17.3443
YDR539W	16.5713	23.4959
YDR540C	17.2203	8.92375
YDR541C	14.3548	16.3994
YDR542W	0.494526	1.65038
YDR543C	0	0
YDR544C	0.10337	0.13928
YDR545W	16.628	26.3825
YDR545C-A	1.56759	2.61453
YEL077C	11.9153	18.2039
YEL077W-A	1.20534	1.50486
YEL076C-A	4.11262	5.90172
YEL076C	0	0
YEL075W-A	1.67522	2.25104
YEL075C	8.29219	12.054
YEL074W	0.634552	0.786435
YEL073C	17.0485	18.7829
YEL072W	5.59754	6.56524
YEL071W	122.859	109.743
YEL070W	1.84594	2.85557
YEL069C	0.197447	0.427004
YEL068C	35.0701	37.4177
YEL067C	1.66581	2.95137
YEL066W	6.52256	9.77559
YEL065W	33.4322	36.9982
YEL064C	11.373	8.57483
YEL063C	40.6496	67.7337
YEL062W	10.2811	14.6748
YEL061C	19.2243	25.0651
YEL060C	233.089	295.437
YEL059C-A	46.1808	99.2967
YEL059W	5.01012	9.03049
YEL058W	78.5577	60.8476
YEL057C	7.57521	9.97247
YEL056W	38.2674	37.1765
YEL055C	59.0093	61.3023
YEL054C	1663.34	1176.7
YEL053W-A	49.1756	32.6316
YEL053C	21.9861	30.477
YEL052W	46.8126	52.8401
YEL051W	259.252	219.294
YEL050W-A	1.67255	3.36533
YEL050C	38.8074	48.6657
YEL049W	0.652574	2.78813
YEL048C	15.749	13.711
YEL047C	85.4039	104.29
YEL046C	206.59	262.927
YEL045C	0.562393	1.0021
YEL044W	43.4931	36.9474
YEL043W	10.6042	15.7643
YEL042W	83.1235	78.5034
YEL041W	5.5249	7.40924
YEL040W	209.211	205.069
YEL039C	69.7597	100.454
YEL038W	54.9982	50.6997
YEL037C	101.339	93.6015
YEL036C	48.5591	53.2294
YEL035C	0.6606	1.34346
YEL034C-A	21.9895	17.7064
YEL034W	1836.2	1719.7
YEL033W	121.33	95.0476
YEL032W	37.1981	44.4258
YEL032C-A	2.01788	2.297
YEL031W	164.021	143.897
YEL030C-A	0.50451	0.864406
YEL030W	7.67641	9.55901
YEL029C	25.8704	22.6654
YEL028W	8.2162	10.664
YEL027W	813.4	688.706
YEL026W	254.802	206.406
YEL025C	15.642	21.4818
YEL024W	49.0739	78.193
YEL023C	5.06506	8.96864
YEL022W	37.72	42.2617
YEL021W	0	0
YEL020C-B	6.88936	4.71008
YEL020W-A	195.257	116.577
YEL020C	16.2828	18.5888
YEL019C	5.87942	5.95269
YEL018C-A	1.11678	1.73497
YEL018W	18.1437	17.0564
YEL017C-A	910.776	793.546
YEL017W	14.5971	12.3972
YEL016C	14.5024	15.8915
YEL015W	42.9656	48.9102
YEL014C	0.956985	1.03394
YEL013W	81.5944	91.9446
YEL012W	39.5407	38.9685
YEL011W	98.9371	119.774
YEL010W	0.196055	0.496462
YEL009C-A	1.31836	2.13137
YEL009C	303.41	397.556
YEL008W	4.11164	3.70476
YEL008C-A	9.67569	9.64509
YEL007W	23.0874	21.3105
YEL006W	35.8096	33.7409
YEL005C	12.9291	15.9854
YEL004W	14.9365	16.0613
YEL003W	187.65	159.448
YEL002C	141.34	153.028
YEL001C	235.463	217.265
YER001W	74.2821	98.77
YER002W	87.4146	107.661
YER003C	131.968	108.784
YER004W	64.816	84.141
YER005W	21.7238	28.5538
YER006W	105.816	113.53
YER006C-A	0.927468	1.25064
YER007W	7.93514	7.48768
YER007C-A	107.783	100.884
YER008C	20.5336	26.161
YER009W	512.162	368.875
YER010C	37.0402	41.0476
YER011W	36.1031	26.3588
YER012W	226.558	213.806
YER013W	12.9098	17.407
YER014W	26.3614	30.5457
YER014C-A	0.726712	0.9287
YER015W	13.0249	10.2865
YER016W	35.5698	36.6795
YER017C	34.5715	58.586
YER018C	17.4508	18.9039
YER019W	40.4324	39.4628
YER019C-A	723.925	460.201
YER020W	79.6231	78.0496
YER021W	117.277	146.581
YER022W	23.9713	25.9029
YER023W	178.529	151.082
YER023C-A	17.2449	12.9242
YER024W	4.88811	9.39278
YER025W	216.989	198.544
YER026C	71.8677	70.001
YER027C	37.0426	41.2284
YER028C	5.22083	7.2113
YER029C	37.8431	44.1813
YER030W	174.103	145.073
YER031C	139.657	134.346
YER032W	5.93095	8.74606
YER033C	6.90289	10.153
YER034W	21.3111	31.2971
YER035W	173.823	146.896
YER036C	325.182	218.809
YER037W	39.8885	122.129
YER038C	5.93884	8.67051
YER038W-A	5.1826	5.96806
YER039C	5.50456	5.82367
YER039C-A	15.4263	12.7654
YER040W	9.75973	9.83925
YER041W	9.71751	13.0933
YER042W	48.3885	40.4493
YER043C	526.642	385.519
YER044C	123.742	86.0609
YER044C-A	1.3882	3.90794
YER045C	9.95972	17.981
YER046W	17.3981	12.6964
YER046W-A	0.480489	0.685397
YER047C	4.84134	5.88685
YER048C	112.404	109.499
YER048W-A	123.017	106.66
YER049W	60.902	70.9032
YER050C	118.319	114.718
YER051W	14.2678	17.8363
YER052C	75.8098	66.3344
YER053C	75.59	125.648
YER053C-A	21.1754	109.136
YER054C	11.8598	19.8532
YER055C	352.167	227.065
YER056C	257	196.25
YER056C-A	1033.33	708.094
YER057C	141.95	154.946
YER058W	22.5472	20.3063
YER059W	26.2083	23.9584
YER060W	7.57585	5.28451
YER060W-A	0.798029	1.77802
YER061C	28.2466	32.2572
YER062C	53.894	146.188
YER063W	104.034	73.9435
YER064C	47.1188	51.3477
YER065C	11.2378	14.4224
YER066W	9.52656	9.92005
YER066C-A	4.03509	2.09865
YER067W	516.228	124.155
YER067C-A	17.5553	3.98806
YER068W	25.9821	34.4867
YER068C-A	1.49442	1.74767
YER069W	14.3016	24.7442
YER070W	59.7098	86.2835
YER071C	41.6939	35.8179
YER072W	154.801	113.347
YER073W	131.36	100.391
YER074W	857.95	542.129
YER074W-A	191.07	144.948
YER075C	6.05564	8.89458
YER076C	9.57059	10.5222
YER076W-A	4.60389	1.49587
YER077C	17.3921	21.8044
YER078C	29.2259	31.8976
YER078W-A	1.49603	1.1385
YER079W	17.8428	26.7052
YER079C-A	2.91755	2.26188
YER080W	73.5016	81.6329
YER081W	90.6047	148.269
YER082C	39.8875	59.9701
YER083C	62.7482	64.978
YER084W	4.04512	6.77667
YER084W-A	0.0256484	0.108092
YER085C	2.11207	1.71547
YER086W	121.922	122.577
YER087W	17.3088	20.1432
YER087C-A	0.43007	0.920841
YER087C-B	136.786	125.67
YER088C	16.7225	18.1003
YER088C-A	17.855	26.1545
YER088W-B	7.41027	10.639
YER089C	39.9922	40.8768
YER090W	69.3063	72.5051
YER090C-A	1.2257	0.387791
YER091C	264.295	244.697
YER091C-A	0.146708	0.250092
YER092W	38.7951	42.3526
YER093C	12.5255	16.6497
YER093C-A	19.418	23.2555
YER094C	228.917	227.462
YER095W	24.5532	41.0584
YER096W	3.02638	6.40765
YER097W	54.719	40.4784
YER098W	19.3549	21.2168
YER099C	34.3611	42.0724
YER100W	66.6725	78.6872
YER101C	10.3173	14.7615
YER102W	1385.79	833.909
YER103W	210.598	91.861
YER104W	14.7972	17.6577
YER105C	29.8796	39.7567
YER106W	1.93431	2.19227
YER107C	34.1394	36.5963
YER107W-A	1.09732	0.714507
YER109C	13.986	22.7052
YER110C	135.144	137.037
YER111C	10.3196	15.446
YER112W	122.141	109.509
YER113C	31.2599	44.1184
YER114C	18.319	24.2886
YER115C	39.6028	34.4343
YER116C	29.6971	39.814
YER117W	2299.69	1226.47
YER118C	40.7978	51.6404
YER119C	22.7231	25.9451
YER119C-A	3.51954	3.3832
YER120W	158.37	140.049
YER121W	13.0161	11.8159
YER122C	95.2607	105.603
YER123W	22.8484	30.8022
YER124C	50.0376	47.5771
YER125W	103.833	106.661
YER126C	127.152	127.698
YER127W	25.8615	37.3332
YER128W	7.81096	13.3434
YER129W	21.1684	33.9976
YER130C	37.0887	124.891
YER131W	1534.76	1038.09
YER132C	12.1396	21.5807
YER133W	275.101	231.39
YER133W-A	0.75989	0.877789
YER134C	66.9752	73.5689
YER135C	1.0631	1.61535
YER136W	150.958	157.284
YER137C	7.26162	9.12641
YER137W-A	0.37434	0.943734
YER138W-A	500.379	557.013
YER139C	17.9298	17.2304
YER140W	13.9952	15.7093
YER141W	63.5254	62.1051
YER142C	32.142	30.8867
YER143W	29.9412	39.0391
YER144C	24.8191	30.9992
YER145C	97.0043	75.4544
YER145C-A	5.66664	3.13992
YER146W	120.535	76.5651
YER147C	13.5083	17.2989
YER147C-A	8.35045	7.75881
YER148W	136.928	115.754
YER148W-A	0.371651	1.00628
YER149C	18.1824	23.0908
YER150W	137.905	327.918
YER151C	29.5047	36.0069
YER152C	42.4825	49.6828
YER152W-A	2.34023	3.08573
YER153C	9.94975	15.4652
YER154W	26.2913	37.9325
YER155C	44.0168	64.9503
YER156C	107.08	88.3229
YER157W	19.1358	17.7322
YER158C	9.05729	18.4253
YER158W-A	4.70489	6.93298
YER159C	86.1129	118.867
YER161C	41.5711	41.6082
YER162C	15.4876	17.0743
YER163C	48.5088	44.0074
YER164W	27.613	34.1976
YER165W	494.793	442.284
YER165C-A	0.881212	0.584635
YER166W	39.1016	45.9497
YER167W	32.4985	29.04
YER168C	27.8764	36.6051
YER169W	12.5471	20.9934
YER170W	19.4983	18.0335
YER171W	19.9668	27.1007
YER172C	20.1953	31.8159
YER172C-A	0.0853222	0.445843
YER173W	9.81617	15.1134
YER174C	35.6918	31.8195
YER175C	22.3859	41.3223
YER175W-A	11.2642	15.0809
YER176W	19.8927	24.3648
YER177W	980.435	1017.01
YER178W	405.705	471.467
YER179W	1.26095	2.98642
YER180C	15.2339	18.9588
YER180C-A	24.1142	20.4708
YER181C	4.70937	6.26412
YER182W	57.0371	69.0323
YER183C	32.5945	34.9363
YER184C	12.2346	14.3268
YER185W	3.62131	5.13858
YER186C	41.7544	42.7417
YER187W	11.8274	7.17119
YER188W	18.9808	29.7291
YER188C-A	0.164979	0.237546
YER189W	8.92234	13.4592
YER190W	14.8544	20.2092
YER190C-A	1.2736	1.55692
YER190C-B	1.66359	1.92492
YFL068W	0.650691	0.83856
YFL067W	0.397329	0.298432
YFL066C	14.105	19.0772
YFL065C	7.70842	9.94522
YFL064C	8.89667	11.9783
YFL063W	0	0.0378471
YFL062W	5.23762	8.67065
YFL061W	2.85633	3.83657
YFL060C	12.2491	14.5998
YFL059W	10.3901	16.6231
YFL058W	0.809727	2.11145
YFL057C	11.8469	27.3871
YFL056C	13.9876	28.2125
YFL055W	2.41519	4.97557
YFL054C	7.34315	8.6911
YFL053W	0.621361	0.758734
YFL052W	6.40709	6.84471
YFL051C	0.849073	1.06486
YFL050C	9.03398	11.7198
YFL049W	19.4172	24.3356
YFL048C	64.5792	65.1427
YFL047W	21.1247	28.0644
YFL046W	44.8474	41.5298
YFL045C	444.113	269.879
YFL044C	25.0726	29.7264
YFL042C	22.504	22.9167
YFL041W-A	10.134	14.1642
YFL041W	45.0074	57.9072
YFL040W	0.262697	0.603295
YFL039C	777.642	787.287
YFL038C	292.138	307.988
YFL037W	252.082	240.797
YFL036W	35.4497	43.1271
YFL034C-B	12.0958	17.2738
YFL034C-A	115.322	73.9772
YFL034W	17.0096	17.1935
YFL033C	10.1517	17.7673
YFL032W	4.32958	4.62874
YFL031W	1435.63	1435.02
YFL031C-A	73.3267	52.4659
YFL030W	7.46081	15.7787
YFL029C	17.1674	23.2784
YFL028C	65.5741	53.9231
YFL027C	15.0933	16.6791
YFL026W	1.81675	8.57576
YFL025C	11.1323	15.8612
YFL024C	10.8593	16.7058
YFL023W	17.9691	32.3978
YFL022C	100.239	100.805
YFL021C-A	0.916558	1.4563
YFL021W	3.46682	5.74855
YFL020C	2.67257	4.14675
YFL019C	2.02041	2.20156
YFL018C	180.371	203.263
YFL017W-A	75.1563	63.4622
YFL017C	74.6904	71.773
YFL016C	55.8423	51.9098
YFL015W-A	0.952849	0.916856
YFL015C	0.275155	1.29929
YFL014W	124.708	1314.11
YFL013W-A	0.746194	1.933
YFL013C	18.8184	24.1038
YFL012W-A	1.20708	2.19716
YFL012W	4.57573	3.12189
YFL011W	1.78644	1.39504
YFL010W-A	17.4556	16.174
YFL010C	132.662	146.002
YFL009W	21.8501	25.4729
YFL008W	27.5965	41.1902
YFL007W	41.2015	62.5027
YFL005W	229.228	175.732
YFL004W	83.3981	69.999
YFL003C	2.12258	1.82306
YFL002C	31.7496	37.5725
YFL001W	27.2963	28.3377
YFR001W	121.953	108.289
YFR002W	43.4263	55.7033
YFR003C	67.8308	79.7007
YFR004W	189.107	181.686
YFR005C	25.3131	22.1507
YFR006W	100.131	84.7211
YFR007W	8.474	9.61142
[truncated: 4,976 more rows]

## Sheet: Fig 1C nup133D
Summary statistics
	log2(Fold Change) mRNA (6540)	log2(Fold Change) ncRNA (88)	log2(Fold Change) tRNA (254)	log2(Fold Change) Ty1 (32)	log2(Fold Change) Ty2 (13)	log2(Fold Change) Ty3 (2)
Number of values	6540	88	254	32	13	2
Minimum	-3.517	-1.099	-1.298	0.3642	-0.06282	1.076
25% Percentile	-0.2621	-0.5774	-0.1731	0.3961	0.03281	1.076
Median	0.005493	-0.1897	0.01389	0.4632	0.1672	1.192
75% Percentile	0.2663	0.2283	0.1821	0.5187	0.2193	1.309
Maximum	5.092	1.775	1.112	1.01	0.3299	1.309
Range	8.608	2.874	2.41	0.6462	0.3927	0.2326
Mean	0.03639	-0.1497	0.01836	0.504	0.137	1.192
Std. Deviation	0.5307	0.53	0.3555	0.1607	0.1114	0.1645
Std. Error of Mean	0.006562	0.05649	0.0223	0.02841	0.03089	0.1163
p-value (Wilcoxon Signed Rank Test)	0.0637	0.0039	0.5944	<0,0001	0.0017	too few points
Values
	log2(Fold Change) mRNA (6540)	log2(Fold Change) ncRNA (88)	log2(Fold Change) tRNA (254)	log2(Fold Change) Ty1 (32)	log2(Fold Change) Ty2 (13)	log2(Fold Change) Ty3 (2)
	3.00313	1.77486	1.11157	1.01038	0.329928	1.30856
	3.04156	-0.632469	1.08675	1.00206	0.224768	1.07598
	5.09168	-0.840525	1.07262	0.779662	0.213896
	1.93055	-0.583154	0.555388	0.6152	0.243083
	2.03107	0.929199	-0.783854	0.620288	0.201081
	2.07089	0.69534	0.954306	0.548694	0.167186
	3.01764	-0.627203	0.952689	0.483803	0.181004
	2.3027	-0.586709	-0.783804	0.456405	0.126299
	2.08682	-0.90684	0.779383	0.520212	0.0689938
	2.68975	-0.792891	0.819032	0.476144	-0.0628158
	2.62329	-0.596274	-0.867002	0.470026	0.0435854
	1.61026	0.925094	-0.682785	0.514084	0.0220306
	1.68915	-0.735613	0.833896	0.475801	0.0219291
	2.09584	-0.786873	0.834502	0.477922
	1.97758	-0.472568	-0.79946	0.410802
	2.43245	-0.886337	-0.812608	0.425395
	2.15731	-0.745321	0.787548	0.451226
	1.45382	-0.73415	0.747993	0.449071
	1.51764	-0.617599	0.618302	0.410093
	1.34114	-0.531338	-0.737331	0.402596
	2.33044	-0.844382	-0.5719	0.393994
	1.52426	0.351625	0.57656	0.384696
	1.80502	-0.437099	-0.589843	0.392929
	1.54819	0.415772	0.613471	0.378498
	2.45623	0.363408	-0.651654	0.386171
	1.47728	-0.640297	-0.475869	0.364216
	1.60093	-0.577573	-0.604706	0.650179
	1.34844	0.736461	0.406651	0.502474
	1.52559	-0.856268	-0.399401	0.451387
	2.35693	0.788196	0.521663	0.471443
	1.45318	-0.509726	-0.393205	0.379086
	1.60321	-0.529304	-0.52089	0.372377
	1.66562	-0.576904	-0.385303
	1.4	-0.582856	-0.579979
	1.86668	-0.820978	0.462835
	1.77946	-0.497036	0.580012
	1.85628	-0.38947	0.561115
	1.39673	-0.482236	0.360475
	1.56189	0.675145	0.55857
	1.4819	0.413038	-0.512573
	1.82494	0.245381	0.480958
	1.24068	-0.454207	-0.347243
	1.28769	-0.45757	0.546446
	1.06125	-0.143379	-0.518349
	1.60423	-0.459702	-0.522338
	1.43643	-0.4073	-0.438258
	1.37621	0.159543	0.441351
	2.2321	0.617134	-0.448808
	1.49311	-0.118817	-0.293988
	1.72199	-0.504648	0.473667
	1.64349	-0.366225	-0.406717
	2.01862	0.229178	0.437927
	1.28084	-0.185854	-0.416267
	2.71034	0.286836	0.414513
	1.43026	-0.425657	0.464865
	1.1242	0.326047	-0.419061
	1.7326	0.209376	-0.444349
	1.27639	-0.173367	0.430787
	1.26192	0.55727	-0.334347
	1.04995	0.149409	-0.430025
	1.12285	-0.37623	0.421977
	1.26038	-0.251557	0.422635
	1.26261	-0.193529	0.415709
	1.55587	-0.230608	0.359581
	1.31386	0.400569	-0.22845
	1.40315	0.141268	0.374861
	1.26408	-0.402713	0.345953
	2.14761	0.225856	0.408053
	1.14226	0.275356	-0.38732
	1.83856	0.168042	0.363379
	1.15678	-0.146641	-0.402108
	1.2687	0.322815	-0.35461
	2.25745	0.246738	0.351659
	1.05923	0.284458	-0.301274
	1.18002	0.113156	-0.310127
	1.20925	-0.208713	-0.355214
	1.25287	0.133155	-0.297743
	1.27752	0.0989068	0.37242
	1.45962	0.0232181	-0.350755
	1.3443	0.0260488	-0.240468
	1.04761	-0.018423	0.364572
	1.17733	-0.0632892	0.352748
	1.21584	0.0412064	-0.250372
	1.30514	-0.0120219	0.292869
	1.0346	0.0260508	-0.309625
	1.1414	0.0275901	0.317008
	1.30927	-1.09869	0.345384
	1.40916	-1.05363	0.352583
	1.11669		0.235017
	1.22643		-0.172584
	1.48754		0.327383
	1.41311		0.331567
	1.03752		0.320687
	2.81864		-0.264469
	1.89865		0.267051
	1.28967		0.311363
	1.06336		-0.229409
	1.65446		-0.242023
	1.27081		0.185802
	1.01566		0.296116
	1.01697		-0.246667
	1.32575		0.26304
	1.09082		0.282887
	1.10898		-0.265296
	1.39456		0.283463
	1.01923		-0.172683
	1.44834		0.258063
	1.50288		-0.279063
	1.14143		-0.265773
	1.24517		0.178251
	1.33501		-0.174473
	1.02391		0.264573
	1.69528		0.243026
	1.16795		-0.128921
	1.3868		-0.213099
	1.08019		-0.124021
	1.21923		-0.246851
	1.05921		-0.20793
	1.14066		0.1601
	1.35896		0.205298
	1.4397		-0.245682
	1.20167		0.119899
	1.17089		0.119899
	1.37487		-0.118115
	1.26912		0.118699
	1.03856		0.153535
	1.36584		-0.233639
	2.41201		-0.238826
	1.05807		0.207438
	1.39151		0.109929
	1.15037		0.109929
	1.16161		0.109929
	1.20118		-0.192443
	1.31699		-0.210637
	1.04094		-0.168503
	1.21491		-0.223385
	2.65795		-0.221761
	1.37823		0.0986825
	1.97617		-0.0971452
	1.06356		-0.219413
	1.17706		0.202838
	1.16498		0.158036
	1.11013		0.150912
	1.34913		0.166055
	2.29693		-0.200333
	1.03477		0.150343
	1.96227		-0.156514
	1.56785		0.180814
	1.50947		-0.146852
	1.21321		-0.147751
	1.05592		0.151116
	1.32545		-0.158625
	1.30461		-0.166615
	1.05369		-0.144092
	1.1892		0.156952
	1.15959		-0.0872853
	1.85904		-0.0872853
	1.36239		-0.156776
	1.18559		-0.141844
	1.09737		0.0878948
	1.08098		0.152885
	1.05452		-0.117295
	1.04653		0.0804734
	1.03176		-0.138961
	1.40305		0.0793158
	1.01247		0.116111
	1.04889		0.0740912
	1.25323		-0.121669
	1.05687		0.0659467
	1.08871		0.0659467
	1.16024		0.120264
	1.34268		0.113723
	1.03867		0.118126
	1.1893		0.0806213
	1.20682		-0.0953009
	1.05917		-0.0943135
	1.01238		0.110643
	1.08353		-0.0770766
	1.07604		0.0773142
	1.52321		0.106601
	1.13018		-0.106031
	1.97975		-0.0920482
	1.57308		-0.101872
	1.2389		-0.0872316
	1.00304		-0.100583
	1.14191		-0.0375182
	1.09182		-0.0375182
	1.26634		-0.0375182
	1.36964		-0.0375182
	1.0157		0.0898117
	1.16284		-0.0356689
	1.36273		-0.0356689
	1.08172		-0.0356689
	1.02182		-0.0356689
	1.20668		0.0346914
	1.02022		0.0346914
	1.94581		0.074856
	1.04435		0.0346914
	1.49046		0.0346914
	1.04023		0.0346914
	1.42643		0.0346914
	1.02563		0.0346914
	1.23469		0.0346914
	1.64683		0.0346914
	1.02502		0.0346914
	1.03445		0.0346914
	1.01173		0.0346914
	1.0247		0.0346914
	1.02467		0.0346914
	2.5712		0.0346914
	1.02747		0.0346914
	1.29991		-0.0831864
	1.08169		0.0635642
	1.46619		0.0878205
	1.75281		0.0786214
	2.34031		0.0790731
	2.37293		-0.0838753
	1.11973		0.0739258
	1.14232		-0.0662149
	1.19784		-0.0792667
	1.17317		0.0855388
	1.10099		-0.0731951
	1.13025		-0.0726207
	1.11736		-0.0646725
	1.36419		-0.0649253
	1.58934		0.0595807
	1.40544		-0.0604262
	1.06235		0.0435352
	1.4807		-0.0547994
	1.89406		-0.040897
	1.13535		-0.0470869
	2.14348		0.0479353
	1.20497		0.0490512
	1.03387		0.0381279
	1.00372		0.0377297
	1.5488		-0.0349902
	1.79445		0.0252541
	1.11227		-0.0155284
	1.38235		0.0135392
	2.21813		0.0142353
	1.46865		0.0134381
	1.30304		-0.0120517
	2.18052		-0.0068505
	1.14176		0.0055019
	1.08619		-0.0031293
	1.27637		-0.0020693
	1.3594		-0.0008598
	1.15556		-0.0008234
	2.85081		-0.0008688
	1.07275		-0.0009029
	1.28752		-0.0008688
	1.44612		0.00113905
	1.78832		-4.76e-05
	1.03942		-1.29802
	1.03308
	1.94857
	1.00614
	1.34031
	1.94481
	1.20036
	1.67747
	1.35164
	1.74976
	1.12696
	1.99964
	1.30825
	1.64476
	1.11217
	1.11891
	1.48085
	1.59635
	2.04789
	1.12591
	2.1175
	1.35049
	1.1696
	1.49728
	1.08608
	1.37199
	1.7947
	1.24766
	1.37507
	1.358
	1.33734
	1.10852
	1.00096
	1.11451
	1.12319
	1.11216
	1.21162
	1.38349
	1.30116
	1.13643
	1.24006
	1.3739
	1.62072
	1.14368
	1.32442
	1.06692
	1.04236
	1.2267
	1.43376
	1.22975
	1.14512
	1.28453
	1.3133
	1.23074
	1.127
	1.3146
	1.00881
	1.38119
	1.33719
	1.28045
	1.33744
	1.3104
	1.30729
	1.01293
	1.10863
	1.20278
	1.06834
	1.08021
	1.15784
	1.19922
	1.19402
	1.11327
	1.11297
	1.09493
	1.056
	1.07038
	1.05365
	1.04463
	1.03576
	-0.991783
	-0.923614
	-0.933285
	0.966412
	-0.960128
	-0.900532
	0.970521
	-0.840786
	-0.815806
	-0.909986
	-0.888493
	-0.997513
	0.826189
	-0.830173
	0.883044
	0.866724
	0.812838
	0.988935
	-0.889393
	0.930926
	-0.900646
	-0.972922
	0.877213
	-0.990643
	-0.808175
	-0.963866
	-0.984675
	0.890324
	-0.867082
	0.9454
	-0.867793
	0.834254
	-0.78068
	0.877421
	-0.891372
	0.921616
	0.950615
	-0.908913
	0.877896
	-0.947841
	0.898139
	0.87602
	-0.984645
	-0.964312
	-0.764814
	-0.881945
	-0.946395
	0.996173
	-0.910991
	-0.765679
	-0.870694
	0.910027
	0.935102
	0.816932
	-0.861353
	-0.746112
	-0.803392
	-0.808809
	-0.769489
	-0.913445
	-0.958724
	-0.983738
	0.99216
	0.825873
	-0.730417
	-0.923457
	-0.762445
	0.775747
	0.929491
	-0.757943
	0.865877
	-0.764203
	0.950307
	-0.98751
	-0.770078
	-0.844905
	-0.782046
	-0.915093
	0.899912
	-0.911416
	-0.727254
	-0.723745
	-0.746599
	0.869383
	-0.696529
	-0.794225
	-0.931558
	-0.911046
	-0.716624
	-0.73727
	-0.797673
	-0.873344
	0.776354
	-0.753369
	-0.926669
	-0.719417
	0.924553
	0.813709
	-0.931716
	-0.712777
	-0.946022
	-0.830622
	-0.954415
	-0.821938
	-0.697742
	-0.696616
	-0.776209
	-0.693112
	0.97467
	-0.716589
	-0.908485
	0.757022
	-0.727378
	-0.780616
	-0.731747
	-0.688711
	0.787923
	-0.782711
	-0.70109
	-0.777559
	-0.95571
	-0.829821
	-0.97949
	-0.663067
	-0.830233
	-0.729302
	-0.753005
	-0.968351
	0.849257
	0.685103
	0.954688
	-0.865
	-0.961416
	-0.770842
	-0.714575
	-0.918917
	-0.85776
	-0.716901
	0.903312
	-0.728258
	-0.639247
	0.990163
	-0.994516
	0.874466
	-0.716374
	-0.842789
	-0.742876
	0.912243
	-0.759608
	-0.826856
	-0.799166
	-0.759451
	-0.661521
	-0.654669
	0.764964
	-0.656444
	-0.643833
	0.730264
	0.624981
	-0.758787
	0.955007
	-0.874544
	0.728268
	-0.623483
	0.731421
	-0.846245
	0.844386
	-0.836746
	0.64522
	-0.920179
	-0.809822
	-0.953946
	-0.929439
	-0.809737
	-0.812281
	0.777847
	0.718456
	-0.752078
	0.853795
	-0.847258
	-0.84195
	-0.835369
	-0.792358
	-0.675885
	-0.682797
	-0.798887
	-0.783313
	-0.736049
	-0.623432
	0.962736
	-0.864578
	-0.866781
	-0.807614
	-0.726582
	-0.621924
	-0.732656
	-0.619538
	-0.872565
	0.842557
	-0.824579
	-0.976627
	-0.758739
	-0.693726
	-0.882678
	-0.651524
	-0.670642
	-0.691788
	0.681796
	0.908487
	-0.986439
	-0.856012
	-0.799261
	-0.726871
	-0.823976
	0.860271
	-0.797817
	-0.864644
	-0.594024
	-0.716696
	0.594836
	-0.977768
	-0.946628
	0.955274
	-0.650781
	0.760972
	0.718353
	0.907803
	-0.809878
	0.935887
	-0.870375
	-0.670695
	0.900377
	0.936508
	-0.806858
	0.82381
	-0.606719
	-0.823466
	0.683839
	0.635708
	-0.765783
	0.90043
	0.654836
	0.871545
	-0.772381
	-0.841484
	-0.762997
	0.795004
	-0.85611
	-0.646527
	-0.664403
	0.69754
	-0.800341
	0.879918
	0.987442
	-0.888274
	0.829082
	-0.754758
	-0.566367
	0.73168
	0.713366
	-0.63218
	0.969334
	0.720526
	-0.794699
	0.610597
	0.796834
	-0.687398
	0.745139
	-0.673003
	-0.66971
	-0.654209
	-0.8661
	-0.8308
	-0.652445
	0.875935
	-0.6148
	-0.802265
	0.754776
	-0.834206
	0.650833
	-0.607751
	-0.625093
	-0.683769
	-0.765995
	-0.61078
	-0.794627
	-0.663057
	-0.95708
	0.818582
	0.668368
	-0.664395
	-0.678613
	-0.650522
	0.932529
	-0.913554
	-0.719451
	-0.804531
	0.684463
	0.922357
	0.719271
	-0.565476
	-0.686415
	0.798772
	-0.538979
	0.790843
	0.704548
	0.728106
	-0.692871
	0.797275
	-0.62724
	-0.735645
	-0.767507
	0.702426
	0.829094
	-0.687143
	-0.652132
	-0.693917
	-0.73518
	-0.88962
	0.745178
	0.935889
	-0.60313
	0.918769
	-0.5684
	0.731499
	0.830981
	0.785487
	0.692324
	-0.509428
	-0.684039
	0.955503
	-0.633036
	-0.762811
	-0.6648
	0.663817
	0.694915
	-0.728746
	-0.551225
	0.778027
	0.650116
	-0.58256
	-0.542448
	0.651686
	-0.546001
	0.791885
	-0.634211
	-0.721944
	0.68402
	-0.792718
	0.841864
	-0.621165
	-0.587641
	-0.893413
	-0.667561
	-0.71276
	-0.518549
	-0.908664
	0.663148
	0.624071
	-0.593781
	0.693507
	-0.918796
	0.709371
	0.953471
	0.613488
	0.616152
	0.765676
	-0.65356
	-0.50786
	0.825571
	0.565307
	0.78474
	-0.814495
	-0.683888
	-0.749969
	-0.795563
	-0.602011
	0.637183
	-0.574356
	-0.781384
	0.528693
	-0.530004
	-0.504319
	-0.54249
	-0.854544
	0.628166
	-0.618393
	-0.512924
	-0.829655
	-0.517126
	0.657999
	-0.510279
	0.744573
	0.918371
	-0.80911
	-0.837259
	0.648762
	0.570553
	-0.498826
	0.642666
	-0.706518
	-0.558319
	-0.702555
	-0.602887
	0.659847
	-0.785277
	-0.732361
	0.634702
	-0.561728
	-0.501829
	0.731744
	-0.57463
	-0.543091
	0.783403
	0.588099
	-0.574924
	-0.767407
	-0.876819
	-0.49694
	-0.649133
	-0.481242
	-0.821853
	-0.496591
	0.70697
	0.711606
	-0.600946
	0.941868
	-0.84989
	-0.490853
	0.685032
	-0.628948
	-0.840399
	-0.544229
	0.755684
	-0.71439
	0.564027
	0.882796
	-0.78765
	-0.559954
	0.728351
	-0.679708
	-0.527483
	0.796465
	-0.510922
	-0.615839
	-0.545857
	-0.560794
	0.753984
	0.565934
	0.462985
	0.705742
	-0.656064
	0.774338
	-0.505401
	-0.48554
	-0.569868
	0.723048
	0.508847
	-0.643632
	-0.458416
	-0.747202
	-0.596196
	-0.556393
	0.611793
	0.567338
	-0.663208
	-0.671455
	-0.573957
	-0.549522
	-0.796519
	0.574753
	-0.78098
	-0.585051
	-0.611842
	-0.791287
	-0.645863
	-0.49447
	-0.464226
	0.500183
	-0.68657
	0.793551
	-0.525393
	0.806213
	0.776511
	-0.537565
	-0.523224
	0.525454
	-0.556405
	-0.925908
	0.668507
	0.54208
	-0.644527
	0.585879
	0.617619
	0.792867
	-0.717244
	-0.520898
	-0.432371
	-0.708988
	0.611976
	-0.527181
	-0.551143
	0.953613
	-0.46218
	0.732338
	-0.574706
	-0.469413
	0.930046
	-0.78381
	0.777051
	-0.881503
	-0.611558
	-0.710102
	-0.569836
	-0.796283
	-0.728821
	0.564264
	0.618352
	-0.674663
	-0.619235
	0.611446
	-0.507322
	0.567893
	0.523765
	0.627603
	0.987024
	-0.599455
	-0.530254
	0.676282
	0.855096
	0.58637
	0.910286
	-0.47602
	0.685168
	-0.553465
	-0.662458
	0.533485
	-0.508711
	-0.767368
	-0.609992
	0.502254
	-0.478547
	-0.46935
	-0.494092
	-0.538976
	0.454455
	-0.426396
	-0.643176
	-0.532382
	-0.487574
	0.683896
	-0.772555
	0.749895
	-0.872197
	0.4599
	0.61318
	-0.710649
	0.79042
	-0.562655
	0.523209
	0.449353
	0.568045
	-0.478166
	-0.491318
	0.527092
	0.571012
	0.500394
	0.681847
	0.522064
	0.624949
	-0.828647
	-0.525691
	0.74075
	0.640996
	-0.495512
	0.435414
	-0.45853
	-0.979716
	-0.508253
	-0.754097
	0.467285
	-0.673667
	0.886775
	-0.579487
	0.525845
	-0.532156
	-0.439887
	-0.572634
	-0.559453
	-0.471033
	0.52886
	-0.608902
	-0.677476
	-0.665718
	-0.655673
	-0.499458
	-0.67141
	0.70368
	-0.598019
	-0.497295
	-0.6022
	-0.386593
	0.457953
	-0.510303
	0.517799
	-0.594024
	0.530622
	-0.546052
	0.787366
	0.700598
	0.690477
	0.699754
	-0.596801
	0.564026
	-0.439169
	0.701108
	0.617045
[truncated: 5,591 more rows]

## Sheet: Fig 1C nup84D
Summary statistics
[truncated: 6,556 more rows]

[truncated: 39 more sheets: Fig 1D, Fig 1E, Fig 1F, Fig 1G nup133D, Fig 1G nup84D, Fig 1I and 1J and S1D, Fig 2A and 2E, Fig 2C nup133D, Fig 2C nup84D, Fig 2D, Fig 3B, Fig 3C, Fig 3D, Fig 3E, Fig 3F, Fig 3G, Fig 3H, Fig 4C, Fig 4D, Fig 4E …]
